# Supplementary material for: Dynamic genome wide expression profiling of Drosophila head development reveals a novel role of Hunchback in retinal glia cell development and blood-brain barrier integrity
Source: PLoS Genet. 2018 Jan 23;14(1):e1007180. doi: 10.1371/journal.pgen.1007180 (PMC5796731; doi:10.1371/journal.pgen.1007180)
Supplement: S1 Table — (XLSX) [file pgen.1007180.s007.xlsx]

## Sheet: Cluster 1
GO-ID	p-value	corr p-value	x	n	X	N	Description	Genes in test set
40003	1.2189e-48	1.1507e-45	65	182	479	13749	chitin-based cuticle development	FBGN0039441|FBGN0250833|FBGN0039444|FBGN0039440|FBGN0000551|FBGN0052574|FBGN0036878|FBGN0036879|FBGN0053302|FBGN0037067|FBGN0037068|FBGN0037069|FBGN0029811|FBGN0035281|FBGN0035280|FBGN0052570|FBGN0035511|FBGN0035985|FBGN0035513|FBGN0033658|FBGN0052405|FBGN0086519|FBGN0243586|FBGN0051876|FBGN0034499|FBGN0086611|FBGN0039469|FBGN0033869|FBGN0004783|FBGN0004782|FBGN0004781|FBGN0004780|FBGN0050163|FBG…
42335	2.9843e-47	1.4086e-44	70	228	479	13749	cuticle development	FBGN0039441|FBGN0250833|FBGN0039444|FBGN0039440|FBGN0000551|FBGN0052574|FBGN0036878|FBGN0036879|FBGN0053302|FBGN0037067|FBGN0037068|FBGN0037069|FBGN0029811|FBGN0035281|FBGN0035280|FBGN0052570|FBGN0035511|FBGN0035985|FBGN0035513|FBGN0033658|FBGN0052405|FBGN0086519|FBGN0041712|FBGN0243586|FBGN0051876|FBGN0004034|FBGN0034499|FBGN0086611|FBGN0000527|FBGN0000422|FBGN0039469|FBGN0033869|FBGN0004783|FBG…
6030	7.5923e-31	2.3891e-28	42	122	479	13749	chitin metabolic process	FBGN0036940|FBGN0034030|FBGN0031000|FBGN0038422|FBGN0261681|FBGN0260393|FBGN0053263|FBGN0035607|FBGN0038646|FBGN0038645|FBGN0051439|FBGN0038643|FBGN0035845|FBGN0040958|FBGN0261682|FBGN0036949|FBGN0040959|FBGN0036947|FBGN0035325|FBGN0036948|FBGN0052036|FBGN0040950|FBGN0085311|FBGN0039453|FBGN0036951|FBGN0036363|FBGN0053986|FBGN0036361|FBGN0036362|FBGN0053985|FBGN0040601|FBGN0264488|FBGN0036229|FBG…
1901071	2.1214e-29	4.7266e-27	42	131	479	13749	glucosamine-containing compound metabolic process	FBGN0036940|FBGN0034030|FBGN0031000|FBGN0038422|FBGN0261681|FBGN0260393|FBGN0053263|FBGN0035607|FBGN0038646|FBGN0038645|FBGN0051439|FBGN0038643|FBGN0035845|FBGN0040958|FBGN0261682|FBGN0036949|FBGN0040959|FBGN0036947|FBGN0035325|FBGN0036948|FBGN0052036|FBGN0040950|FBGN0085311|FBGN0039453|FBGN0036951|FBGN0036363|FBGN0053986|FBGN0036361|FBGN0036362|FBGN0053985|FBGN0040601|FBGN0264488|FBGN0036229|FBG…
6022	2.5035e-29	4.7266e-27	44	147	479	13749	aminoglycan metabolic process	FBGN0036940|FBGN0034030|FBGN0031000|FBGN0038422|FBGN0261681|FBGN0260393|FBGN0035094|FBGN0043575|FBGN0053263|FBGN0035607|FBGN0038646|FBGN0038645|FBGN0051439|FBGN0038643|FBGN0035845|FBGN0040958|FBGN0261682|FBGN0036949|FBGN0040959|FBGN0036947|FBGN0035325|FBGN0036948|FBGN0052036|FBGN0040950|FBGN0085311|FBGN0039453|FBGN0036951|FBGN0036363|FBGN0053986|FBGN0036361|FBGN0036362|FBGN0053985|FBGN0040601|FBG…
6040	3.0141e-29	4.7421e-27	42	132	479	13749	amino sugar metabolic process	FBGN0036940|FBGN0034030|FBGN0031000|FBGN0038422|FBGN0261681|FBGN0260393|FBGN0053263|FBGN0035607|FBGN0038646|FBGN0038645|FBGN0051439|FBGN0038643|FBGN0035845|FBGN0040958|FBGN0261682|FBGN0036949|FBGN0040959|FBGN0036947|FBGN0035325|FBGN0036948|FBGN0052036|FBGN0040950|FBGN0085311|FBGN0039453|FBGN0036951|FBGN0036363|FBGN0053986|FBGN0036361|FBGN0036362|FBGN0053985|FBGN0040601|FBGN0264488|FBGN0036229|FBG…
10171	4.1379e-17	5.5803e-15	15	23	479	13749	body morphogenesis	FBGN0039441|FBGN0039444|FBGN0243586|FBGN0039440|FBGN0052574|FBGN0039436|FBGN0039437|FBGN0039434|FBGN0039435|FBGN0039439|FBGN0039438|FBGN0052570|FBGN0037225|FBGN0029170|FBGN0033658
1901564	3.1008e-11	3.659e-09	63	739	479	13749	organonitrogen compound metabolic process	FBGN0036940|FBGN0031000|FBGN0010040|FBGN0043575|FBGN0010042|FBGN0010043|FBGN0063491|FBGN0035607|FBGN0038646|FBGN0063497|FBGN0038645|FBGN0051439|FBGN0038643|FBGN0035845|FBGN0036949|FBGN0036947|FBGN0036948|FBGN0013307|FBGN0013308|FBGN0039453|FBGN0036363|FBGN0053986|FBGN0036361|FBGN0036362|FBGN0053985|FBGN0040601|FBGN0264488|FBGN0036229|FBGN0053983|FBGN0036228|FBGN0039768|FBGN0036227|FBGN0036226|FBG…
1901135	5.512e-10	5.7815e-08	50	553	479	13749	carbohydrate derivative metabolic process	FBGN0036940|FBGN0031000|FBGN0043575|FBGN0038646|FBGN0035607|FBGN0038645|FBGN0035845|FBGN0038643|FBGN0051439|FBGN0036949|FBGN0036947|FBGN0036948|FBGN0039453|FBGN0053986|FBGN0036363|FBGN0036361|FBGN0264488|FBGN0040601|FBGN0053985|FBGN0036362|FBGN0036229|FBGN0036228|FBGN0053983|FBGN0036227|FBGN0036226|FBGN0036225|FBGN0259748|FBGN0038074|FBGN0052302|FBGN0034030|FBGN0086450|FBGN0038422|FBGN0260393|FBG…
19730	3.0441e-07	2.8736e-05	14	76	479	13749	antimicrobial humoral response	FBGN0010388|FBGN0034407|FBGN0014865|FBGN0000278|FBGN0000279|FBGN0000277|FBGN0004428|FBGN0041579|FBGN0004427|FBGN0038530|FBGN0004426|FBGN0004425|FBGN0004430|FBGN0029765
50830	1.2945e-06	0.00011109	10	42	479	13749	defense response to Gram-positive bacterium	FBGN0010388|FBGN0000277|FBGN0034407|FBGN0038973|FBGN0030774|FBGN0014865|FBGN0041579|FBGN0038530|FBGN0000278|FBGN0000279
6959	2.3367e-06	0.00018382	15	102	479	13749	humoral immune response	FBGN0010388|FBGN0034407|FBGN0014865|FBGN0000278|FBGN0000279|FBGN0000277|FBGN0040813|FBGN0004428|FBGN0041579|FBGN0004427|FBGN0038530|FBGN0004426|FBGN0004425|FBGN0004430|FBGN0029765
6508	3.9258e-06	0.00028508	50	733	479	13749	proteolysis	FBGN0043470|FBGN0028381|FBGN0051821|FBGN0033366|FBGN0035070|FBGN0038505|FBGN0052269|FBGN0038507|FBGN0031654|FBGN0020906|FBGN0038484|FBGN0035781|FBGN0038700|FBGN0035886|FBGN0030688|FBGN0050025|FBGN0029807|FBGN0025383|FBGN0050031|FBGN0038431|FBGN0263235|FBGN0050371|FBGN0263234|FBGN0040060|FBGN0250815|FBGN0035665|FBGN0052483|FBGN0051704|FBGN0036817|FBGN0053127|FBGN0051198|FBGN0259237|FBGN0085319|FBG…
19731	6.0911e-06	0.00041071	8	30	479	13749	antibacterial humoral response	FBGN0010388|FBGN0000277|FBGN0034407|FBGN0014865|FBGN0041579|FBGN0038530|FBGN0000278|FBGN0000279

## Sheet: Cluster 2
GO-ID	p-value	corr p-value	x	n	X	N	Description	Genes in test set
55114	2.8082e-20	4.5633e-17	83	702	534	13749	oxidation-reduction process	FBGN0037057|FBGN0035344|FBGN0038680|FBGN0033949|FBGN0036157|FBGN0029994|FBGN0034364|FBGN0030575|FBGN0000473|FBGN0034943|FBGN0039779|FBGN0051674|FBGN0010044|FBGN0033518|FBGN0026190|FBGN0061356|FBGN0022160|FBGN0023507|FBGN0033079|FBGN0037354|FBGN0030332|FBGN0010383|FBGN0031693|FBGN0036749|FBGN0039620|FBGN0034629|FBGN0014903|FBGN0022359|FBGN0031689|FBGN0001128|FBGN0030968|FBGN0037146|FBGN0033584|FBG…
44710	6.3379e-15	5.1496e-12	150	2094	534	13749	single-organism metabolic process	FBGN0037057|FBGN0035344|FBGN0038680|FBGN0003162|FBGN0033949|FBGN0029994|FBGN0034364|FBGN0037646|FBGN0022160|FBGN0023507|FBGN0037354|FBGN0034225|FBGN0023496|FBGN0030332|FBGN0010383|FBGN0031693|FBGN0035348|FBGN0036749|FBGN0036128|FBGN0034629|FBGN0039620|FBGN0022359|FBGN0014903|FBGN0031689|FBGN0041711|FBGN0030968|FBGN0037146|FBGN0036806|FBGN0028940|FBGN0038172|FBGN0038173|FBGN0038037|FBGN0259101|FBG…
44712	7.9132e-11	4.2863e-08	38	296	534	13749	single-organism catabolic process	FBGN0039464|FBGN0032287|FBGN0001091|FBGN0264979|FBGN0033518|FBGN0003076|FBGN0037801|FBGN0034276|FBGN0031821|FBGN0034225|FBGN0039655|FBGN0010383|FBGN0031693|FBGN0031906|FBGN0001258|FBGN0036752|FBGN0032002|FBGN0050104|FBGN0033520|FBGN0034629|FBGN0034406|FBGN0250862|FBGN0010053|FBGN0019643|FBGN0014869|FBGN0037513|FBGN0035711|FBGN0038172|FBGN0001208|FBGN0038173|FBGN0003965|FBGN0004654|FBGN0025595|FBG…
1901565	2.6498e-10	1.0765e-07	25	144	534	13749	organonitrogen compound catabolic process	FBGN0032002|FBGN0032287|FBGN0019643|FBGN0043578|FBGN0064237|FBGN0037513|FBGN0035711|FBGN0001208|FBGN0038172|FBGN0037801|FBGN0038173|FBGN0020414|FBGN0034276|FBGN0037906|FBGN0020415|FBGN0038180|FBGN0031821|FBGN0003965|FBGN0023535|FBGN0035977|FBGN0036381|FBGN0013763|FBGN0001145|FBGN0031906|FBGN0036752
1901564	4.2026e-10	1.3659e-07	65	739	534	13749	organonitrogen compound metabolic process	FBGN0003162|FBGN0036157|FBGN0034364|FBGN0043578|FBGN0042206|FBGN0000409|FBGN0023129|FBGN0063494|FBGN0010044|FBGN0063493|FBGN0063492|FBGN0026190|FBGN0022770|FBGN0063496|FBGN0038180|FBGN0031821|FBGN0036787|FBGN0035348|FBGN0032002|FBGN0052196|FBGN0039454|FBGN0032076|FBGN0019643|FBGN0037146|FBGN0037513|FBGN0035711|FBGN0022709|FBGN0038172|FBGN0010038|FBGN0038173|FBGN0025837|FBGN0020414|FBGN0020415|FBG…
1901605	8.717e-10	2.3609e-07	20	98	534	13749	alpha-amino acid metabolic process	FBGN0038105|FBGN0003162|FBGN0032287|FBGN0036157|FBGN0034364|FBGN0038516|FBGN0032076|FBGN0037146|FBGN0023129|FBGN0026190|FBGN0001208|FBGN0037801|FBGN0034276|FBGN0031821|FBGN0003965|FBGN0023535|FBGN0036381|FBGN0001142|FBGN0039780|FBGN0001145
44281	4.3349e-08	1.0063e-05	62	776	534	13749	small molecule metabolic process	FBGN0003162|FBGN0033949|FBGN0036157|FBGN0034364|FBGN0000409|FBGN0023129|FBGN0026190|FBGN0037646|FBGN0022160|FBGN0037788|FBGN0031821|FBGN0034225|FBGN0027843|FBGN0010383|FBGN0035348|FBGN0032002|FBGN0036128|FBGN0034629|FBGN0032076|FBGN0019643|FBGN0037146|FBGN0030587|FBGN0037513|FBGN0035711|FBGN0022709|FBGN0038172|FBGN0038173|FBGN0004654|FBGN0259101|FBGN0039464|FBGN0012034|FBGN0038237|FBGN0012036|FBG…
6520	1.0094e-07	2.0503e-05	23	165	534	13749	cellular amino acid metabolic process	FBGN0038105|FBGN0003162|FBGN0032287|FBGN0036208|FBGN0036157|FBGN0034364|FBGN0038516|FBGN0032076|FBGN0039094|FBGN0037146|FBGN0023129|FBGN0026190|FBGN0001208|FBGN0037801|FBGN0034276|FBGN0031821|FBGN0003965|FBGN0023535|FBGN0036381|FBGN0001142|FBGN0259977|FBGN0039780|FBGN0001145
19752	1.1421e-07	2.0621e-05	35	337	534	13749	carboxylic acid metabolic process	FBGN0012034|FBGN0012036|FBGN0003162|FBGN0032287|FBGN0033949|FBGN0036157|FBGN0034364|FBGN0001091|FBGN0023129|FBGN0038662|FBGN0026190|FBGN0037801|FBGN0034276|FBGN0038795|FBGN0031821|FBGN0259977|FBGN0050502|FBGN0001258|FBGN0036128|FBGN0034629|FBGN0038105|FBGN0036208|FBGN0038516|FBGN0032076|FBGN0039094|FBGN0037146|FBGN0014869|FBGN0001208|FBGN0003965|FBGN0023535|FBGN0037819|FBGN0036381|FBGN0001142|FBG…
6575	1.4091e-07	2.2899e-05	16	85	534	13749	cellular modified amino acid metabolic process	FBGN0052196|FBGN0003162|FBGN0042206|FBGN0063494|FBGN0010044|FBGN0063493|FBGN0063492|FBGN0026190|FBGN0010038|FBGN0063496|FBGN0025837|FBGN0034276|FBGN0031821|FBGN0003965|FBGN0036787|FBGN0039780
9056	3.0297e-07	4.4087e-05	54	673	534	13749	catabolic process	FBGN0037683|FBGN0043578|FBGN0033518|FBGN0000477|FBGN0031821|FBGN0038180|FBGN0034225|FBGN0031693|FBGN0010383|FBGN0032002|FBGN0034629|FBGN0001128|FBGN0019643|FBGN0037513|FBGN0035711|FBGN0039038|FBGN0038172|FBGN0038173|FBGN0020414|FBGN0020415|FBGN0004654|FBGN0025595|FBGN0259101|FBGN0039667|FBGN0039464|FBGN0032287|FBGN0001091|FBGN0064237|FBGN0264979|FBGN0259678|FBGN0034484|FBGN0003076|FBGN0037801|FBG…
43436	3.527e-07	4.4087e-05	35	353	534	13749	oxoacid metabolic process	FBGN0012034|FBGN0012036|FBGN0003162|FBGN0032287|FBGN0033949|FBGN0036157|FBGN0034364|FBGN0001091|FBGN0023129|FBGN0038662|FBGN0026190|FBGN0037801|FBGN0034276|FBGN0038795|FBGN0031821|FBGN0259977|FBGN0050502|FBGN0001258|FBGN0036128|FBGN0034629|FBGN0038105|FBGN0036208|FBGN0038516|FBGN0032076|FBGN0039094|FBGN0037146|FBGN0014869|FBGN0001208|FBGN0003965|FBGN0023535|FBGN0037819|FBGN0036381|FBGN0001142|FBG…
6082	3.527e-07	4.4087e-05	35	353	534	13749	organic acid metabolic process	FBGN0012034|FBGN0012036|FBGN0003162|FBGN0032287|FBGN0033949|FBGN0036157|FBGN0034364|FBGN0001091|FBGN0023129|FBGN0038662|FBGN0026190|FBGN0037801|FBGN0034276|FBGN0038795|FBGN0031821|FBGN0259977|FBGN0050502|FBGN0001258|FBGN0036128|FBGN0034629|FBGN0038105|FBGN0036208|FBGN0038516|FBGN0032076|FBGN0039094|FBGN0037146|FBGN0014869|FBGN0001208|FBGN0003965|FBGN0023535|FBGN0037819|FBGN0036381|FBGN0001142|FBG…
8152	5.0296e-07	5.8379e-05	288	5981	534	13749	metabolic process	FBGN0037057|FBGN0003162|FBGN0033949|FBGN0259716|FBGN0042206|FBGN0037646|FBGN0022160|FBGN0023507|FBGN0030661|FBGN0037354|FBGN0031693|FBGN0030668|FBGN0014903|FBGN0022359|FBGN0031689|FBGN0041711|FBGN0032049|FBGN0037146|FBGN0036806|FBGN0028940|FBGN0020414|FBGN0020415|FBGN0037934|FBGN0259101|FBGN0034162|FBGN0037935|FBGN0004429|FBGN0039896|FBGN0039084|FBGN0051780|FBGN0259233|FBGN0037801|FBGN0030187|FBG…
1901606	6.7061e-07	7.2649e-05	9	28	534	13749	alpha-amino acid catabolic process	FBGN0001208|FBGN0037801|FBGN0032287|FBGN0034276|FBGN0031821|FBGN0003965|FBGN0023535|FBGN0036381|FBGN0001145
1901575	8.4512e-07	8.5832e-05	49	605	534	13749	organic substance catabolic process	FBGN0043578|FBGN0000477|FBGN0031821|FBGN0038180|FBGN0034225|FBGN0010383|FBGN0032002|FBGN0034629|FBGN0001128|FBGN0019643|FBGN0037513|FBGN0035711|FBGN0039038|FBGN0038172|FBGN0038173|FBGN0020414|FBGN0020415|FBGN0004654|FBGN0025595|FBGN0259101|FBGN0039667|FBGN0039464|FBGN0032287|FBGN0001091|FBGN0064237|FBGN0264979|FBGN0034484|FBGN0003076|FBGN0037801|FBGN0037906|FBGN0034276|FBGN0039655|FBGN0013763|FBG…
9063	9.3914e-07	8.9771e-05	9	29	534	13749	cellular amino acid catabolic process	FBGN0001208|FBGN0037801|FBGN0032287|FBGN0034276|FBGN0031821|FBGN0003965|FBGN0023535|FBGN0036381|FBGN0001145
6790	1.6121e-06	0.00014554	16	101	534	13749	sulfur compound metabolic process	FBGN0012034|FBGN0052196|FBGN0034887|FBGN0036157|FBGN0034364|FBGN0042206|FBGN0063494|FBGN0010044|FBGN0063493|FBGN0063492|FBGN0010038|FBGN0063496|FBGN0025837|FBGN0034276|FBGN0003965|FBGN0036787
6959	1.8447e-06	0.00015777	16	102	534	13749	humoral immune response	FBGN0038391|FBGN0039801|FBGN0012042|FBGN0041581|FBGN0039102|FBGN0004240|FBGN0003495|FBGN0261560|FBGN0034092|FBGN0032773|FBGN0036787|FBGN0002930|FBGN0035977|FBGN0039800|FBGN0034538|FBGN0004429
10466	2.1069e-06	0.00017119	16	103	534	13749	negative regulation of peptidase activity	FBGN0031558|FBGN0004629|FBGN0024293|FBGN0050197|FBGN0038299|FBGN0031563|FBGN0032178|FBGN0032797|FBGN0038654|FBGN0085305|FBGN0002930|FBGN0044011|FBGN0050203|FBGN0026721|FBGN0063923|FBGN0028983
6955	2.364e-06	0.00018293	24	211	534	13749	immune response	FBGN0038391|FBGN0039801|FBGN0012042|FBGN0035806|FBGN0041581|FBGN0026760|FBGN0043578|FBGN0039102|FBGN0004240|FBGN0003495|FBGN0037515|FBGN0261560|FBGN0034092|FBGN0030926|FBGN0037906|FBGN0032773|FBGN0035977|FBGN0036787|FBGN0002930|FBGN0014000|FBGN0039800|FBGN0034538|FBGN0039494|FBGN0004429
2376	2.6472e-06	0.00019553	29	288	534	13749	immune system process	FBGN0032209|FBGN0038391|FBGN0035806|FBGN0026760|FBGN0043578|FBGN0003495|FBGN0261560|FBGN0034092|FBGN0037906|FBGN0032773|FBGN0030262|FBGN0014000|FBGN0002930|FBGN0036787|FBGN0034538|FBGN0039494|FBGN0036752|FBGN0012042|FBGN0039801|FBGN0041581|FBGN0039102|FBGN0004240|FBGN0002440|FBGN0037515|FBGN0260642|FBGN0030926|FBGN0035977|FBGN0039800|FBGN0004429
44282	5.4974e-06	0.0003884	13	75	534	13749	small molecule catabolic process	FBGN0001208|FBGN0037801|FBGN0034629|FBGN0032287|FBGN0034276|FBGN0031821|FBGN0003965|FBGN0023535|FBGN0019643|FBGN0037819|FBGN0036381|FBGN0010383|FBGN0001145
51346	6.466e-06	0.0004378	16	112	534	13749	negative regulation of hydrolase activity	FBGN0031558|FBGN0004629|FBGN0024293|FBGN0050197|FBGN0038299|FBGN0031563|FBGN0032178|FBGN0032797|FBGN0038654|FBGN0085305|FBGN0002930|FBGN0044011|FBGN0050203|FBGN0026721|FBGN0063923|FBGN0028983
1901136	8.1564e-06	0.00051787	16	114	534	13749	carbohydrate derivative catabolic process	FBGN0032002|FBGN0001128|FBGN0043578|FBGN0064237|FBGN0035711|FBGN0038172|FBGN0038173|FBGN0020414|FBGN0020415|FBGN0038180|FBGN0037906|FBGN0004654|FBGN0035977|FBGN0013763|FBGN0031906|FBGN0036752
6749	8.286e-06	0.00051787	10	46	534	13749	glutathione metabolic process	FBGN0010038|FBGN0052196|FBGN0063496|FBGN0025837|FBGN0036787|FBGN0042206|FBGN0010044|FBGN0063494|FBGN0063493|FBGN0063492
6026	1.0242e-05	0.0006164	8	29	534	13749	aminoglycan catabolic process	FBGN0020414|FBGN0037906|FBGN0038180|FBGN0020415|FBGN0035977|FBGN0043578|FBGN0064237|FBGN0013763
6952	1.1886e-05	0.0006898	31	344	534	13749	defense response	FBGN0035806|FBGN0026760|FBGN0028543|FBGN0043578|FBGN0003495|FBGN0054003|FBGN0035090|FBGN0028936|FBGN0261560|FBGN0034638|FBGN0037906|FBGN0032773|FBGN0030262|FBGN0002930|FBGN0036787|FBGN0035434|FBGN0014000|FBGN0034538|FBGN0039494|FBGN0039801|FBGN0012042|FBGN0037203|FBGN0067903|FBGN0041581|FBGN0039102|FBGN0004240|FBGN0037515|FBGN0031055|FBGN0030926|FBGN0035977|FBGN0039800
16054	1.4088e-05	0.00076308	11	59	534	13749	organic acid catabolic process	FBGN0001208|FBGN0037801|FBGN0034629|FBGN0032287|FBGN0034276|FBGN0031821|FBGN0003965|FBGN0023535|FBGN0037819|FBGN0036381|FBGN0001145
46395	1.4088e-05	0.00076308	11	59	534	13749	carboxylic acid catabolic process	FBGN0001208|FBGN0037801|FBGN0034629|FBGN0032287|FBGN0034276|FBGN0031821|FBGN0003965|FBGN0023535|FBGN0037819|FBGN0036381|FBGN0001145

## Sheet: Cluster 3
GO-ID	p-value	corr p-value	x	n	X	N	Description	Genes in test set
46034	2.4663e-50	4.5626e-47	53	109	440	13749	ATP metabolic process	FBGN0014028|FBGN0035600|FBGN0032511|FBGN0030853|FBGN0040529|FBGN0011227|FBGN0040773|FBGN0263911|FBGN0037873|FBGN0019624|FBGN0039830|FBGN0034877|FBGN0032833|FBGN0011361|FBGN0029888|FBGN0019644|FBGN0037001|FBGN0017567|FBGN0038224|FBGN0031830|FBGN0025839|FBGN0029971|FBGN0033570|FBGN0250814|FBGN0031771|FBGN0016120|FBGN0021967|FBGN0031436|FBGN0033961|FBGN0047038|FBGN0016691|FBGN0038271|FBGN0030605|FBG…
9167	3.4772e-49	2.1443e-46	55	125	440	13749	purine ribonucleoside monophosphate metabolic process	FBGN0014028|FBGN0035600|FBGN0032511|FBGN0030853|FBGN0040529|FBGN0011227|FBGN0040773|FBGN0263911|FBGN0037873|FBGN0019624|FBGN0039830|FBGN0034877|FBGN0032833|FBGN0011361|FBGN0029888|FBGN0019644|FBGN0037001|FBGN0017567|FBGN0038224|FBGN0022708|FBGN0031830|FBGN0025839|FBGN0029971|FBGN0033570|FBGN0250814|FBGN0031771|FBGN0016120|FBGN0021967|FBGN0031436|FBGN0033961|FBGN0047038|FBGN0016691|FBGN0038271|FBG…
9126	3.4772e-49	2.1443e-46	55	125	440	13749	purine nucleoside monophosphate metabolic process	FBGN0014028|FBGN0035600|FBGN0032511|FBGN0030853|FBGN0040529|FBGN0011227|FBGN0040773|FBGN0263911|FBGN0037873|FBGN0019624|FBGN0039830|FBGN0034877|FBGN0032833|FBGN0011361|FBGN0029888|FBGN0019644|FBGN0037001|FBGN0017567|FBGN0038224|FBGN0022708|FBGN0031830|FBGN0025839|FBGN0029971|FBGN0033570|FBGN0250814|FBGN0031771|FBGN0016120|FBGN0021967|FBGN0031436|FBGN0033961|FBGN0047038|FBGN0016691|FBGN0038271|FBG…
9161	9.3894e-49	4.3426e-46	56	133	440	13749	ribonucleoside monophosphate metabolic process	FBGN0034988|FBGN0014028|FBGN0035600|FBGN0032511|FBGN0030853|FBGN0040529|FBGN0011227|FBGN0040773|FBGN0263911|FBGN0037873|FBGN0019624|FBGN0039830|FBGN0034877|FBGN0032833|FBGN0011361|FBGN0029888|FBGN0019644|FBGN0037001|FBGN0017567|FBGN0038224|FBGN0022708|FBGN0031830|FBGN0025839|FBGN0029971|FBGN0033570|FBGN0250814|FBGN0031771|FBGN0016120|FBGN0021967|FBGN0031436|FBGN0033961|FBGN0047038|FBGN0016691|FBG…
9123	1.5684e-48	5.8031e-46	56	134	440	13749	nucleoside monophosphate metabolic process	FBGN0034988|FBGN0014028|FBGN0035600|FBGN0032511|FBGN0030853|FBGN0040529|FBGN0011227|FBGN0040773|FBGN0263911|FBGN0037873|FBGN0019624|FBGN0039830|FBGN0034877|FBGN0032833|FBGN0011361|FBGN0029888|FBGN0019644|FBGN0037001|FBGN0017567|FBGN0038224|FBGN0022708|FBGN0031830|FBGN0025839|FBGN0029971|FBGN0033570|FBGN0250814|FBGN0031771|FBGN0016120|FBGN0021967|FBGN0031436|FBGN0033961|FBGN0047038|FBGN0016691|FBG…
6091	1.1519e-43	3.5518e-41	57	166	440	13749	generation of precursor metabolites and energy	FBGN0034618|FBGN0035600|FBGN0014028|FBGN0261955|FBGN0032511|FBGN0030853|FBGN0039112|FBGN0040529|FBGN0011227|FBGN0040773|FBGN0263911|FBGN0027785|FBGN0037873|FBGN0019624|FBGN0034877|FBGN0011361|FBGN0032833|FBGN0029888|FBGN0010100|FBGN0037001|FBGN0017567|FBGN0031830|FBGN0030612|FBGN0025839|FBGN0028325|FBGN0031021|FBGN0029971|FBGN0000064|FBGN0033570|FBGN0250814|FBGN0031771|FBGN0021967|FBGN0031436|FBG…
44281	2.759e-43	7.2915e-41	111	776	440	13749	small molecule metabolic process	FBGN0032945|FBGN0034988|FBGN0039635|FBGN0002719|FBGN0014028|FBGN0035600|FBGN0261955|FBGN0041607|FBGN0032511|FBGN0030853|FBGN0011227|FBGN0040773|FBGN0031148|FBGN0263911|FBGN0016013|FBGN0037873|FBGN0019624|FBGN0039830|FBGN0034877|FBGN0032833|FBGN0010100|FBGN0038224|FBGN0029849|FBGN0038983|FBGN0028325|FBGN0035298|FBGN0029971|FBGN0033570|FBGN0000064|FBGN0023477|FBGN0037898|FBGN0031436|FBGN0033246|FBG…
46128	6.6241e-43	1.3616e-40	60	194	440	13749	purine ribonucleoside metabolic process	FBGN0003886|FBGN0034988|FBGN0014028|FBGN0035600|FBGN0032511|FBGN0030853|FBGN0040529|FBGN0011227|FBGN0040773|FBGN0263911|FBGN0019624|FBGN0037873|FBGN0039830|FBGN0034877|FBGN0011361|FBGN0032833|FBGN0029888|FBGN0019644|FBGN0037001|FBGN0017567|FBGN0038224|FBGN0022708|FBGN0031830|FBGN0003890|FBGN0025839|FBGN0029971|FBGN0033570|FBGN0250814|FBGN0031771|FBGN0016120|FBGN0021967|FBGN0031436|FBGN0033961|FBG…
42278	6.6241e-43	1.3616e-40	60	194	440	13749	purine nucleoside metabolic process	FBGN0003886|FBGN0034988|FBGN0014028|FBGN0035600|FBGN0032511|FBGN0030853|FBGN0040529|FBGN0011227|FBGN0040773|FBGN0263911|FBGN0019624|FBGN0037873|FBGN0039830|FBGN0034877|FBGN0011361|FBGN0032833|FBGN0029888|FBGN0019644|FBGN0037001|FBGN0017567|FBGN0038224|FBGN0022708|FBGN0031830|FBGN0003890|FBGN0025839|FBGN0029971|FBGN0033570|FBGN0250814|FBGN0031771|FBGN0016120|FBGN0021967|FBGN0031436|FBGN0033961|FBG…
9205	1.4009e-42	2.356e-40	56	165	440	13749	purine ribonucleoside triphosphate metabolic process	FBGN0003886|FBGN0014028|FBGN0035600|FBGN0032511|FBGN0030853|FBGN0040529|FBGN0011227|FBGN0040773|FBGN0263911|FBGN0037873|FBGN0019624|FBGN0039830|FBGN0034877|FBGN0032833|FBGN0011361|FBGN0029888|FBGN0019644|FBGN0037001|FBGN0017567|FBGN0038224|FBGN0031830|FBGN0003890|FBGN0025839|FBGN0029971|FBGN0033570|FBGN0250814|FBGN0031771|FBGN0016120|FBGN0021967|FBGN0031436|FBGN0033961|FBGN0047038|FBGN0016691|FBG…
9144	1.4009e-42	2.356e-40	56	165	440	13749	purine nucleoside triphosphate metabolic process	FBGN0003886|FBGN0014028|FBGN0035600|FBGN0032511|FBGN0030853|FBGN0040529|FBGN0011227|FBGN0040773|FBGN0263911|FBGN0037873|FBGN0019624|FBGN0039830|FBGN0034877|FBGN0032833|FBGN0011361|FBGN0029888|FBGN0019644|FBGN0037001|FBGN0017567|FBGN0038224|FBGN0031830|FBGN0003890|FBGN0025839|FBGN0029971|FBGN0033570|FBGN0250814|FBGN0031771|FBGN0016120|FBGN0021967|FBGN0031436|FBGN0033961|FBGN0047038|FBGN0016691|FBG…
9119	1.6897e-42	2.6049e-40	61	205	440	13749	ribonucleoside metabolic process	FBGN0003886|FBGN0034988|FBGN0014028|FBGN0035600|FBGN0032511|FBGN0030853|FBGN0040529|FBGN0011227|FBGN0040773|FBGN0263911|FBGN0019624|FBGN0037873|FBGN0039830|FBGN0034877|FBGN0011361|FBGN0032833|FBGN0029888|FBGN0019644|FBGN0037001|FBGN0017567|FBGN0038224|FBGN0022708|FBGN0031830|FBGN0003890|FBGN0025839|FBGN0032001|FBGN0029971|FBGN0033570|FBGN0250814|FBGN0031771|FBGN0016120|FBGN0021967|FBGN0031436|FBG…
9199	2.0554e-42	2.9249e-40	56	166	440	13749	ribonucleoside triphosphate metabolic process	FBGN0003886|FBGN0014028|FBGN0035600|FBGN0032511|FBGN0030853|FBGN0040529|FBGN0011227|FBGN0040773|FBGN0263911|FBGN0037873|FBGN0019624|FBGN0039830|FBGN0034877|FBGN0032833|FBGN0011361|FBGN0029888|FBGN0019644|FBGN0037001|FBGN0017567|FBGN0038224|FBGN0031830|FBGN0003890|FBGN0025839|FBGN0029971|FBGN0033570|FBGN0250814|FBGN0031771|FBGN0016120|FBGN0021967|FBGN0031436|FBGN0033961|FBGN0047038|FBGN0016691|FBG…
9141	4.3847e-42	5.794e-40	56	168	440	13749	nucleoside triphosphate metabolic process	FBGN0003886|FBGN0014028|FBGN0035600|FBGN0032511|FBGN0030853|FBGN0040529|FBGN0011227|FBGN0040773|FBGN0263911|FBGN0037873|FBGN0019624|FBGN0039830|FBGN0034877|FBGN0032833|FBGN0011361|FBGN0029888|FBGN0019644|FBGN0037001|FBGN0017567|FBGN0038224|FBGN0031830|FBGN0003890|FBGN0025839|FBGN0029971|FBGN0033570|FBGN0250814|FBGN0031771|FBGN0016120|FBGN0021967|FBGN0031436|FBGN0033961|FBGN0047038|FBGN0016691|FBG…
42775	6.3745e-42	7.8619e-40	40	70	440	13749	mitochondrial ATP synthesis coupled electron transport	FBGN0033570|FBGN0029971|FBGN0250814|FBGN0031771|FBGN0035600|FBGN0014028|FBGN0021967|FBGN0031436|FBGN0032511|FBGN0030853|FBGN0033961|FBGN0047038|FBGN0038271|FBGN0011227|FBGN0040529|FBGN0030605|FBGN0040773|FBGN0263911|FBGN0031505|FBGN0019624|FBGN0037873|FBGN0034877|FBGN0011361|FBGN0032833|FBGN0029888|FBGN0015031|FBGN0037001|FBGN0035046|FBGN0017567|FBGN0036728|FBGN0019957|FBGN0030733|FBGN0031228|FBG…
55114	8.2198e-42	9.5041e-40	104	702	440	13749	oxidation-reduction process	FBGN0031418|FBGN0034618|FBGN0032945|FBGN0039635|FBGN0002719|FBGN0014028|FBGN0035600|FBGN0261955|FBGN0032511|FBGN0030853|FBGN0011227|FBGN0036211|FBGN0040773|FBGN0263911|FBGN0027785|FBGN0017482|FBGN0038878|FBGN0037873|FBGN0019624|FBGN0034877|FBGN0031684|FBGN0032833|FBGN0010100|FBGN0028325|FBGN0031021|FBGN0034387|FBGN0029971|FBGN0033570|FBGN0029975|FBGN0031436|FBGN0036857|FBGN0033961|FBGN0047038|FBG…
1901657	9.5849e-42	1.0431e-39	62	219	440	13749	glycosyl compound metabolic process	FBGN0003886|FBGN0034988|FBGN0014028|FBGN0035600|FBGN0032511|FBGN0030853|FBGN0034117|FBGN0011227|FBGN0040529|FBGN0040773|FBGN0263911|FBGN0019624|FBGN0037873|FBGN0039830|FBGN0034877|FBGN0011361|FBGN0032833|FBGN0029888|FBGN0019644|FBGN0037001|FBGN0017567|FBGN0038224|FBGN0022708|FBGN0031830|FBGN0003890|FBGN0025839|FBGN0032001|FBGN0029971|FBGN0033570|FBGN0250814|FBGN0031771|FBGN0016120|FBGN0021967|FBG…
15980	2.1336e-41	2.1929e-39	50	129	440	13749	energy derivation by oxidation of organic compounds	FBGN0034618|FBGN0033570|FBGN0029971|FBGN0250814|FBGN0031771|FBGN0035600|FBGN0014028|FBGN0021967|FBGN0261955|FBGN0031436|FBGN0032511|FBGN0030853|FBGN0039112|FBGN0047038|FBGN0033961|FBGN0038271|FBGN0262559|FBGN0004507|FBGN0011227|FBGN0040529|FBGN0030605|FBGN0038922|FBGN0040773|FBGN0263911|FBGN0027785|FBGN0031505|FBGN0019624|FBGN0037873|FBGN0037891|FBGN0034877|FBGN0011361|FBGN0032833|FBGN0029888|FBG…
22900	2.5037e-41	2.4378e-39	43	87	440	13749	electron transport chain	FBGN0031021|FBGN0033570|FBGN0029971|FBGN0250814|FBGN0031771|FBGN0035600|FBGN0014028|FBGN0021967|FBGN0031436|FBGN0032511|FBGN0030853|FBGN0033961|FBGN0047038|FBGN0038271|FBGN0011227|FBGN0040529|FBGN0030605|FBGN0040773|FBGN0263911|FBGN0027785|FBGN0031505|FBGN0019624|FBGN0037873|FBGN0034877|FBGN0011361|FBGN0032833|FBGN0029888|FBGN0037001|FBGN0015031|FBGN0035046|FBGN0017567|FBGN0036728|FBGN0019957|FBG…
9116	3.9191e-41	3.6252e-39	61	215	440	13749	nucleoside metabolic process	FBGN0003886|FBGN0034988|FBGN0014028|FBGN0035600|FBGN0032511|FBGN0030853|FBGN0040529|FBGN0011227|FBGN0040773|FBGN0263911|FBGN0019624|FBGN0037873|FBGN0039830|FBGN0034877|FBGN0011361|FBGN0032833|FBGN0029888|FBGN0019644|FBGN0037001|FBGN0017567|FBGN0038224|FBGN0022708|FBGN0031830|FBGN0003890|FBGN0025839|FBGN0032001|FBGN0029971|FBGN0033570|FBGN0250814|FBGN0031771|FBGN0016120|FBGN0021967|FBGN0031436|FBG…
45333	9.3945e-41	8.2761e-39	48	119	440	13749	cellular respiration	FBGN0033570|FBGN0029971|FBGN0250814|FBGN0031771|FBGN0035600|FBGN0014028|FBGN0021967|FBGN0261955|FBGN0031436|FBGN0032511|FBGN0030853|FBGN0039112|FBGN0047038|FBGN0033961|FBGN0038271|FBGN0262559|FBGN0011227|FBGN0040529|FBGN0030605|FBGN0038922|FBGN0040773|FBGN0263911|FBGN0027785|FBGN0031505|FBGN0019624|FBGN0037873|FBGN0037891|FBGN0034877|FBGN0011361|FBGN0032833|FBGN0029888|FBGN0010100|FBGN0037001|FBG…
6119	1.366e-40	1.1331e-38	41	79	440	13749	oxidative phosphorylation	FBGN0033570|FBGN0029971|FBGN0250814|FBGN0031771|FBGN0035600|FBGN0014028|FBGN0021967|FBGN0031436|FBGN0032511|FBGN0030853|FBGN0033961|FBGN0047038|FBGN0038271|FBGN0011227|FBGN0040529|FBGN0030605|FBGN0040773|FBGN0263911|FBGN0031505|FBGN0019624|FBGN0037873|FBGN0034877|FBGN0011361|FBGN0032833|FBGN0029888|FBGN0015031|FBGN0037001|FBGN0035046|FBGN0017567|FBGN0036728|FBGN0010516|FBGN0019957|FBGN0030733|FBG…
42773	1.4088e-40	1.1331e-38	40	74	440	13749	ATP synthesis coupled electron transport	FBGN0033570|FBGN0029971|FBGN0250814|FBGN0031771|FBGN0035600|FBGN0014028|FBGN0021967|FBGN0031436|FBGN0032511|FBGN0030853|FBGN0033961|FBGN0047038|FBGN0038271|FBGN0011227|FBGN0040529|FBGN0030605|FBGN0040773|FBGN0263911|FBGN0031505|FBGN0019624|FBGN0037873|FBGN0034877|FBGN0011361|FBGN0032833|FBGN0029888|FBGN0015031|FBGN0037001|FBGN0035046|FBGN0017567|FBGN0036728|FBGN0019957|FBGN0030733|FBGN0031228|FBG…
22904	5.3556e-40	4.1283e-38	41	81	440	13749	respiratory electron transport chain	FBGN0033570|FBGN0029971|FBGN0250814|FBGN0031771|FBGN0035600|FBGN0014028|FBGN0021967|FBGN0031436|FBGN0032511|FBGN0030853|FBGN0033961|FBGN0047038|FBGN0038271|FBGN0011227|FBGN0040529|FBGN0030605|FBGN0040773|FBGN0263911|FBGN0027785|FBGN0031505|FBGN0019624|FBGN0037873|FBGN0034877|FBGN0011361|FBGN0032833|FBGN0029888|FBGN0037001|FBGN0015031|FBGN0035046|FBGN0017567|FBGN0036728|FBGN0019957|FBGN0030733|FBG…
19693	1.3198e-39	9.7665e-38	62	236	440	13749	ribose phosphate metabolic process	FBGN0003886|FBGN0014028|FBGN0035600|FBGN0032511|FBGN0030853|FBGN0040529|FBGN0011227|FBGN0040773|FBGN0263911|FBGN0037873|FBGN0019624|FBGN0039830|FBGN0034877|FBGN0011361|FBGN0032833|FBGN0029888|FBGN0034390|FBGN0019644|FBGN0037001|FBGN0017567|FBGN0004852|FBGN0038224|FBGN0022708|FBGN0031830|FBGN0003890|FBGN0025839|FBGN0023477|FBGN0029971|FBGN0033570|FBGN0250814|FBGN0031771|FBGN0016120|FBGN0021967|FBG…
9150	3.1051e-39	2.2094e-37	60	221	440	13749	purine ribonucleotide metabolic process	FBGN0003886|FBGN0014028|FBGN0035600|FBGN0032511|FBGN0030853|FBGN0040529|FBGN0011227|FBGN0040773|FBGN0263911|FBGN0037873|FBGN0019624|FBGN0039830|FBGN0034877|FBGN0011361|FBGN0032833|FBGN0029888|FBGN0019644|FBGN0037001|FBGN0017567|FBGN0004852|FBGN0038224|FBGN0022708|FBGN0031830|FBGN0003890|FBGN0025839|FBGN0029971|FBGN0033570|FBGN0250814|FBGN0031771|FBGN0016120|FBGN0021967|FBGN0031436|FBGN0033961|FBG…
6163	9.6948e-39	6.6427e-37	60	225	440	13749	purine nucleotide metabolic process	FBGN0003886|FBGN0014028|FBGN0035600|FBGN0032511|FBGN0030853|FBGN0040529|FBGN0011227|FBGN0040773|FBGN0263911|FBGN0037873|FBGN0019624|FBGN0039830|FBGN0034877|FBGN0011361|FBGN0032833|FBGN0029888|FBGN0019644|FBGN0037001|FBGN0017567|FBGN0004852|FBGN0038224|FBGN0022708|FBGN0031830|FBGN0003890|FBGN0025839|FBGN0029971|FBGN0033570|FBGN0250814|FBGN0031771|FBGN0016120|FBGN0021967|FBGN0031436|FBGN0033961|FBG…
9259	2.2388e-38	1.4792e-36	60	228	440	13749	ribonucleotide metabolic process	FBGN0003886|FBGN0014028|FBGN0035600|FBGN0032511|FBGN0030853|FBGN0040529|FBGN0011227|FBGN0040773|FBGN0263911|FBGN0037873|FBGN0019624|FBGN0039830|FBGN0034877|FBGN0011361|FBGN0032833|FBGN0029888|FBGN0019644|FBGN0037001|FBGN0017567|FBGN0004852|FBGN0038224|FBGN0022708|FBGN0031830|FBGN0003890|FBGN0025839|FBGN0029971|FBGN0033570|FBGN0250814|FBGN0031771|FBGN0016120|FBGN0021967|FBGN0031436|FBGN0033961|FBG…
1901564	3.7812e-38	2.4122e-36	102	739	440	13749	organonitrogen compound metabolic process	FBGN0041707|FBGN0032945|FBGN0034988|FBGN0014028|FBGN0035600|FBGN0041607|FBGN0032511|FBGN0030853|FBGN0011227|FBGN0040773|FBGN0031148|FBGN0263911|FBGN0032222|FBGN0016013|FBGN0032598|FBGN0037873|FBGN0019624|FBGN0039830|FBGN0034877|FBGN0032833|FBGN0038224|FBGN0020764|FBGN0020416|FBGN0029971|FBGN0033570|FBGN0023477|FBGN0037898|FBGN0038629|FBGN0031436|FBGN0033961|FBGN0047038|FBGN0020385|FBGN0010217|FBG…
72521	8.0135e-38	4.9417e-36	61	242	440	13749	purine-containing compound metabolic process	FBGN0003886|FBGN0034988|FBGN0014028|FBGN0035600|FBGN0032511|FBGN0030853|FBGN0040529|FBGN0011227|FBGN0040773|FBGN0263911|FBGN0019624|FBGN0037873|FBGN0039830|FBGN0034877|FBGN0011361|FBGN0032833|FBGN0029888|FBGN0019644|FBGN0037001|FBGN0017567|FBGN0004852|FBGN0038224|FBGN0022708|FBGN0031830|FBGN0003890|FBGN0025839|FBGN0029971|FBGN0033570|FBGN0250814|FBGN0031771|FBGN0016120|FBGN0021967|FBGN0031436|FBG…
6753	1.2565e-35	7.4986e-34	64	293	440	13749	nucleoside phosphate metabolic process	FBGN0003886|FBGN0034988|FBGN0014028|FBGN0035600|FBGN0032511|FBGN0030853|FBGN0032083|FBGN0040529|FBGN0011227|FBGN0040773|FBGN0263911|FBGN0019624|FBGN0037873|FBGN0039830|FBGN0034877|FBGN0011361|FBGN0032833|FBGN0029888|FBGN0034390|FBGN0019644|FBGN0037001|FBGN0017567|FBGN0004852|FBGN0038224|FBGN0022708|FBGN0031830|FBGN0003890|FBGN0025839|FBGN0023477|FBGN0029971|FBGN0033570|FBGN0250814|FBGN0031771|FBG…
9117	6.3784e-35	3.6875e-33	63	290	440	13749	nucleotide metabolic process	FBGN0003886|FBGN0014028|FBGN0035600|FBGN0032511|FBGN0030853|FBGN0032083|FBGN0040529|FBGN0011227|FBGN0040773|FBGN0263911|FBGN0019624|FBGN0037873|FBGN0039830|FBGN0034877|FBGN0011361|FBGN0032833|FBGN0029888|FBGN0034390|FBGN0019644|FBGN0037001|FBGN0017567|FBGN0004852|FBGN0038224|FBGN0022708|FBGN0031830|FBGN0003890|FBGN0025839|FBGN0023477|FBGN0029971|FBGN0033570|FBGN0250814|FBGN0031771|FBGN0016120|FBG…
55086	8.1711e-34	4.5808e-32	65	324	440	13749	nucleobase-containing small molecule metabolic process	FBGN0003886|FBGN0034988|FBGN0014028|FBGN0035600|FBGN0032511|FBGN0030853|FBGN0011227|FBGN0032083|FBGN0040529|FBGN0040773|FBGN0263911|FBGN0019624|FBGN0037873|FBGN0039830|FBGN0034877|FBGN0011361|FBGN0032833|FBGN0029888|FBGN0034390|FBGN0019644|FBGN0037001|FBGN0017567|FBGN0004852|FBGN0038224|FBGN0022708|FBGN0031830|FBGN0003890|FBGN0025839|FBGN0032001|FBGN0023477|FBGN0029971|FBGN0033570|FBGN0250814|FBG…
44710	4.7846e-33	2.6034e-31	168	2094	440	13749	single-organism metabolic process	FBGN0031418|FBGN0034618|FBGN0038876|FBGN0032945|FBGN0034988|FBGN0039635|FBGN0035600|FBGN0014028|FBGN0002719|FBGN0041607|FBGN0261955|FBGN0032511|FBGN0030853|FBGN0011227|FBGN0036211|FBGN0040773|FBGN0263911|FBGN0031148|FBGN0027785|FBGN0032222|FBGN0016013|FBGN0017482|FBGN0019624|FBGN0038878|FBGN0037873|FBGN0039830|FBGN0035287|FBGN0034877|FBGN0031684|FBGN0032833|FBGN0041713|FBGN0010100|FBGN0038224|FBG…
19637	5.8724e-32	3.104e-30	72	432	440	13749	organophosphate metabolic process	FBGN0003886|FBGN0034988|FBGN0014028|FBGN0035600|FBGN0032511|FBGN0030853|FBGN0011227|FBGN0032083|FBGN0040529|FBGN0040773|FBGN0263911|FBGN0019624|FBGN0037873|FBGN0039830|FBGN0034877|FBGN0011361|FBGN0032833|FBGN0029888|FBGN0034390|FBGN0019644|FBGN0037001|FBGN0017567|FBGN0004852|FBGN0038224|FBGN0266375|FBGN0022708|FBGN0031830|FBGN0003890|FBGN0025839|FBGN0025592|FBGN0023477|FBGN0029971|FBGN0033570|FBG…
1901135	1.5496e-29	7.9633e-28	78	553	440	13749	carbohydrate derivative metabolic process	FBGN0003886|FBGN0034988|FBGN0035600|FBGN0014028|FBGN0032511|FBGN0030853|FBGN0034117|FBGN0011227|FBGN0040529|FBGN0037487|FBGN0040773|FBGN0263911|FBGN0032598|FBGN0026415|FBGN0019624|FBGN0037873|FBGN0025390|FBGN0039830|FBGN0034877|FBGN0011361|FBGN0032833|FBGN0029888|FBGN0034390|FBGN0019644|FBGN0037001|FBGN0035398|FBGN0017567|FBGN0004852|FBGN0038224|FBGN0029849|FBGN0259749|FBGN0022708|FBGN0031830|FBG…
6812	5.4574e-27	2.7287e-25	65	419	440	13749	cation transport	FBGN0011227|FBGN0028663|FBGN0040529|FBGN0032706|FBGN0040773|FBGN0260005|FBGN0263911|FBGN0035032|FBGN0038181|FBGN0263006|FBGN0259111|FBGN0019624|FBGN0029950|FBGN0039830|FBGN0034877|FBGN0026753|FBGN0031939|FBGN0032833|FBGN0030218|FBGN0001991|FBGN0003429|FBGN0019644|FBGN0038224|FBGN0020258|FBGN0031830|FBGN0035293|FBGN0030610|FBGN0031881|FBGN0262593|FBGN0250814|FBGN0016120|FBGN0063649|FBGN0031066|FBG…
98655	2.054e-26	9.9997e-25	62	389	440	13749	cation transmembrane transport	FBGN0028663|FBGN0040529|FBGN0011227|FBGN0032706|FBGN0040773|FBGN0260005|FBGN0263911|FBGN0035032|FBGN0263006|FBGN0259111|FBGN0019624|FBGN0029950|FBGN0039830|FBGN0034877|FBGN0026753|FBGN0031939|FBGN0032833|FBGN0030218|FBGN0001991|FBGN0003429|FBGN0019644|FBGN0038224|FBGN0020258|FBGN0031830|FBGN0035293|FBGN0262593|FBGN0250814|FBGN0016120|FBGN0063649|FBGN0031066|FBGN0038752|FBGN0262512|FBGN0039081|FBG…
98660	4.9455e-26	2.3459e-24	58	344	440	13749	inorganic ion transmembrane transport	FBGN0028663|FBGN0040529|FBGN0011227|FBGN0032706|FBGN0040773|FBGN0260005|FBGN0263911|FBGN0035032|FBGN0263006|FBGN0259111|FBGN0019624|FBGN0029950|FBGN0039830|FBGN0034877|FBGN0026753|FBGN0031939|FBGN0032833|FBGN0001991|FBGN0003429|FBGN0019644|FBGN0051116|FBGN0038224|FBGN0020258|FBGN0031830|FBGN0035293|FBGN0262593|FBGN0250814|FBGN0016120|FBGN0063649|FBGN0031066|FBGN0262512|FBGN0039081|FBGN0016691|FBG…
34220	1.364e-25	6.2363e-24	75	587	440	13749	ion transmembrane transport	FBGN0011227|FBGN0028663|FBGN0040529|FBGN0032706|FBGN0040773|FBGN0260005|FBGN0263911|FBGN0035032|FBGN0263006|FBGN0259111|FBGN0039674|FBGN0019624|FBGN0029950|FBGN0004620|FBGN0039830|FBGN0034877|FBGN0026753|FBGN0031939|FBGN0032833|FBGN0030218|FBGN0001991|FBGN0019644|FBGN0003429|FBGN0051116|FBGN0038224|FBGN0029849|FBGN0020258|FBGN0031830|FBGN0035293|FBGN0031012|FBGN0003360|FBGN0028422|FBGN0262593|FBG…
6811	1.3821e-25	6.2363e-24	78	633	440	13749	ion transport	FBGN0011227|FBGN0040529|FBGN0028663|FBGN0032706|FBGN0040773|FBGN0260005|FBGN0263911|FBGN0035032|FBGN0038181|FBGN0263006|FBGN0259111|FBGN0039674|FBGN0019624|FBGN0029950|FBGN0004620|FBGN0039830|FBGN0034877|FBGN0026753|FBGN0031939|FBGN0032833|FBGN0030218|FBGN0001991|FBGN0019644|FBGN0003429|FBGN0051116|FBGN0038224|FBGN0029849|FBGN0020258|FBGN0031830|FBGN0035293|FBGN0030610|FBGN0031881|FBGN0031012|FBG…
6120	2.9818e-25	1.3134e-23	22	34	440	13749	mitochondrial electron transport, NADH to ubiquinone	FBGN0033570|FBGN0029971|FBGN0031771|FBGN0011361|FBGN0029888|FBGN0021967|FBGN0037001|FBGN0031436|FBGN0032511|FBGN0035046|FBGN0030853|FBGN0017567|FBGN0047038|FBGN0033961|FBGN0030605|FBGN0019957|FBGN0031228|FBGN0034645|FBGN0052230|FBGN0025839|FBGN0031505|FBGN0011455
15672	1.0516e-24	4.5241e-23	51	278	440	13749	monovalent inorganic cation transport	FBGN0028663|FBGN0040529|FBGN0011227|FBGN0032706|FBGN0040773|FBGN0035032|FBGN0263911|FBGN0259111|FBGN0029950|FBGN0019624|FBGN0039830|FBGN0034877|FBGN0026753|FBGN0031939|FBGN0032833|FBGN0003429|FBGN0019644|FBGN0038224|FBGN0020258|FBGN0031830|FBGN0035293|FBGN0031881|FBGN0262593|FBGN0250814|FBGN0016120|FBGN0063649|FBGN0031066|FBGN0262512|FBGN0039081|FBGN0016691|FBGN0038271|FBGN0035192|FBGN0010217|FBG…
55085	1.1716e-24	4.9259e-23	89	835	440	13749	transmembrane transport	FBGN0051100|FBGN0011227|FBGN0040529|FBGN0028663|FBGN0030576|FBGN0035695|FBGN0032706|FBGN0040773|FBGN0260005|FBGN0263911|FBGN0035032|FBGN0263006|FBGN0259111|FBGN0039674|FBGN0019624|FBGN0029950|FBGN0004620|FBGN0039830|FBGN0034877|FBGN0026753|FBGN0031939|FBGN0032833|FBGN0030218|FBGN0001991|FBGN0019644|FBGN0003429|FBGN0031449|FBGN0051116|FBGN0038224|FBGN0029849|FBGN0020258|FBGN0031830|FBGN0035293|FBG…
6818	1.7524e-24	7.2044e-23	35	119	440	13749	hydrogen transport	FBGN0250814|FBGN0016120|FBGN0031066|FBGN0262512|FBGN0016691|FBGN0038271|FBGN0011227|FBGN0028663|FBGN0040529|FBGN0040773|FBGN0263911|FBGN0035032|FBGN0010217|FBGN0014391|FBGN0035968|FBGN0259111|FBGN0017482|FBGN0019624|FBGN0039830|FBGN0034877|FBGN0026753|FBGN0032833|FBGN0010612|FBGN0015031|FBGN0019644|FBGN0036728|FBGN0038224|FBGN0011211|FBGN0030733|FBGN0031830|FBGN0016119|FBGN0020235|FBGN0021906|FBG…
98662	3.379e-24	1.3589e-22	53	309	440	13749	inorganic cation transmembrane transport	FBGN0028663|FBGN0040529|FBGN0011227|FBGN0032706|FBGN0040773|FBGN0035032|FBGN0263911|FBGN0260005|FBGN0263006|FBGN0259111|FBGN0029950|FBGN0019624|FBGN0039830|FBGN0034877|FBGN0026753|FBGN0031939|FBGN0032833|FBGN0001991|FBGN0003429|FBGN0019644|FBGN0038224|FBGN0020258|FBGN0031830|FBGN0035293|FBGN0262593|FBGN0250814|FBGN0016120|FBGN0063649|FBGN0031066|FBGN0262512|FBGN0039081|FBGN0016691|FBGN0038271|FBG…
15992	1.7346e-23	6.8276e-22	34	118	440	13749	proton transport	FBGN0250814|FBGN0016120|FBGN0031066|FBGN0262512|FBGN0016691|FBGN0038271|FBGN0011227|FBGN0028663|FBGN0040529|FBGN0040773|FBGN0263911|FBGN0035032|FBGN0010217|FBGN0014391|FBGN0035968|FBGN0259111|FBGN0019624|FBGN0039830|FBGN0034877|FBGN0026753|FBGN0032833|FBGN0010612|FBGN0015031|FBGN0019644|FBGN0036728|FBGN0038224|FBGN0011211|FBGN0030733|FBGN0031830|FBGN0016119|FBGN0020235|FBGN0021906|FBGN0034245|FBG…
1902600	2.642e-23	1.0183e-21	32	103	440	13749	hydrogen ion transmembrane transport	FBGN0250814|FBGN0016120|FBGN0031066|FBGN0262512|FBGN0016691|FBGN0038271|FBGN0011227|FBGN0028663|FBGN0040529|FBGN0040773|FBGN0263911|FBGN0035032|FBGN0010217|FBGN0014391|FBGN0019624|FBGN0039830|FBGN0034877|FBGN0026753|FBGN0032833|FBGN0010612|FBGN0015031|FBGN0019644|FBGN0036728|FBGN0038224|FBGN0011211|FBGN0030733|FBGN0031830|FBGN0016119|FBGN0020235|FBGN0021906|FBGN0028342|FBGN0034245
6793	4.4579e-21	1.6831e-19	89	940	440	13749	phosphorus metabolic process	FBGN0003886|FBGN0034988|FBGN0039635|FBGN0035600|FBGN0014028|FBGN0032511|FBGN0030853|FBGN0011227|FBGN0040529|FBGN0032083|FBGN0040773|FBGN0263911|FBGN0039737|FBGN0265045|FBGN0000442|FBGN0014930|FBGN0003091|FBGN0019624|FBGN0037873|FBGN0039830|FBGN0034877|FBGN0037046|FBGN0259680|FBGN0011361|FBGN0032833|FBGN0029888|FBGN0034390|FBGN0037001|FBGN0019644|FBGN0037709|FBGN0017567|FBGN0004852|FBGN0038224|FBG…
6796	3.688e-19	1.3646e-17	85	929	440	13749	phosphate-containing compound metabolic process	FBGN0003886|FBGN0034988|FBGN0035600|FBGN0014028|FBGN0032511|FBGN0030853|FBGN0011227|FBGN0032083|FBGN0040529|FBGN0040773|FBGN0263911|FBGN0265045|FBGN0000442|FBGN0014930|FBGN0003091|FBGN0019624|FBGN0037873|FBGN0039830|FBGN0034877|FBGN0037046|FBGN0259680|FBGN0011361|FBGN0032833|FBGN0029888|FBGN0034390|FBGN0019644|FBGN0037001|FBGN0017567|FBGN0004852|FBGN0038224|FBGN0266375|FBGN0022708|FBGN0031830|FBG…
16310	5.5018e-18	1.9958e-16	58	496	440	13749	phosphorylation	FBGN0014028|FBGN0035600|FBGN0032511|FBGN0030853|FBGN0032083|FBGN0040529|FBGN0011227|FBGN0040773|FBGN0263911|FBGN0265045|FBGN0000442|FBGN0014930|FBGN0003091|FBGN0037873|FBGN0019624|FBGN0034877|FBGN0259680|FBGN0011361|FBGN0032833|FBGN0029888|FBGN0037001|FBGN0017567|FBGN0266375|FBGN0022708|FBGN0031830|FBGN0025839|FBGN0025592|FBGN0029971|FBGN0033570|FBGN0250814|FBGN0031771|FBGN0003733|FBGN0021967|FBG…
8152	7.063e-15	2.5128e-13	271	5981	440	13749	metabolic process	FBGN0031418|FBGN0041707|FBGN0032945|FBGN0034988|FBGN0002719|FBGN0261955|FBGN0038804|FBGN0042696|FBGN0035695|FBGN0031148|FBGN0027785|FBGN0034709|FBGN0000442|FBGN0002593|FBGN0032598|FBGN0017482|FBGN0035287|FBGN0037046|FBGN0031684|FBGN0032833|FBGN0041713|FBGN0010100|FBGN0035813|FBGN0038224|FBGN0014877|FBGN0026666|FBGN0020416|FBGN0035298|FBGN0031021|FBGN0000064|FBGN0033570|FBGN0038629|FBGN0032820|FBG…
19752	1.4961e-13	5.2223e-12	41	337	440	13749	carboxylic acid metabolic process	FBGN0000064|FBGN0032945|FBGN0039635|FBGN0037898|FBGN0014028|FBGN0002719|FBGN0261955|FBGN0041607|FBGN0050185|FBGN0027945|FBGN0033246|FBGN0039112|FBGN0033883|FBGN0262559|FBGN0032603|FBGN0011770|FBGN0038922|FBGN0086355|FBGN0031148|FBGN0020385|FBGN0016013|FBGN0263006|FBGN0031824|FBGN0262782|FBGN0003074|FBGN0037873|FBGN0037891|FBGN0052068|FBGN0011361|FBGN0001125|FBGN0034390|FBGN0027580|FBGN0010100|FBG…
43436	1.5992e-13	5.379e-12	42	353	440	13749	oxoacid metabolic process	FBGN0000064|FBGN0032945|FBGN0039635|FBGN0037898|FBGN0014028|FBGN0002719|FBGN0261955|FBGN0041607|FBGN0050185|FBGN0027945|FBGN0033246|FBGN0039112|FBGN0033883|FBGN0262559|FBGN0032603|FBGN0011770|FBGN0038922|FBGN0086355|FBGN0031148|FBGN0020385|FBGN0016013|FBGN0263006|FBGN0031824|FBGN0262782|FBGN0003074|FBGN0037873|FBGN0037891|FBGN0052068|FBGN0011361|FBGN0001125|FBGN0034390|FBGN0027580|FBGN0010100|FBG…
6082	1.5992e-13	5.379e-12	42	353	440	13749	organic acid metabolic process	FBGN0000064|FBGN0032945|FBGN0039635|FBGN0037898|FBGN0014028|FBGN0002719|FBGN0261955|FBGN0041607|FBGN0050185|FBGN0027945|FBGN0033246|FBGN0039112|FBGN0033883|FBGN0262559|FBGN0032603|FBGN0011770|FBGN0038922|FBGN0086355|FBGN0031148|FBGN0020385|FBGN0016013|FBGN0263006|FBGN0031824|FBGN0262782|FBGN0003074|FBGN0037873|FBGN0037891|FBGN0052068|FBGN0011361|FBGN0001125|FBGN0034390|FBGN0027580|FBGN0010100|FBG…
15985	2.2531e-13	7.3127e-12	12	21	440	13749	energy coupled proton transport, down electrochemical gradient	FBGN0011211|FBGN0016120|FBGN0010612|FBGN0010217|FBGN0016119|FBGN0014391|FBGN0020235|FBGN0019644|FBGN0028342|FBGN0016691|FBGN0038224|FBGN0039830
15986	2.2531e-13	7.3127e-12	12	21	440	13749	ATP synthesis coupled proton transport	FBGN0011211|FBGN0016120|FBGN0010612|FBGN0010217|FBGN0016119|FBGN0014391|FBGN0020235|FBGN0019644|FBGN0028342|FBGN0016691|FBGN0038224|FBGN0039830
6754	4.8144e-13	1.5356e-11	12	22	440	13749	ATP biosynthetic process	FBGN0011211|FBGN0016120|FBGN0010612|FBGN0010217|FBGN0016119|FBGN0014391|FBGN0020235|FBGN0019644|FBGN0028342|FBGN0016691|FBGN0038224|FBGN0039830
44765	8.5785e-13	2.6899e-11	102	1566	440	13749	single-organism transport	FBGN0051100|FBGN0028663|FBGN0011227|FBGN0035695|FBGN0040773|FBGN0263911|FBGN0260005|FBGN0038181|FBGN0259111|FBGN0017482|FBGN0019624|FBGN0039830|FBGN0000047|FBGN0004620|FBGN0034877|FBGN0026753|FBGN0266758|FBGN0031939|FBGN0032833|FBGN0030218|FBGN0003429|FBGN0051116|FBGN0038224|FBGN0029849|FBGN0011722|FBGN0014877|FBGN0035293|FBGN0033644|FBGN0031881|FBGN0031012|FBGN0003360|FBGN0053970|FBGN0262593|FBG…
6810	1.7293e-12	5.3322e-11	109	1746	440	13749	transport	FBGN0051100|FBGN0028663|FBGN0011227|FBGN0035695|FBGN0040773|FBGN0263911|FBGN0260005|FBGN0034709|FBGN0038181|FBGN0259111|FBGN0017482|FBGN0019624|FBGN0039830|FBGN0000047|FBGN0004620|FBGN0034877|FBGN0026753|FBGN0266758|FBGN0031939|FBGN0032833|FBGN0086711|FBGN0030218|FBGN0003429|FBGN0051116|FBGN0038224|FBGN0029849|FBGN0011722|FBGN0014877|FBGN0035293|FBGN0033644|FBGN0031881|FBGN0031012|FBGN0003360|FBG…
1902578	2.4808e-12	7.5238e-11	107	1709	440	13749	single-organism localization	FBGN0051100|FBGN0028663|FBGN0011227|FBGN0035695|FBGN0040773|FBGN0263911|FBGN0260005|FBGN0034709|FBGN0038181|FBGN0259111|FBGN0017482|FBGN0019624|FBGN0039830|FBGN0000047|FBGN0004620|FBGN0034877|FBGN0026753|FBGN0266758|FBGN0031939|FBGN0032833|FBGN0030218|FBGN0003429|FBGN0051116|FBGN0038224|FBGN0029849|FBGN0011722|FBGN0014877|FBGN0035293|FBGN0033644|FBGN0031881|FBGN0031012|FBGN0003360|FBGN0053970|FBG…
9168	4.6146e-12	1.3551e-10	14	38	440	13749	purine ribonucleoside monophosphate biosynthetic process	FBGN0011211|FBGN0016120|FBGN0022708|FBGN0036337|FBGN0010612|FBGN0010217|FBGN0016119|FBGN0014391|FBGN0020235|FBGN0019644|FBGN0028342|FBGN0016691|FBGN0038224|FBGN0039830
9127	4.6146e-12	1.3551e-10	14	38	440	13749	purine nucleoside monophosphate biosynthetic process	FBGN0011211|FBGN0016120|FBGN0022708|FBGN0036337|FBGN0010612|FBGN0010217|FBGN0016119|FBGN0014391|FBGN0020235|FBGN0019644|FBGN0028342|FBGN0016691|FBGN0038224|FBGN0039830
9206	6.3991e-12	1.8213e-10	12	26	440	13749	purine ribonucleoside triphosphate biosynthetic process	FBGN0011211|FBGN0016120|FBGN0010612|FBGN0010217|FBGN0016119|FBGN0014391|FBGN0020235|FBGN0019644|FBGN0028342|FBGN0016691|FBGN0038224|FBGN0039830
9145	6.3991e-12	1.8213e-10	12	26	440	13749	purine nucleoside triphosphate biosynthetic process	FBGN0011211|FBGN0016120|FBGN0010612|FBGN0010217|FBGN0016119|FBGN0014391|FBGN0020235|FBGN0019644|FBGN0028342|FBGN0016691|FBGN0038224|FBGN0039830
51234	7.4278e-12	2.082e-10	110	1810	440	13749	establishment of localization	FBGN0051100|FBGN0028663|FBGN0011227|FBGN0035695|FBGN0040773|FBGN0263911|FBGN0260005|FBGN0034709|FBGN0038181|FBGN0259111|FBGN0017482|FBGN0019624|FBGN0039830|FBGN0000047|FBGN0004620|FBGN0034877|FBGN0026753|FBGN0266758|FBGN0031939|FBGN0032833|FBGN0086711|FBGN0030218|FBGN0003429|FBGN0051116|FBGN0038224|FBGN0029849|FBGN0011722|FBGN0014877|FBGN0035293|FBGN0033644|FBGN0031881|FBGN0031012|FBGN0003360|FBG…
9201	1.1188e-11	3.0437e-10	12	27	440	13749	ribonucleoside triphosphate biosynthetic process	FBGN0011211|FBGN0016120|FBGN0010612|FBGN0010217|FBGN0016119|FBGN0014391|FBGN0020235|FBGN0019644|FBGN0028342|FBGN0016691|FBGN0038224|FBGN0039830
9142	1.1188e-11	3.0437e-10	12	27	440	13749	nucleoside triphosphate biosynthetic process	FBGN0011211|FBGN0016120|FBGN0010612|FBGN0010217|FBGN0016119|FBGN0014391|FBGN0020235|FBGN0019644|FBGN0028342|FBGN0016691|FBGN0038224|FBGN0039830
44711	1.5763e-11	4.2264e-10	49	527	440	13749	single-organism biosynthetic process	FBGN0034618|FBGN0038876|FBGN0039635|FBGN0041607|FBGN0032603|FBGN0032601|FBGN0031148|FBGN0032222|FBGN0263006|FBGN0014930|FBGN0035287|FBGN0039830|FBGN0052068|FBGN0011361|FBGN0001125|FBGN0041713|FBGN0019644|FBGN0038224|FBGN0004852|FBGN0266375|FBGN0029849|FBGN0022708|FBGN0259749|FBGN0038983|FBGN0020764|FBGN0016120|FBGN0026576|FBGN0028841|FBGN0033246|FBGN0016691|FBGN0038923|FBGN0020385|FBGN0036337|FBG…
46129	1.7352e-11	4.5214e-10	15	49	440	13749	purine ribonucleoside biosynthetic process	FBGN0035632|FBGN0011211|FBGN0016120|FBGN0022708|FBGN0036337|FBGN0010612|FBGN0010217|FBGN0016119|FBGN0014391|FBGN0020235|FBGN0019644|FBGN0028342|FBGN0016691|FBGN0038224|FBGN0039830
42451	1.7352e-11	4.5214e-10	15	49	440	13749	purine nucleoside biosynthetic process	FBGN0035632|FBGN0011211|FBGN0016120|FBGN0022708|FBGN0036337|FBGN0010612|FBGN0010217|FBGN0016119|FBGN0014391|FBGN0020235|FBGN0019644|FBGN0028342|FBGN0016691|FBGN0038224|FBGN0039830
9156	9.0545e-11	2.3265e-09	14	46	440	13749	ribonucleoside monophosphate biosynthetic process	FBGN0011211|FBGN0016120|FBGN0022708|FBGN0036337|FBGN0010612|FBGN0010217|FBGN0016119|FBGN0014391|FBGN0020235|FBGN0019644|FBGN0028342|FBGN0016691|FBGN0038224|FBGN0039830
9124	1.2523e-10	3.1737e-09	14	47	440	13749	nucleoside monophosphate biosynthetic process	FBGN0011211|FBGN0016120|FBGN0022708|FBGN0036337|FBGN0010612|FBGN0010217|FBGN0016119|FBGN0014391|FBGN0020235|FBGN0019644|FBGN0028342|FBGN0016691|FBGN0038224|FBGN0039830
1901566	1.7761e-10	4.4402e-09	30	241	440	13749	organonitrogen compound biosynthetic process	FBGN0016120|FBGN0036271|FBGN0041607|FBGN0016691|FBGN0031148|FBGN0036337|FBGN0020385|FBGN0010217|FBGN0014391|FBGN0032222|FBGN0014930|FBGN0039830|FBGN0052068|FBGN0035632|FBGN0001125|FBGN0010612|FBGN0037723|FBGN0019644|FBGN0035231|FBGN0004852|FBGN0038224|FBGN0086367|FBGN0011211|FBGN0259749|FBGN0022708|FBGN0016119|FBGN0020235|FBGN0020764|FBGN0085484|FBGN0028342
9163	2.5155e-10	6.0437e-09	15	58	440	13749	nucleoside biosynthetic process	FBGN0035632|FBGN0011211|FBGN0016120|FBGN0022708|FBGN0036337|FBGN0010612|FBGN0010217|FBGN0016119|FBGN0014391|FBGN0020235|FBGN0019644|FBGN0028342|FBGN0016691|FBGN0038224|FBGN0039830
42455	2.5155e-10	6.0437e-09	15	58	440	13749	ribonucleoside biosynthetic process	FBGN0035632|FBGN0011211|FBGN0016120|FBGN0022708|FBGN0036337|FBGN0010612|FBGN0010217|FBGN0016119|FBGN0014391|FBGN0020235|FBGN0019644|FBGN0028342|FBGN0016691|FBGN0038224|FBGN0039830
1901659	2.5155e-10	6.0437e-09	15	58	440	13749	glycosyl compound biosynthetic process	FBGN0035632|FBGN0011211|FBGN0016120|FBGN0022708|FBGN0036337|FBGN0010612|FBGN0010217|FBGN0016119|FBGN0014391|FBGN0020235|FBGN0019644|FBGN0028342|FBGN0016691|FBGN0038224|FBGN0039830
6807	3.5955e-10	8.5277e-09	109	1903	440	13749	nitrogen compound metabolic process	FBGN0041707|FBGN0032945|FBGN0034988|FBGN0014028|FBGN0035600|FBGN0041607|FBGN0032511|FBGN0030853|FBGN0042696|FBGN0011227|FBGN0040773|FBGN0031148|FBGN0263911|FBGN0032222|FBGN0016013|FBGN0032598|FBGN0037873|FBGN0019624|FBGN0039830|FBGN0034877|FBGN0032833|FBGN0038224|FBGN0020764|FBGN0020416|FBGN0029971|FBGN0033570|FBGN0023477|FBGN0037898|FBGN0038629|FBGN0031436|FBGN0033961|FBGN0047038|FBGN0020385|FBG…
44699	7.3433e-10	1.7196e-08	317	8008	440	13749	single-organism process	FBGN0031418|FBGN0041707|FBGN0032945|FBGN0034988|FBGN0002719|FBGN0261955|FBGN0037447|FBGN0051100|FBGN0028663|FBGN0035695|FBGN0031148|FBGN0027785|FBGN0034709|FBGN0000442|FBGN0259111|FBGN0017482|FBGN0000047|FBGN0035287|FBGN0037046|FBGN0031684|FBGN0266758|FBGN0032833|FBGN0041713|FBGN0010100|FBGN0003429|FBGN0035815|FBGN0051116|FBGN0261703|FBGN0038224|FBGN0014877|FBGN0035293|FBGN0031881|FBGN0031012|FBG…
6122	1.1551e-09	2.6711e-08	8	13	440	13749	mitochondrial electron transport, ubiquinol to cytochrome c	FBGN0030733|FBGN0250814|FBGN0035600|FBGN0021906|FBGN0036728|FBGN0034245|FBGN0038271|FBGN0011227
6123	2.62e-09	5.9839e-08	8	14	440	13749	mitochondrial electron transport, cytochrome c to oxygen	FBGN0034877|FBGN0040773|FBGN0263911|FBGN0032833|FBGN0031830|FBGN0015031|FBGN0019624|FBGN0040529
9152	3.1251e-09	7.0506e-08	16	79	440	13749	purine ribonucleotide biosynthetic process	FBGN0035632|FBGN0016120|FBGN0010612|FBGN0019644|FBGN0016691|FBGN0004852|FBGN0038224|FBGN0011211|FBGN0022708|FBGN0036337|FBGN0010217|FBGN0014391|FBGN0016119|FBGN0020235|FBGN0028342|FBGN0039830
51179	5.4524e-09	1.2153e-07	118	2222	440	13749	localization	FBGN0051100|FBGN0028663|FBGN0011227|FBGN0035695|FBGN0040773|FBGN0260005|FBGN0263911|FBGN0034709|FBGN0038181|FBGN0259111|FBGN0017482|FBGN0019624|FBGN0004620|FBGN0039830|FBGN0000047|FBGN0034877|FBGN0026753|FBGN0266758|FBGN0086711|FBGN0031939|FBGN0032833|FBGN0030218|FBGN0003429|FBGN0051116|FBGN0038224|FBGN0029849|FBGN0011722|FBGN0014877|FBGN0035293|FBGN0033644|FBGN0031881|FBGN0031012|FBGN0003360|FBG…
6164	5.5375e-09	1.2196e-07	16	82	440	13749	purine nucleotide biosynthetic process	FBGN0035632|FBGN0016120|FBGN0010612|FBGN0019644|FBGN0016691|FBGN0004852|FBGN0038224|FBGN0011211|FBGN0022708|FBGN0036337|FBGN0010217|FBGN0014391|FBGN0016119|FBGN0020235|FBGN0028342|FBGN0039830
44763	5.9725e-09	1.2999e-07	253	6057	440	13749	single-organism cellular process	FBGN0041707|FBGN0032945|FBGN0034988|FBGN0002719|FBGN0261955|FBGN0051100|FBGN0028663|FBGN0035695|FBGN0031148|FBGN0027785|FBGN0259111|FBGN0000047|FBGN0266758|FBGN0032833|FBGN0041713|FBGN0010100|FBGN0003429|FBGN0035815|FBGN0051116|FBGN0261703|FBGN0038224|FBGN0014877|FBGN0035293|FBGN0031881|FBGN0031012|FBGN0035298|FBGN0044048|FBGN0031021|FBGN0033570|FBGN0262593|FBGN0000064|FBGN0037239|FBGN0033058|FBG…
9260	1.3567e-08	2.885e-07	16	87	440	13749	ribonucleotide biosynthetic process	FBGN0035632|FBGN0016120|FBGN0010612|FBGN0019644|FBGN0016691|FBGN0004852|FBGN0038224|FBGN0011211|FBGN0022708|FBGN0036337|FBGN0010217|FBGN0014391|FBGN0016119|FBGN0020235|FBGN0028342|FBGN0039830
46390	1.3567e-08	2.885e-07	16	87	440	13749	ribose phosphate biosynthetic process	FBGN0035632|FBGN0016120|FBGN0010612|FBGN0019644|FBGN0016691|FBGN0004852|FBGN0038224|FBGN0011211|FBGN0022708|FBGN0036337|FBGN0010217|FBGN0014391|FBGN0016119|FBGN0020235|FBGN0028342|FBGN0039830
98656	2.2945e-08	4.8236e-07	23	184	440	13749	anion transmembrane transport	FBGN0031939|FBGN0037239|FBGN0030218|FBGN0063649|FBGN0039886|FBGN0051547|FBGN0051116|FBGN0041150|FBGN0029849|FBGN0039915|FBGN0026409|FBGN0034275|FBGN0035293|FBGN0013953|FBGN0031012|FBGN0259111|FBGN0039674|FBGN0036764|FBGN0037912|FBGN0003360|FBGN0029950|FBGN0028886|FBGN0026439
72522	2.6525e-08	5.5137e-07	16	91	440	13749	purine-containing compound biosynthetic process	FBGN0035632|FBGN0016120|FBGN0010612|FBGN0019644|FBGN0016691|FBGN0004852|FBGN0038224|FBGN0011211|FBGN0022708|FBGN0036337|FBGN0010217|FBGN0014391|FBGN0016119|FBGN0020235|FBGN0028342|FBGN0039830
34641	7.8338e-08	1.6103e-06	90	1618	440	13749	cellular nitrogen compound metabolic process	FBGN0261808|FBGN0003886|FBGN0041707|FBGN0032945|FBGN0034988|FBGN0035600|FBGN0014028|FBGN0041607|FBGN0032511|FBGN0050185|FBGN0030853|FBGN0011227|FBGN0040529|FBGN0032083|FBGN0042696|FBGN0063498|FBGN0040773|FBGN0063495|FBGN0263911|FBGN0030914|FBGN0032222|FBGN0033690|FBGN0031824|FBGN0014930|FBGN0019624|FBGN0037873|FBGN0031623|FBGN0039830|FBGN0034877|FBGN0011361|FBGN0032833|FBGN0029888|FBGN0034390|FBG…
9165	8.1632e-08	1.6415e-06	17	111	440	13749	nucleotide biosynthetic process	FBGN0035632|FBGN0016120|FBGN0010612|FBGN0019644|FBGN0016691|FBGN0004852|FBGN0038224|FBGN0019957|FBGN0011211|FBGN0022708|FBGN0036337|FBGN0010217|FBGN0014391|FBGN0016119|FBGN0020235|FBGN0028342|FBGN0039830
1901293	8.1632e-08	1.6415e-06	17	111	440	13749	nucleoside phosphate biosynthetic process	FBGN0035632|FBGN0016120|FBGN0010612|FBGN0019644|FBGN0016691|FBGN0004852|FBGN0038224|FBGN0019957|FBGN0011211|FBGN0022708|FBGN0036337|FBGN0010217|FBGN0014391|FBGN0016119|FBGN0020235|FBGN0028342|FBGN0039830
90407	1.2605e-07	2.5074e-06	22	186	440	13749	organophosphate biosynthetic process	FBGN0035632|FBGN0016120|FBGN0026576|FBGN0010612|FBGN0019644|FBGN0035231|FBGN0016691|FBGN0004852|FBGN0038224|FBGN0266375|FBGN0019957|FBGN0011211|FBGN0022708|FBGN0036337|FBGN0010217|FBGN0016119|FBGN0014391|FBGN0020235|FBGN0085484|FBGN0025592|FBGN0028342|FBGN0039830
6820	1.3305e-07	2.6185e-06	24	218	440	13749	anion transport	FBGN0031939|FBGN0037239|FBGN0030218|FBGN0063649|FBGN0039886|FBGN0051547|FBGN0051116|FBGN0041150|FBGN0029849|FBGN0039915|FBGN0026409|FBGN0034275|FBGN0035293|FBGN0013953|FBGN0031012|FBGN0031881|FBGN0259111|FBGN0039674|FBGN0036764|FBGN0037912|FBGN0003360|FBGN0029950|FBGN0028886|FBGN0026439
44237	7.666e-07	1.4929e-05	177	4063	440	13749	cellular metabolic process	FBGN0034618|FBGN0038876|FBGN0041707|FBGN0032945|FBGN0034988|FBGN0039635|FBGN0035600|FBGN0014028|FBGN0002719|FBGN0041607|FBGN0261955|FBGN0032511|FBGN0030853|FBGN0011227|FBGN0042696|FBGN0010482|FBGN0040773|FBGN0263911|FBGN0031148|FBGN0027785|FBGN0039737|FBGN0000442|FBGN0032222|FBGN0016013|FBGN0002593|FBGN0019624|FBGN0037873|FBGN0039830|FBGN0034877|FBGN0037046|FBGN0259680|FBGN0032833|FBGN0041713|FBG…
30001	1.3428e-06	2.5876e-05	23	230	440	13749	metal ion transport	FBGN0262593|FBGN0031939|FBGN0011286|FBGN0038412|FBGN0001991|FBGN0033257|FBGN0003429|FBGN0039081|FBGN0039886|FBGN0035192|FBGN0032706|FBGN0039915|FBGN0260005|FBGN0020258|FBGN0035293|FBGN0038181|FBGN0030610|FBGN0263006|FBGN0259111|FBGN0039714|FBGN0029950|FBGN0028886|FBGN0026439
1903825	1.9633e-06	3.7445e-05	12	70	440	13749	organic acid transmembrane transport	FBGN0039915|FBGN0031939|FBGN0037239|FBGN0030218|FBGN0063649|FBGN0051547|FBGN0039674|FBGN0036764|FBGN0037912|FBGN0026439|FBGN0028886|FBGN0041150
71704	2.5825e-06	4.8262e-05	196	4690	440	13749	organic substance metabolic process	FBGN0032945|FBGN0041707|FBGN0034988|FBGN0002719|FBGN0261955|FBGN0042696|FBGN0031148|FBGN0034709|FBGN0000442|FBGN0002593|FBGN0032598|FBGN0035287|FBGN0032833|FBGN0041713|FBGN0010100|FBGN0038224|FBGN0014877|FBGN0020416|FBGN0035298|FBGN0000064|FBGN0033570|FBGN0038629|FBGN0032820|FBGN0031436|FBGN0031231|FBGN0033961|FBGN0047038|FBGN0010217|FBGN0050503|FBGN0010611|FBGN0010612|FBGN0038818|FBGN0031228|FBG…
3012	2.5826e-06	4.8262e-05	7	21	440	13749	muscle system process	FBGN0264695|FBGN0003721|FBGN0011286|FBGN0001991|FBGN0033926|FBGN0037447|FBGN0265356
6099	2.9267e-06	5.4144e-05	9	39	440	13749	tricarboxylic acid cycle	FBGN0038922|FBGN0014028|FBGN0010100|FBGN0261955|FBGN0030612|FBGN0039112|FBGN0262559|FBGN0037891|FBGN0037873
1901360	3.5273e-06	6.461e-05	87	1688	440	13749	organic cyclic compound metabolic process	FBGN0261808|FBGN0003886|FBGN0032945|FBGN0034988|FBGN0035600|FBGN0014028|FBGN0032511|FBGN0050185|FBGN0030853|FBGN0011227|FBGN0040529|FBGN0032083|FBGN0042696|FBGN0032601|FBGN0040773|FBGN0263911|FBGN0030914|FBGN0032222|FBGN0016013|FBGN0033690|FBGN0031824|FBGN0014930|FBGN0019624|FBGN0037873|FBGN0031623|FBGN0039830|FBGN0034877|FBGN0011361|FBGN0032833|FBGN0029888|FBGN0041713|FBGN0034390|FBGN0037001|FBG…
6101	3.6705e-06	6.6574e-05	9	40	440	13749	citrate metabolic process	FBGN0038922|FBGN0014028|FBGN0010100|FBGN0261955|FBGN0030612|FBGN0039112|FBGN0262559|FBGN0037891|FBGN0037873
15711	3.8694e-06	6.9499e-05	17	145	440	13749	organic anion transport	FBGN0031939|FBGN0037239|FBGN0030218|FBGN0063649|FBGN0051547|FBGN0041150|FBGN0029849|FBGN0039915|FBGN0031881|FBGN0031012|FBGN0259111|FBGN0039674|FBGN0036764|FBGN0003360|FBGN0037912|FBGN0028886|FBGN0026439
6725	4.0814e-06	7.2602e-05	84	1618	440	13749	cellular aromatic compound metabolic process	FBGN0261808|FBGN0003886|FBGN0032945|FBGN0034988|FBGN0035600|FBGN0014028|FBGN0032511|FBGN0050185|FBGN0030853|FBGN0011227|FBGN0032083|FBGN0042696|FBGN0040529|FBGN0040773|FBGN0032601|FBGN0263911|FBGN0032222|FBGN0016013|FBGN0033690|FBGN0031824|FBGN0019624|FBGN0037873|FBGN0031623|FBGN0039830|FBGN0034877|FBGN0011361|FBGN0032833|FBGN0029888|FBGN0041713|FBGN0034390|FBGN0037001|FBGN0019644|FBGN0017567|FBG…
72350	4.5711e-06	8.0539e-05	9	41	440	13749	tricarboxylic acid metabolic process	FBGN0038922|FBGN0014028|FBGN0010100|FBGN0261955|FBGN0030612|FBGN0039112|FBGN0262559|FBGN0037891|FBGN0037873
46483	6.2463e-06	0.00010902	82	1585	440	13749	heterocycle metabolic process	FBGN0261808|FBGN0003886|FBGN0032945|FBGN0034988|FBGN0014028|FBGN0035600|FBGN0032511|FBGN0050185|FBGN0030853|FBGN0011227|FBGN0032083|FBGN0042696|FBGN0040529|FBGN0040773|FBGN0263911|FBGN0032222|FBGN0030914|FBGN0033690|FBGN0031824|FBGN0014930|FBGN0019624|FBGN0037873|FBGN0031623|FBGN0039830|FBGN0034877|FBGN0011361|FBGN0032833|FBGN0029888|FBGN0034390|FBGN0019644|FBGN0037001|FBGN0017567|FBGN0004852|FBG…
46942	6.9099e-06	0.00011908	14	106	440	13749	carboxylic acid transport	FBGN0031939|FBGN0037239|FBGN0063649|FBGN0030218|FBGN0051547|FBGN0041150|FBGN0039915|FBGN0031881|FBGN0031012|FBGN0039674|FBGN0036764|FBGN0037912|FBGN0028886|FBGN0026439
9060	6.9515e-06	0.00011908	9	43	440	13749	aerobic respiration	FBGN0038922|FBGN0014028|FBGN0010100|FBGN0261955|FBGN0030612|FBGN0039112|FBGN0262559|FBGN0037891|FBGN0037873
15849	8.6172e-06	0.00014626	14	108	440	13749	organic acid transport	FBGN0031939|FBGN0037239|FBGN0063649|FBGN0030218|FBGN0051547|FBGN0041150|FBGN0039915|FBGN0031881|FBGN0031012|FBGN0039674|FBGN0036764|FBGN0037912|FBGN0028886|FBGN0026439
51186	9.4937e-06	0.00015967	12	81	440	13749	cofactor metabolic process	FBGN0023477|FBGN0035632|FBGN0032945|FBGN0020385|FBGN0039737|FBGN0039635|FBGN0034390|FBGN0032222|FBGN0020764|FBGN0037709|FBGN0085484|FBGN0031912
44712	9.9192e-06	0.00016532	25	296	440	13749	single-organism catabolic process	FBGN0034618|FBGN0000064|FBGN0023477|FBGN0032945|FBGN0003886|FBGN0034988|FBGN0037898|FBGN0027945|FBGN0034117|FBGN0004507|FBGN0086355|FBGN0263006|FBGN0031824|FBGN0040309|FBGN0003074|FBGN0050503|FBGN0034390|FBGN0033879|FBGN0036262|FBGN0264753|FBGN0003890|FBGN0031813|FBGN0028325|FBGN0035298|FBGN0032001
30239	1.4198e-05	0.00023451	8	36	440	13749	myofibril assembly	FBGN0265991|FBGN0264695|FBGN0053519|FBGN0003149|FBGN0014863|FBGN0005666|FBGN0265356|FBGN0000047
32787	1.7633e-05	0.00028868	16	146	440	13749	monocarboxylic acid metabolic process	FBGN0000064|FBGN0011361|FBGN0039635|FBGN0027580|FBGN0033246|FBGN0033879|FBGN0033883|FBGN0011770|FBGN0032603|FBGN0086355|FBGN0038983|FBGN0263006|FBGN0031912|FBGN0031813|FBGN0003074|FBGN0028325
34762	4.1142e-05	0.00066185	9	53	440	13749	regulation of transmembrane transport	FBGN0032706|FBGN0262593|FBGN0001991|FBGN0033257|FBGN0003429|FBGN0263006|FBGN0039081|FBGN0051116|FBGN0035192
34765	4.1142e-05	0.00066185	9	53	440	13749	regulation of ion transmembrane transport	FBGN0032706|FBGN0262593|FBGN0001991|FBGN0033257|FBGN0003429|FBGN0263006|FBGN0039081|FBGN0051116|FBGN0035192
5975	4.3512e-05	0.00069395	23	284	440	13749	carbohydrate metabolic process	FBGN0000064|FBGN0034618|FBGN0263200|FBGN0027580|FBGN0032820|FBGN0261955|FBGN0035398|FBGN0034117|FBGN0036262|FBGN0262559|FBGN0004507|FBGN0029849|FBGN0086355|FBGN0053080|FBGN0032598|FBGN0020416|FBGN0025592|FBGN0262782|FBGN0026415|FBGN0003074|FBGN0028325|FBGN0260653|FBGN0035287
44724	4.4254e-05	0.00069974	7	31	440	13749	single-organism carbohydrate catabolic process	FBGN0034618|FBGN0000064|FBGN0086355|FBGN0003074|FBGN0036262|FBGN0028325|FBGN0004507
6936	5.1715e-05	0.00081078	5	14	440	13749	muscle contraction	FBGN0264695|FBGN0003721|FBGN0011286|FBGN0001991|FBGN0265356
1901565	5.8247e-05	0.00090552	15	144	440	13749	organonitrogen compound catabolic process	FBGN0003886|FBGN0032945|FBGN0034988|FBGN0037898|FBGN0027945|FBGN0035398|FBGN0034117|FBGN0264753|FBGN0030914|FBGN0003890|FBGN0020416|FBGN0031824|FBGN0026415|FBGN0032001|FBGN0035975

## Sheet: Cluster 4
GO-ID	p-value	corr p-value	x	n	X	N	Description	Genes in test set
6412	5.2166e-76	1.1983e-72	182	711	753	13749	translation	FBGN0039836|FBGN0032518|FBGN0034986|FBGN0039835|FBGN0044030|FBGN0086472|FBGN0024733|FBGN0010803|FBGN0032849|FBGN0039175|FBGN0032198|FBGN0038307|FBGN0027093|FBGN0036213|FBGN0030433|FBGN0039406|FBGN0010409|FBGN0002590|FBGN0037351|FBGN0010408|FBGN0030660|FBGN0014026|FBGN0031497|FBGN0031357|FBGN0002622|FBGN0029785|FBGN0014023|FBGN0033555|FBGN0002626|FBGN0086710|FBGN0010078|FBGN0039555|FBGN0038678|FBG…
9058	7.256e-60	8.3335e-57	265	1762	753	13749	biosynthetic process	FBGN0034986|FBGN0037743|FBGN0029502|FBGN0044030|FBGN0052099|FBGN0010803|FBGN0032849|FBGN0039175|FBGN0032198|FBGN0037356|FBGN0038307|FBGN0037351|FBGN0002590|FBGN0010409|FBGN0010408|FBGN0030660|FBGN0038601|FBGN0038903|FBGN0031357|FBGN0037744|FBGN0029785|FBGN0033555|FBGN0044511|FBGN0263241|FBGN0003941|FBGN0003942|FBGN0025286|FBGN0023519|FBGN0039360|FBGN0030096|FBGN0034968|FBGN0034967|FBGN0002579|FBG…
1901576	2.3435e-57	1.7944e-54	256	1704	753	13749	organic substance biosynthetic process	FBGN0034986|FBGN0037743|FBGN0029502|FBGN0044030|FBGN0052099|FBGN0010803|FBGN0032849|FBGN0039175|FBGN0032198|FBGN0037356|FBGN0038307|FBGN0037351|FBGN0002590|FBGN0010409|FBGN0010408|FBGN0030660|FBGN0038601|FBGN0038903|FBGN0031357|FBGN0037744|FBGN0029785|FBGN0033555|FBGN0044511|FBGN0263241|FBGN0003941|FBGN0003942|FBGN0025286|FBGN0023519|FBGN0039360|FBGN0030096|FBGN0034968|FBGN0034967|FBGN0002579|FBG…
44249	5.2701e-56	3.0263e-53	252	1683	753	13749	cellular biosynthetic process	FBGN0037743|FBGN0029502|FBGN0034986|FBGN0044030|FBGN0010803|FBGN0032849|FBGN0039175|FBGN0032198|FBGN0037356|FBGN0038307|FBGN0037351|FBGN0002590|FBGN0010409|FBGN0010408|FBGN0030660|FBGN0038601|FBGN0038903|FBGN0031357|FBGN0037744|FBGN0029785|FBGN0033555|FBGN0044511|FBGN0263241|FBGN0003941|FBGN0003942|FBGN0025286|FBGN0023519|FBGN0039360|FBGN0030096|FBGN0034968|FBGN0034967|FBGN0002579|FBGN0026261|FBG…
8152	5.3342e-51	2.4505e-48	526	5981	753	13749	metabolic process	FBGN0250874|FBGN0029502|FBGN0034417|FBGN0028665|FBGN0052099|FBGN0029648|FBGN0039175|FBGN0032699|FBGN0038307|FBGN0038306|FBGN0051633|FBGN0015351|FBGN0038601|FBGN0032596|FBGN0032329|FBGN0029785|FBGN0033555|FBGN0034422|FBGN0027296|FBGN0002174|FBGN0003941|FBGN0003942|FBGN0023519|FBGN0039360|FBGN0033162|FBGN0033543|FBGN0038627|FBGN0011297|FBGN0011296|FBGN0028648|FBGN0034579|FBGN0052649|FBGN0035534|FBG…
9059	7.5619e-50	2.895e-47	208	1297	753	13749	macromolecule biosynthetic process	FBGN0037743|FBGN0034986|FBGN0044030|FBGN0052099|FBGN0010803|FBGN0032849|FBGN0039175|FBGN0032198|FBGN0038307|FBGN0037351|FBGN0002590|FBGN0010409|FBGN0010408|FBGN0030660|FBGN0038601|FBGN0038903|FBGN0031357|FBGN0029785|FBGN0033555|FBGN0044511|FBGN0003941|FBGN0003942|FBGN0025286|FBGN0023519|FBGN0030096|FBGN0034968|FBGN0034967|FBGN0002579|FBGN0026261|FBGN0028648|FBGN0034579|FBGN0035534|FBGN0030786|FBG…
34645	4.0911e-49	1.3425e-46	206	1288	753	13749	cellular macromolecule biosynthetic process	FBGN0037743|FBGN0034986|FBGN0044030|FBGN0010803|FBGN0032849|FBGN0039175|FBGN0032198|FBGN0038307|FBGN0037351|FBGN0002590|FBGN0010409|FBGN0010408|FBGN0030660|FBGN0038601|FBGN0038903|FBGN0031357|FBGN0029785|FBGN0033555|FBGN0044511|FBGN0003941|FBGN0003942|FBGN0025286|FBGN0023519|FBGN0030096|FBGN0034968|FBGN0034967|FBGN0002579|FBGN0026261|FBGN0028648|FBGN0034579|FBGN0035534|FBGN0030786|FBGN0038426|FBG…
44237	2.4558e-47	7.0513e-45	407	4063	753	13749	cellular metabolic process	FBGN0250874|FBGN0029502|FBGN0052099|FBGN0039175|FBGN0032699|FBGN0038307|FBGN0038306|FBGN0051633|FBGN0015351|FBGN0038601|FBGN0032596|FBGN0032329|FBGN0029785|FBGN0033555|FBGN0027296|FBGN0002174|FBGN0003941|FBGN0003942|FBGN0023519|FBGN0039360|FBGN0038627|FBGN0011296|FBGN0028648|FBGN0034579|FBGN0052649|FBGN0035534|FBGN0039697|FBGN0038426|FBGN0020305|FBGN0039280|FBGN0011284|FBGN0032430|FBGN0035422|FBG…
10467	7.5603e-44	1.9296e-41	208	1410	753	13749	gene expression	FBGN0034986|FBGN0044030|FBGN0010803|FBGN0032849|FBGN0039175|FBGN0032198|FBGN0038307|FBGN0037351|FBGN0002590|FBGN0010409|FBGN0010408|FBGN0030660|FBGN0038601|FBGN0038903|FBGN0031357|FBGN0029785|FBGN0033555|FBGN0044511|FBGN0003941|FBGN0003942|FBGN0025286|FBGN0023519|FBGN0030096|FBGN0034968|FBGN0034967|FBGN0002579|FBGN0026261|FBGN0028648|FBGN0034579|FBGN0035534|FBGN0030786|FBGN0038426|FBGN0037566|FBG…
44267	2.919e-41	6.705e-39	245	1918	753	13749	cellular protein metabolic process	FBGN0250874|FBGN0034986|FBGN0037743|FBGN0044030|FBGN0052099|FBGN0010803|FBGN0037051|FBGN0032849|FBGN0039175|FBGN0032198|FBGN0038307|FBGN0038306|FBGN0037351|FBGN0002590|FBGN0010409|FBGN0051633|FBGN0010408|FBGN0030660|FBGN0032596|FBGN0032329|FBGN0031357|FBGN0029785|FBGN0033555|FBGN0044511|FBGN0027296|FBGN0002174|FBGN0263241|FBGN0003941|FBGN0003942|FBGN0025286|FBGN0023519|FBGN0038627|FBGN0034968|FBG…
71704	3.8003e-38	7.9358e-36	425	4690	753	13749	organic substance metabolic process	FBGN0250874|FBGN0029502|FBGN0034417|FBGN0052099|FBGN0039175|FBGN0032699|FBGN0038307|FBGN0038306|FBGN0051633|FBGN0015351|FBGN0038601|FBGN0032596|FBGN0032329|FBGN0029785|FBGN0033555|FBGN0027296|FBGN0002174|FBGN0003941|FBGN0003942|FBGN0023519|FBGN0039360|FBGN0038627|FBGN0011296|FBGN0028648|FBGN0034579|FBGN0052649|FBGN0035534|FBGN0039697|FBGN0038426|FBGN0020305|FBGN0039280|FBGN0011284|FBGN0032430|FBG…
44238	3.7106e-35	7.1027e-33	398	4361	753	13749	primary metabolic process	FBGN0250874|FBGN0034417|FBGN0052099|FBGN0039175|FBGN0032699|FBGN0038307|FBGN0038306|FBGN0051633|FBGN0015351|FBGN0038601|FBGN0032596|FBGN0032329|FBGN0029785|FBGN0033555|FBGN0027296|FBGN0002174|FBGN0003941|FBGN0003942|FBGN0023519|FBGN0039360|FBGN0038627|FBGN0011296|FBGN0028648|FBGN0034579|FBGN0052649|FBGN0035534|FBGN0039697|FBGN0038426|FBGN0020305|FBGN0039280|FBGN0011284|FBGN0032430|FBGN0035422|FBG…
22	2.1559e-34	3.8093e-32	44	81	753	13749	mitotic spindle elongation	FBGN0032518|FBGN0033699|FBGN0034968|FBGN0031980|FBGN0015288|FBGN0029897|FBGN0017579|FBGN0024733|FBGN0003517|FBGN0034138|FBGN0039857|FBGN0036213|FBGN0034743|FBGN0038834|FBGN0010409|FBGN0002590|FBGN0004926|FBGN0010408|FBGN0014026|FBGN0029785|FBGN0013325|FBGN0033555|FBGN0002607|FBGN0002626|FBGN0086710|FBGN0036825|FBGN0011284|FBGN0035422|FBGN0020910|FBGN0010078|FBGN0010265|FBGN0005593|FBGN0035753|FBG…
51231	8.9231e-34	1.464e-31	44	83	753	13749	spindle elongation	FBGN0032518|FBGN0033699|FBGN0034968|FBGN0031980|FBGN0015288|FBGN0029897|FBGN0017579|FBGN0024733|FBGN0003517|FBGN0034138|FBGN0039857|FBGN0036213|FBGN0034743|FBGN0038834|FBGN0010409|FBGN0002590|FBGN0004926|FBGN0010408|FBGN0014026|FBGN0029785|FBGN0013325|FBGN0033555|FBGN0002607|FBGN0002626|FBGN0086710|FBGN0036825|FBGN0011284|FBGN0035422|FBGN0020910|FBGN0010078|FBGN0010265|FBGN0005593|FBGN0035753|FBG…
19538	1.128e-30	1.7274e-28	260	2423	753	13749	protein metabolic process	FBGN0250874|FBGN0034986|FBGN0037743|FBGN0044030|FBGN0052099|FBGN0010803|FBGN0037051|FBGN0032849|FBGN0039175|FBGN0032198|FBGN0038307|FBGN0038306|FBGN0037351|FBGN0002590|FBGN0010409|FBGN0051633|FBGN0010408|FBGN0030660|FBGN0032596|FBGN0032329|FBGN0031357|FBGN0029785|FBGN0033555|FBGN0044511|FBGN0027296|FBGN0002174|FBGN0263241|FBGN0003941|FBGN0003942|FBGN0025286|FBGN0023519|FBGN0038627|FBGN0034968|FBG…
44260	2.3053e-30	3.3095e-28	298	2984	753	13749	cellular macromolecule metabolic process	FBGN0250874|FBGN0034986|FBGN0037743|FBGN0044030|FBGN0025682|FBGN0052099|FBGN0010803|FBGN0037051|FBGN0032849|FBGN0039175|FBGN0032198|FBGN0038307|FBGN0038306|FBGN0037351|FBGN0002590|FBGN0010409|FBGN0051633|FBGN0010408|FBGN0030660|FBGN0038601|FBGN0032596|FBGN0032329|FBGN0038903|FBGN0031357|FBGN0029785|FBGN0032298|FBGN0033555|FBGN0044511|FBGN0027296|FBGN0002174|FBGN0263241|FBGN0003941|FBGN0003942|FBG…
9987	5.4037e-27	7.3013e-25	571	7920	753	13749	cellular process	FBGN0029503|FBGN0250874|FBGN0029502|FBGN0265083|FBGN0028665|FBGN0052099|FBGN0028664|FBGN0039175|FBGN0032699|FBGN0038307|FBGN0038306|FBGN0051633|FBGN0015351|FBGN0038601|FBGN0032596|FBGN0032329|FBGN0029785|FBGN0033555|FBGN0034422|FBGN0027296|FBGN0002174|FBGN0003941|FBGN0003942|FBGN0023519|FBGN0039360|FBGN0023516|FBGN0002031|FBGN0034420|FBGN0038627|FBGN0028546|FBGN0039296|FBGN0033059|FBGN0011296|FBG…
42254	1.7002e-21	2.1697e-19	34	84	753	13749	ribosome biogenesis	FBGN0023542|FBGN0000100|FBGN0003517|FBGN0029148|FBGN0015393|FBGN0039757|FBGN0014026|FBGN0039713|FBGN0032408|FBGN0032298|FBGN0032701|FBGN0020305|FBGN0005533|FBGN0039828|FBGN0052409|FBGN0011824|FBGN0034915|FBGN0033485|FBGN0038146|FBGN0030136|FBGN0020909|FBGN0039233|FBGN0261381|FBGN0035524|FBGN0029714|FBGN0035714|FBGN0262560|FBGN0038746|FBGN0039627|FBGN0010411|FBGN0003062|FBGN0260648|FBGN0261592|FBG…
43170	2.4556e-21	2.9687e-19	315	3630	753	13749	macromolecule metabolic process	FBGN0250874|FBGN0034986|FBGN0037743|FBGN0044030|FBGN0025682|FBGN0052099|FBGN0010803|FBGN0037051|FBGN0032849|FBGN0039175|FBGN0032198|FBGN0038307|FBGN0038306|FBGN0037351|FBGN0002590|FBGN0010409|FBGN0051633|FBGN0010408|FBGN0030660|FBGN0038601|FBGN0032596|FBGN0032329|FBGN0038903|FBGN0031357|FBGN0029785|FBGN0032298|FBGN0033555|FBGN0044511|FBGN0027296|FBGN0002174|FBGN0263241|FBGN0003941|FBGN0003942|FBG…
7005	3.6699e-20	4.2149e-18	41	135	753	13749	mitochondrion organization	FBGN0036920|FBGN0036173|FBGN0250874|FBGN0026741|FBGN0265083|FBGN0260407|FBGN0036928|FBGN0037330|FBGN0036853|FBGN0028648|FBGN0034579|FBGN0039930|FBGN0030433|FBGN0031708|FBGN0033672|FBGN0038387|FBGN0031357|FBGN0014023|FBGN0050481|FBGN0027359|FBGN0037710|FBGN0053002|FBGN0030480|FBGN0029117|FBGN0035272|FBGN0028530|FBGN0033357|FBGN0263133|FBGN0011787|FBGN0033816|FBGN0042112|FBGN0039689|FBGN0027360|FBG…
7052	3.9555e-19	4.3265e-17	51	219	753	13749	mitotic spindle organization	FBGN0033699|FBGN0032518|FBGN0038585|FBGN0029897|FBGN0017579|FBGN0024733|FBGN0036213|FBGN0034743|FBGN0002590|FBGN0010409|FBGN0038834|FBGN0010408|FBGN0036314|FBGN0014026|FBGN0029785|FBGN0033555|FBGN0002626|FBGN0086710|FBGN0010078|FBGN0040078|FBGN0005593|FBGN0035753|FBGN0027329|FBGN0261602|FBGN0025286|FBGN0261606|FBGN0261609|FBGN0005655|FBGN0039359|FBGN0031980|FBGN0034968|FBGN0015288|FBGN0003517|FBG…
22613	1.569e-17	1.6382e-15	36	121	753	13749	ribonucleoprotein complex biogenesis	FBGN0023542|FBGN0000100|FBGN0003517|FBGN0029148|FBGN0015393|FBGN0039757|FBGN0004926|FBGN0014026|FBGN0039713|FBGN0032408|FBGN0032298|FBGN0032701|FBGN0020305|FBGN0005533|FBGN0039828|FBGN0052409|FBGN0011824|FBGN0034915|FBGN0033485|FBGN0038146|FBGN0030136|FBGN0020909|FBGN0039233|FBGN0261381|FBGN0035524|FBGN0029714|FBGN0035714|FBGN0261609|FBGN0262560|FBGN0038746|FBGN0039627|FBGN0010411|FBGN0003062|FBG…
7051	1.1325e-16	1.131e-14	52	257	753	13749	spindle organization	FBGN0033699|FBGN0032518|FBGN0038585|FBGN0029897|FBGN0017579|FBGN0024733|FBGN0036213|FBGN0034743|FBGN0002590|FBGN0010409|FBGN0038834|FBGN0010408|FBGN0036314|FBGN0014026|FBGN0029785|FBGN0033555|FBGN0002626|FBGN0086710|FBGN0010078|FBGN0040078|FBGN0005593|FBGN0035753|FBGN0027329|FBGN0261602|FBGN0025286|FBGN0261606|FBGN0261609|FBGN0262717|FBGN0005655|FBGN0039359|FBGN0031980|FBGN0034968|FBGN0015288|FBG…
44281	3.6048e-16	3.4501e-14	100	776	753	13749	small molecule metabolic process	FBGN0029502|FBGN0038771|FBGN0010803|FBGN0039175|FBGN0037356|FBGN0027093|FBGN0032224|FBGN0030660|FBGN0036210|FBGN0033754|FBGN0031497|FBGN0263598|FBGN0037744|FBGN0042083|FBGN0039349|FBGN0086712|FBGN0029118|FBGN0027081|FBGN0027080|FBGN0027083|FBGN0000566|FBGN0027084|FBGN0027087|FBGN0039360|FBGN0250906|FBGN0034215|FBGN0032393|FBGN0020766|FBGN0039358|FBGN0031877|FBGN0265262|FBGN0011205|FBGN0027493|FBG…
51298	2.4026e-15	2.2075e-13	28	84	753	13749	centrosome duplication	FBGN0032518|FBGN0029503|FBGN0029897|FBGN0017579|FBGN0024733|FBGN0037012|FBGN0039857|FBGN0036213|FBGN0003279|FBGN0037351|FBGN0010409|FBGN0026372|FBGN0014026|FBGN0033912|FBGN0029785|FBGN0013325|FBGN0002607|FBGN0086710|FBGN0011284|FBGN0035422|FBGN0020910|FBGN0005593|FBGN0027329|FBGN0261602|FBGN0261606|FBGN0039359|FBGN0015756|FBGN0261592
32543	1.2445e-14	1.0995e-12	15	22	753	13749	mitochondrial translation	FBGN0026741|FBGN0035272|FBGN0260407|FBGN0263133|FBGN0037330|FBGN0033816|FBGN0036853|FBGN0042112|FBGN0028648|FBGN0034579|FBGN0030433|FBGN0031357|FBGN0014023|FBGN0050481|FBGN0053002
34660	3.3286e-14	2.8318e-12	37	159	753	13749	ncRNA metabolic process	FBGN0039836|FBGN0010803|FBGN0003517|FBGN0029148|FBGN0086443|FBGN0039175|FBGN0027093|FBGN0039757|FBGN0030007|FBGN0030660|FBGN0052281|FBGN0039407|FBGN0053123|FBGN0031497|FBGN0039713|FBGN0032298|FBGN0020305|FBGN0032430|FBGN0039828|FBGN0011824|FBGN0038146|FBGN0027081|FBGN0027080|FBGN0085346|FBGN0027083|FBGN0261381|FBGN0027084|FBGN0027087|FBGN0029714|FBGN0035714|FBGN0262560|FBGN0039627|FBGN0020766|FBG…
19752	2.1936e-13	1.7996e-11	55	337	753	13749	carboxylic acid metabolic process	FBGN0010803|FBGN0029890|FBGN0039175|FBGN0037356|FBGN0027093|FBGN0032224|FBGN0030660|FBGN0036210|FBGN0031497|FBGN0042083|FBGN0039349|FBGN0086712|FBGN0029118|FBGN0030518|FBGN0038437|FBGN0035911|FBGN0027081|FBGN0027080|FBGN0027083|FBGN0000566|FBGN0027084|FBGN0027087|FBGN0250906|FBGN0032393|FBGN0001124|FBGN0020766|FBGN0039358|FBGN0031877|FBGN0001098|FBGN0030407|FBGN0036927|FBGN0001092|FBGN0086443|FBG…
7098	2.5789e-13	2.0426e-11	28	99	753	13749	centrosome cycle	FBGN0032518|FBGN0029503|FBGN0029897|FBGN0017579|FBGN0024733|FBGN0037012|FBGN0039857|FBGN0036213|FBGN0003279|FBGN0037351|FBGN0010409|FBGN0026372|FBGN0014026|FBGN0033912|FBGN0029785|FBGN0013325|FBGN0002607|FBGN0086710|FBGN0011284|FBGN0035422|FBGN0020910|FBGN0005593|FBGN0027329|FBGN0261602|FBGN0261606|FBGN0039359|FBGN0015756|FBGN0261592
44710	2.7641e-13	2.1164e-11	189	2094	753	13749	single-organism metabolic process	FBGN0029502|FBGN0037743|FBGN0038771|FBGN0010803|FBGN0029648|FBGN0032618|FBGN0039175|FBGN0032699|FBGN0038045|FBGN0027093|FBGN0037356|FBGN0030026|FBGN0030433|FBGN0032224|FBGN0030660|FBGN0033753|FBGN0033754|FBGN0036210|FBGN0032329|FBGN0263598|FBGN0031497|FBGN0031357|FBGN0002622|FBGN0042083|FBGN0014023|FBGN0037744|FBGN0039349|FBGN0029117|FBGN0029118|FBGN0086712|FBGN0035890|FBGN0030966|FBGN0038570|FBG…
43436	4.4302e-13	3.18e-11	56	353	753	13749	oxoacid metabolic process	FBGN0010803|FBGN0029890|FBGN0039175|FBGN0037356|FBGN0027093|FBGN0032224|FBGN0030660|FBGN0036210|FBGN0031497|FBGN0042083|FBGN0039349|FBGN0086712|FBGN0029118|FBGN0030518|FBGN0038437|FBGN0035911|FBGN0027081|FBGN0027080|FBGN0027083|FBGN0000566|FBGN0027084|FBGN0027087|FBGN0250906|FBGN0032393|FBGN0001124|FBGN0020766|FBGN0039358|FBGN0031877|FBGN0001098|FBGN0030407|FBGN0036927|FBGN0001092|FBGN0086443|FBG…
6082	4.4302e-13	3.18e-11	56	353	753	13749	organic acid metabolic process	FBGN0010803|FBGN0029890|FBGN0039175|FBGN0037356|FBGN0027093|FBGN0032224|FBGN0030660|FBGN0036210|FBGN0031497|FBGN0042083|FBGN0039349|FBGN0086712|FBGN0029118|FBGN0030518|FBGN0038437|FBGN0035911|FBGN0027081|FBGN0027080|FBGN0027083|FBGN0000566|FBGN0027084|FBGN0027087|FBGN0250906|FBGN0032393|FBGN0001124|FBGN0020766|FBGN0039358|FBGN0031877|FBGN0001098|FBGN0030407|FBGN0036927|FBGN0001092|FBGN0086443|FBG…
226	7.8279e-13	5.4487e-11	61	411	753	13749	microtubule cytoskeleton organization	FBGN0033699|FBGN0032518|FBGN0029503|FBGN0038585|FBGN0029897|FBGN0017579|FBGN0024733|FBGN0037012|FBGN0003279|FBGN0036213|FBGN0034743|FBGN0037351|FBGN0002590|FBGN0010409|FBGN0038834|FBGN0010408|FBGN0036314|FBGN0014026|FBGN0029785|FBGN0033555|FBGN0002626|FBGN0086710|FBGN0010078|FBGN0040078|FBGN0005593|FBGN0035753|FBGN0037607|FBGN0027329|FBGN0261602|FBGN0025286|FBGN0261606|FBGN0262717|FBGN0261609|FBG…
31023	2.546e-12	1.7201e-10	31	131	753	13749	microtubule organizing center organization	FBGN0032518|FBGN0029503|FBGN0029897|FBGN0017579|FBGN0024733|FBGN0037012|FBGN0039857|FBGN0016034|FBGN0036213|FBGN0003279|FBGN0037351|FBGN0010409|FBGN0026372|FBGN0014026|FBGN0033912|FBGN0029785|FBGN0013325|FBGN0002607|FBGN0086710|FBGN0011284|FBGN0264694|FBGN0035422|FBGN0020910|FBGN0005593|FBGN0027329|FBGN0261602|FBGN0261606|FBGN0039359|FBGN0003062|FBGN0015756|FBGN0261592
51297	6.0442e-12	3.9651e-10	30	127	753	13749	centrosome organization	FBGN0032518|FBGN0029503|FBGN0029897|FBGN0017579|FBGN0024733|FBGN0037012|FBGN0039857|FBGN0036213|FBGN0003279|FBGN0037351|FBGN0010409|FBGN0026372|FBGN0014026|FBGN0033912|FBGN0029785|FBGN0013325|FBGN0002607|FBGN0086710|FBGN0011284|FBGN0264694|FBGN0035422|FBGN0020910|FBGN0005593|FBGN0027329|FBGN0261602|FBGN0261606|FBGN0039359|FBGN0003062|FBGN0015756|FBGN0261592
1901564	6.2144e-12	3.9651e-10	87	739	753	13749	organonitrogen compound metabolic process	FBGN0037010|FBGN0039111|FBGN0010803|FBGN0039175|FBGN0027093|FBGN0000109|FBGN0032224|FBGN0030660|FBGN0027095|FBGN0263598|FBGN0031497|FBGN0042083|FBGN0051719|FBGN0003885|FBGN0001989|FBGN0039349|FBGN0034938|FBGN0030518|FBGN0017566|FBGN0035911|FBGN0263241|FBGN0027081|FBGN0027080|FBGN0050410|FBGN0027083|FBGN0027084|FBGN0000566|FBGN0027087|FBGN0039360|FBGN0262717|FBGN0035854|FBGN0034215|FBGN0032393|FBG…
6364	3.7356e-11	2.3191e-09	18	49	753	13749	rRNA processing	FBGN0039828|FBGN0011824|FBGN0038146|FBGN0003517|FBGN0029148|FBGN0039757|FBGN0261381|FBGN0035714|FBGN0029714|FBGN0262560|FBGN0039713|FBGN0039627|FBGN0032298|FBGN0003062|FBGN0260648|FBGN0261592|FBGN0020305|FBGN0015521
6414	5.1334e-11	3.103e-09	13	24	753	13749	translational elongation	FBGN0005533|FBGN0032198|FBGN0034967|FBGN0003274|FBGN0028737|FBGN0032646|FBGN0263133|FBGN0039713|FBGN0033184|FBGN0000100|FBGN0024556|FBGN0029176|FBGN0015521
71822	5.8217e-11	3.4289e-09	73	596	753	13749	protein complex subunit organization	FBGN0033699|FBGN0032518|FBGN0038585|FBGN0032261|FBGN0265083|FBGN0029897|FBGN0017579|FBGN0024733|FBGN0036213|FBGN0034743|FBGN0002590|FBGN0010409|FBGN0038834|FBGN0010408|FBGN0036314|FBGN0014026|FBGN0029785|FBGN0033555|FBGN0003885|FBGN0002626|FBGN0034938|FBGN0086710|FBGN0029117|FBGN0016700|FBGN0040078|FBGN0010078|FBGN0005593|FBGN0016687|FBGN0037607|FBGN0035753|FBGN0027329|FBGN0261602|FBGN0025286|FBG…
6520	6.681e-11	3.8366e-09	33	165	753	13749	cellular amino acid metabolic process	FBGN0001098|FBGN0030407|FBGN0036927|FBGN0010803|FBGN0086443|FBGN0039175|FBGN0027093|FBGN0030007|FBGN0032224|FBGN0030660|FBGN0052281|FBGN0053123|FBGN0031497|FBGN0042083|FBGN0039349|FBGN0030518|FBGN0039849|FBGN0036992|FBGN0035911|FBGN0027081|FBGN0027080|FBGN0010222|FBGN0027083|FBGN0029823|FBGN0027084|FBGN0000566|FBGN0027087|FBGN0032393|FBGN0001124|FBGN0020766|FBGN0023537|FBGN0036762|FBGN0031877
16072	8.1314e-11	4.5556e-09	18	51	753	13749	rRNA metabolic process	FBGN0039828|FBGN0011824|FBGN0038146|FBGN0003517|FBGN0029148|FBGN0039757|FBGN0261381|FBGN0035714|FBGN0029714|FBGN0262560|FBGN0039713|FBGN0039627|FBGN0032298|FBGN0003062|FBGN0260648|FBGN0261592|FBGN0020305|FBGN0015521
44711	1.9997e-10	1.0936e-08	66	527	753	13749	single-organism biosynthetic process	FBGN0029502|FBGN0026718|FBGN0037010|FBGN0038649|FBGN0032618|FBGN0037356|FBGN0038045|FBGN0000109|FBGN0030433|FBGN0032224|FBGN0031357|FBGN0037744|FBGN0014023|FBGN0051719|FBGN0053002|FBGN0034938|FBGN0030518|FBGN0050493|FBGN0261479|FBGN0039360|FBGN0035854|FBGN0032393|FBGN0001124|FBGN0005655|FBGN0032922|FBGN0067628|FBGN0026741|FBGN0042094|FBGN0260407|FBGN0025335|FBGN0030407|FBGN0027493|FBGN0011205|FBG…
7017	1.2584e-09	6.722e-08	64	526	753	13749	microtubule-based process	FBGN0033699|FBGN0032518|FBGN0029503|FBGN0038585|FBGN0029897|FBGN0017579|FBGN0024733|FBGN0037012|FBGN0003279|FBGN0036213|FBGN0034743|FBGN0037351|FBGN0002590|FBGN0010409|FBGN0038834|FBGN0010408|FBGN0036314|FBGN0014026|FBGN0029785|FBGN0033555|FBGN0003885|FBGN0002626|FBGN0086710|FBGN0016700|FBGN0010078|FBGN0040078|FBGN0005593|FBGN0035753|FBGN0037607|FBGN0027329|FBGN0261602|FBGN0025286|FBGN0261606|FBG…
34470	4.4051e-09	2.2997e-07	24	110	753	13749	ncRNA processing	FBGN0039836|FBGN0032430|FBGN0039828|FBGN0011824|FBGN0038146|FBGN0003517|FBGN0029148|FBGN0085346|FBGN0039757|FBGN0261381|FBGN0052281|FBGN0039407|FBGN0035714|FBGN0029714|FBGN0262560|FBGN0039713|FBGN0039627|FBGN0020766|FBGN0032298|FBGN0003062|FBGN0261592|FBGN0260648|FBGN0020305|FBGN0015521
51186	9.0732e-09	4.6314e-07	20	81	753	13749	cofactor metabolic process	FBGN0034938|FBGN0032922|FBGN0029502|FBGN0039280|FBGN0050493|FBGN0001098|FBGN0030239|FBGN0030407|FBGN0011205|FBGN0260229|FBGN0030460|FBGN0263241|FBGN0020236|FBGN0031713|FBGN0010222|FBGN0050410|FBGN0033428|FBGN0021765|FBGN0266268|FBGN0050290
6418	1.1874e-08	5.9293e-07	14	40	753	13749	tRNA aminoacylation for protein translation	FBGN0027081|FBGN0027080|FBGN0027093|FBGN0027083|FBGN0030007|FBGN0027084|FBGN0030660|FBGN0027087|FBGN0053123|FBGN0031497|FBGN0010803|FBGN0020766|FBGN0086443|FBGN0039175
1903047	1.6668e-08	8.1459e-07	59	499	753	13749	mitotic cell cycle process	FBGN0033699|FBGN0032518|FBGN0250874|FBGN0038585|FBGN0029897|FBGN0017579|FBGN0024733|FBGN0036213|FBGN0034743|FBGN0002590|FBGN0010409|FBGN0038834|FBGN0010408|FBGN0036314|FBGN0026417|FBGN0014026|FBGN0002622|FBGN0029785|FBGN0033555|FBGN0003885|FBGN0002626|FBGN0086710|FBGN0010078|FBGN0040078|FBGN0005593|FBGN0035753|FBGN0027329|FBGN0261602|FBGN0025286|FBGN0261606|FBGN0261609|FBGN0005655|FBGN0039359|FBG…
43039	1.713e-08	8.1974e-07	14	41	753	13749	tRNA aminoacylation	FBGN0027081|FBGN0027080|FBGN0027093|FBGN0027083|FBGN0030007|FBGN0027084|FBGN0030660|FBGN0027087|FBGN0053123|FBGN0031497|FBGN0010803|FBGN0020766|FBGN0086443|FBGN0039175
6399	1.7756e-08	8.3235e-07	20	84	753	13749	tRNA metabolic process	FBGN0039836|FBGN0032430|FBGN0010803|FBGN0086443|FBGN0039175|FBGN0027081|FBGN0027093|FBGN0027080|FBGN0085346|FBGN0027083|FBGN0030007|FBGN0027084|FBGN0030660|FBGN0027087|FBGN0052281|FBGN0039407|FBGN0053123|FBGN0031497|FBGN0020766|FBGN0003062
43038	2.4411e-08	1.1215e-06	14	42	753	13749	amino acid activation	FBGN0027081|FBGN0027080|FBGN0027093|FBGN0027083|FBGN0030007|FBGN0027084|FBGN0030660|FBGN0027087|FBGN0053123|FBGN0031497|FBGN0010803|FBGN0020766|FBGN0086443|FBGN0039175
51188	6.6923e-08	3.0142e-06	16	59	753	13749	cofactor biosynthetic process	FBGN0034938|FBGN0032922|FBGN0029502|FBGN0039280|FBGN0050493|FBGN0030407|FBGN0011205|FBGN0260229|FBGN0030460|FBGN0263241|FBGN0020236|FBGN0031713|FBGN0010222|FBGN0033428|FBGN0266268|FBGN0050290
71840	9.2995e-08	4.1079e-06	208	2736	753	13749	cellular component organization or biogenesis	FBGN0250874|FBGN0029503|FBGN0265083|FBGN0025682|FBGN0010803|FBGN0037351|FBGN0002590|FBGN0010409|FBGN0010408|FBGN0032329|FBGN0263598|FBGN0031357|FBGN0029785|FBGN0032298|FBGN0033555|FBGN0025286|FBGN0039360|FBGN0025878|FBGN0023516|FBGN0036173|FBGN0034968|FBGN0039296|FBGN0022344|FBGN0028648|FBGN0034579|FBGN0020305|FBGN0005533|FBGN0039280|FBGN0011284|FBGN0050100|FBGN0024188|FBGN0035422|FBGN0020910|FBG…
71806	1.6381e-07	7.0927e-06	14	48	753	13749	protein transmembrane transport	FBGN0036173|FBGN0030480|FBGN0010638|FBGN0039296|FBGN0033357|FBGN0036928|FBGN0027360|FBGN0031708|FBGN0031049|FBGN0023516|FBGN0038387|FBGN0035473|FBGN0016041|FBGN0027359
278	1.6674e-07	7.0927e-06	61	558	753	13749	mitotic cell cycle	FBGN0033699|FBGN0032518|FBGN0250874|FBGN0038585|FBGN0029897|FBGN0017579|FBGN0024733|FBGN0036213|FBGN0034743|FBGN0002590|FBGN0010409|FBGN0038834|FBGN0010408|FBGN0036314|FBGN0026417|FBGN0014026|FBGN0002622|FBGN0029785|FBGN0033555|FBGN0003885|FBGN0002626|FBGN0086710|FBGN0010078|FBGN0040078|FBGN0005593|FBGN0035753|FBGN0027329|FBGN0261602|FBGN0025286|FBGN0261606|FBGN0261609|FBGN0005655|FBGN0039359|FBG…
6732	2.3743e-07	9.9161e-06	17	72	753	13749	coenzyme metabolic process	FBGN0032922|FBGN0029502|FBGN0039280|FBGN0050493|FBGN0001098|FBGN0030239|FBGN0030407|FBGN0011205|FBGN0260229|FBGN0030460|FBGN0263241|FBGN0020236|FBGN0031713|FBGN0010222|FBGN0050410|FBGN0021765|FBGN0050290
43933	3.7366e-07	1.5327e-05	85	897	753	13749	macromolecular complex subunit organization	FBGN0032518|FBGN0033699|FBGN0038585|FBGN0032261|FBGN0265083|FBGN0029897|FBGN0025682|FBGN0017579|FBGN0024733|FBGN0036213|FBGN0034743|FBGN0002590|FBGN0010409|FBGN0038834|FBGN0010408|FBGN0036314|FBGN0032329|FBGN0014026|FBGN0029785|FBGN0033555|FBGN0003885|FBGN0002626|FBGN0034938|FBGN0086710|FBGN0029117|FBGN0016700|FBGN0040078|FBGN0010078|FBGN0005593|FBGN0016687|FBGN0037607|FBGN0035753|FBGN0027329|FBG…
6413	4.3336e-07	1.7464e-05	15	59	753	13749	translational initiation	FBGN0039836|FBGN0034967|FBGN0034915|FBGN0022023|FBGN0034654|FBGN0030433|FBGN0027619|FBGN0004926|FBGN0024996|FBGN0261609|FBGN0039726|FBGN0025582|FBGN0037270|FBGN0010411|FBGN0040227
6807	5.1484e-07	2.039e-05	152	1903	753	13749	nitrogen compound metabolic process	FBGN0039836|FBGN0025682|FBGN0010803|FBGN0039175|FBGN0027093|FBGN0011638|FBGN0032224|FBGN0030660|FBGN0039407|FBGN0015351|FBGN0027095|FBGN0033754|FBGN0036314|FBGN0038601|FBGN0038903|FBGN0263598|FBGN0031497|FBGN0002622|FBGN0042083|FBGN0037744|FBGN0032298|FBGN0039349|FBGN0039828|FBGN0011824|FBGN0016687|FBGN0039218|FBGN0263241|FBGN0027081|FBGN0027080|FBGN0027083|FBGN0000566|FBGN0027084|FBGN0027087|FBG…
44763	5.5474e-07	2.1597e-05	397	6057	753	13749	single-organism cellular process	FBGN0029503|FBGN0250874|FBGN0029502|FBGN0028665|FBGN0028664|FBGN0039175|FBGN0032699|FBGN0032329|FBGN0029785|FBGN0033555|FBGN0034422|FBGN0002174|FBGN0039360|FBGN0023516|FBGN0034420|FBGN0028546|FBGN0039296|FBGN0033059|FBGN0011296|FBGN0028648|FBGN0034579|FBGN0052649|FBGN0039697|FBGN0029161|FBGN0039280|FBGN0011284|FBGN0035422|FBGN0264087|FBGN0028530|FBGN0033972|FBGN0039689|FBGN0033428|FBGN0035524|FBG…
7010	5.6727e-07	2.1717e-05	65	631	753	13749	cytoskeleton organization	FBGN0033699|FBGN0032518|FBGN0029503|FBGN0038585|FBGN0029897|FBGN0017579|FBGN0024733|FBGN0037012|FBGN0003279|FBGN0036213|FBGN0034743|FBGN0037351|FBGN0002590|FBGN0010409|FBGN0038834|FBGN0010408|FBGN0041789|FBGN0036314|FBGN0014026|FBGN0029785|FBGN0033555|FBGN0002626|FBGN0086710|FBGN0028427|FBGN0016700|FBGN0010078|FBGN0040078|FBGN0005593|FBGN0035753|FBGN0037607|FBGN0027329|FBGN0261602|FBGN0025286|FBG…
33108	6.7403e-07	2.4968e-05	6	8	753	13749	mitochondrial respiratory chain complex assembly	FBGN0039689|FBGN0029117|FBGN0265083|FBGN0037777|FBGN0030718|FBGN0037880
42274	6.7403e-07	2.4968e-05	6	8	753	13749	ribosomal small subunit biogenesis	FBGN0005533|FBGN0039757|FBGN0039713|FBGN0003517|FBGN0261592|FBGN0015521
65002	6.848e-07	2.4968e-05	9	21	753	13749	intracellular protein transmembrane transport	FBGN0036173|FBGN0027360|FBGN0010638|FBGN0031708|FBGN0031049|FBGN0033357|FBGN0039296|FBGN0023516|FBGN0038387
70585	7.8866e-07	2.7448e-05	11	33	753	13749	protein localization to mitochondrion	FBGN0036920|FBGN0036173|FBGN0030480|FBGN0027360|FBGN0031708|FBGN0033357|FBGN0036928|FBGN0038387|FBGN0016041|FBGN0027359|FBGN0037710
6626	7.8866e-07	2.7448e-05	11	33	753	13749	protein targeting to mitochondrion	FBGN0036920|FBGN0036173|FBGN0030480|FBGN0027360|FBGN0031708|FBGN0033357|FBGN0036928|FBGN0038387|FBGN0016041|FBGN0027359|FBGN0037710
72655	7.8866e-07	2.7448e-05	11	33	753	13749	establishment of protein localization to mitochondrion	FBGN0036920|FBGN0036173|FBGN0030480|FBGN0027360|FBGN0031708|FBGN0033357|FBGN0036928|FBGN0038387|FBGN0016041|FBGN0027359|FBGN0037710
55114	1.4046e-06	4.8156e-05	69	702	753	13749	oxidation-reduction process	FBGN0029502|FBGN0010548|FBGN0029648|FBGN0029890|FBGN0030026|FBGN0033753|FBGN0024986|FBGN0039349|FBGN0001989|FBGN0034938|FBGN0029117|FBGN0029118|FBGN0086712|FBGN0050495|FBGN0035890|FBGN0030584|FBGN0011768|FBGN0017566|FBGN0030966|FBGN0003462|FBGN0038570|FBGN0261479|FBGN0035911|FBGN0259247|FBGN0262717|FBGN0038038|FBGN0050491|FBGN0033543|FBGN0004465|FBGN0039358|FBGN0040070|FBGN0030718|FBGN0031479|FBG…
1902589	1.6768e-06	5.6641e-05	96	1089	753	13749	single-organism organelle organization	FBGN0032518|FBGN0033699|FBGN0250874|FBGN0029503|FBGN0038585|FBGN0029897|FBGN0017579|FBGN0024733|FBGN0037012|FBGN0263510|FBGN0003279|FBGN0036213|FBGN0034743|FBGN0030433|FBGN0010409|FBGN0038834|FBGN0002590|FBGN0037351|FBGN0010408|FBGN0041789|FBGN0260779|FBGN0036314|FBGN0032329|FBGN0014026|FBGN0031357|FBGN0002622|FBGN0014023|FBGN0029785|FBGN0033555|FBGN0002626|FBGN0053002|FBGN0086710|FBGN0028427|FBG…
19725	1.7811e-06	5.9291e-05	24	149	753	13749	cellular homeostasis	FBGN0032509|FBGN0038519|FBGN0030501|FBGN0031479|FBGN0035334|FBGN0035244|FBGN0265262|FBGN0033059|FBGN0030584|FBGN0028665|FBGN0038570|FBGN0250906|FBGN0027095|FBGN0020618|FBGN0024986|FBGN0263598|FBGN0265487|FBGN0005671|FBGN0004465|FBGN0036762|FBGN0015222|FBGN0040070|FBGN0262467|FBGN0015221
6790	1.9977e-06	6.5552e-05	19	101	753	13749	sulfur compound metabolic process	FBGN0050000|FBGN0033381|FBGN0001149|FBGN0037024|FBGN0030518|FBGN0027590|FBGN0039849|FBGN0030966|FBGN0020236|FBGN0046114|FBGN0021765|FBGN0000566|FBGN0052281|FBGN0030932|FBGN0038524|FBGN0032393|FBGN0042083|FBGN0038020|FBGN0036762
9108	2.4692e-06	7.9884e-05	13	51	753	13749	coenzyme biosynthetic process	FBGN0020236|FBGN0263241|FBGN0032922|FBGN0010222|FBGN0031713|FBGN0039280|FBGN0029502|FBGN0050493|FBGN0030407|FBGN0050290|FBGN0011205|FBGN0260229|FBGN0030460
42398	3.4358e-06	0.00010961	8	19	753	13749	cellular modified amino acid biosynthetic process	FBGN0046114|FBGN0010222|FBGN0037024|FBGN0000566|FBGN0032224|FBGN0035854|FBGN0037010|FBGN0030407
6996	3.7451e-06	0.00011784	138	1748	753	13749	organelle organization	FBGN0032518|FBGN0029503|FBGN0250874|FBGN0038585|FBGN0265083|FBGN0025682|FBGN0024733|FBGN0263510|FBGN0039930|FBGN0036213|FBGN0030433|FBGN0037351|FBGN0002590|FBGN0010409|FBGN0010408|FBGN0041789|FBGN0036314|FBGN0032329|FBGN0263598|FBGN0014026|FBGN0038387|FBGN0031357|FBGN0002622|FBGN0029785|FBGN0014023|FBGN0262125|FBGN0033555|FBGN0002626|FBGN0086710|FBGN0029117|FBGN0010078|FBGN0016687|FBGN0035753|FBG…
32259	4.4872e-06	0.00013929	21	126	753	13749	methylation	FBGN0034422|FBGN0032922|FBGN0032430|FBGN0259704|FBGN0030460|FBGN0038306|FBGN0261381|FBGN0033891|FBGN0032727|FBGN0052281|FBGN0039407|FBGN0015351|FBGN0029714|FBGN0031817|FBGN0032329|FBGN0037543|FBGN0039627|FBGN0037822|FBGN0003062|FBGN0031308|FBGN0031189
34641	5.0912e-06	0.00015593	129	1618	753	13749	cellular nitrogen compound metabolic process	FBGN0039836|FBGN0025682|FBGN0010803|FBGN0039175|FBGN0027093|FBGN0011638|FBGN0030660|FBGN0039407|FBGN0033754|FBGN0015351|FBGN0036314|FBGN0038601|FBGN0038903|FBGN0263598|FBGN0031497|FBGN0002622|FBGN0037744|FBGN0032298|FBGN0039828|FBGN0011824|FBGN0016687|FBGN0039218|FBGN0027081|FBGN0027080|FBGN0027083|FBGN0000566|FBGN0027084|FBGN0027087|FBGN0039360|FBGN0029714|FBGN0262116|FBGN0034215|FBGN0034214|FBG…
9451	7.1779e-06	0.00021694	14	64	753	13749	RNA modification	FBGN0039836|FBGN0032430|FBGN0011824|FBGN0029148|FBGN0038811|FBGN0261381|FBGN0052281|FBGN0039407|FBGN0029714|FBGN0034214|FBGN0039627|FBGN0051719|FBGN0032701|FBGN0033060
15988	8.6069e-06	0.00025346	11	41	753	13749	energy coupled proton transmembrane transport, against electrochemical gradient	FBGN0262515|FBGN0027779|FBGN0265262|FBGN0037671|FBGN0262511|FBGN0028665|FBGN0263598|FBGN0005671|FBGN0022097|FBGN0028670|FBGN0028664
15991	8.6069e-06	0.00025346	11	41	753	13749	ATP hydrolysis coupled proton transport	FBGN0262515|FBGN0027779|FBGN0265262|FBGN0037671|FBGN0262511|FBGN0028665|FBGN0263598|FBGN0005671|FBGN0022097|FBGN0028670|FBGN0028664
32981	8.9293e-06	0.00025638	4	4	753	13749	mitochondrial respiratory chain complex I assembly	FBGN0039689|FBGN0037777|FBGN0030718|FBGN0037880
10257	8.9293e-06	0.00025638	4	4	753	13749	NADH dehydrogenase complex assembly	FBGN0039689|FBGN0037777|FBGN0030718|FBGN0037880
6743	9.313e-06	0.00025773	5	7	753	13749	ubiquinone metabolic process	FBGN0032922|FBGN0031713|FBGN0029502|FBGN0050493|FBGN0030460
6744	9.313e-06	0.00025773	5	7	753	13749	ubiquinone biosynthetic process	FBGN0032922|FBGN0031713|FBGN0029502|FBGN0050493|FBGN0030460
42255	9.313e-06	0.00025773	5	7	753	13749	ribosome assembly	FBGN0005533|FBGN0039233|FBGN0035524|FBGN0034915|FBGN0003517
17004	9.6425e-06	0.00026368	6	11	753	13749	cytochrome complex assembly	FBGN0034938|FBGN0029117|FBGN0038925|FBGN0051648|FBGN0027615|FBGN0262467
6091	1.2149e-05	0.0003283	24	166	753	13749	generation of precursor metabolites and energy	FBGN0029117|FBGN0029118|FBGN0039802|FBGN0001098|FBGN0001092|FBGN0017566|FBGN0029890|FBGN0039689|FBGN0053138|FBGN0052649|FBGN0000579|FBGN0029868|FBGN0250906|FBGN0039697|FBGN0028336|FBGN0033465|FBGN0003071|FBGN0039909|FBGN0039358|FBGN0036762|FBGN0001989|FBGN0004888|FBGN0001248|FBGN0030718
96	1.8391e-05	0.00049121	6	12	753	13749	sulfur amino acid metabolic process	FBGN0030518|FBGN0000566|FBGN0052281|FBGN0039849|FBGN0032393|FBGN0042083
22402	2.2863e-05	0.00060363	66	719	753	13749	cell cycle process	FBGN0033699|FBGN0032518|FBGN0250874|FBGN0029503|FBGN0038585|FBGN0029897|FBGN0017579|FBGN0024733|FBGN0037012|FBGN0003279|FBGN0036213|FBGN0034743|FBGN0037351|FBGN0002590|FBGN0010409|FBGN0038834|FBGN0010408|FBGN0036314|FBGN0026417|FBGN0014026|FBGN0002622|FBGN0029785|FBGN0033555|FBGN0003885|FBGN0002626|FBGN0086710|FBGN0010078|FBGN0040078|FBGN0005593|FBGN0035753|FBGN0027329|FBGN0261602|FBGN0025286|FBG…
8535	2.3711e-05	0.00060516	5	8	753	13749	respiratory chain complex IV assembly	FBGN0034938|FBGN0029117|FBGN0051648|FBGN0027615|FBGN0262467
1901663	2.3711e-05	0.00060516	5	8	753	13749	quinone biosynthetic process	FBGN0032922|FBGN0031713|FBGN0029502|FBGN0050493|FBGN0030460
1901661	2.3711e-05	0.00060516	5	8	753	13749	quinone metabolic process	FBGN0032922|FBGN0031713|FBGN0029502|FBGN0050493|FBGN0030460
1522	3.2573e-05	0.00082219	6	13	753	13749	pseudouridine synthesis	FBGN0011824|FBGN0029148|FBGN0032701|FBGN0051719|FBGN0038811|FBGN0033060
6733	3.6647e-05	0.00091498	8	25	753	13749	oxidoreduction coenzyme metabolic process	FBGN0032922|FBGN0031713|FBGN0050410|FBGN0029502|FBGN0050493|FBGN0001098|FBGN0030239|FBGN0030460

## Sheet: Cluster 5
GO-ID	p-value	corr p-value	x	n	X	N	Description	Genes in test set

## Sheet: Cluster 6
GO-ID	p-value	corr p-value	x	n	X	N	Description	Genes in test set
44237	6.6092e-55	2.1083e-51	568	4063	1117	13749	cellular metabolic process	FBGN0052221|FBGN0015218|FBGN0265189|FBGN0023169|FBGN0000617|FBGN0062449|FBGN0033844|FBGN0036545|FBGN0039172|FBGN0013347|FBGN0032321|FBGN0033457|FBGN0023023|FBGN0263199|FBGN0027784|FBGN0033454|FBGN0052626|FBGN0033556|FBGN0023167|FBGN0029512|FBGN0033540|FBGN0033853|FBGN0029906|FBGN0265190|FBGN0034564|FBGN0086134|FBGN0086130|FBGN0023170|FBGN0033160|FBGN0023517|FBGN0023174|FBGN0023175|FBGN0052495|FBG…
44260	3.0138e-54	4.807e-51	462	2984	1117	13749	cellular macromolecule metabolic process	FBGN0052221|FBGN0015218|FBGN0265189|FBGN0023169|FBGN0000617|FBGN0062449|FBGN0039172|FBGN0013347|FBGN0032321|FBGN0033457|FBGN0027784|FBGN0033454|FBGN0033556|FBGN0023167|FBGN0029512|FBGN0033540|FBGN0029906|FBGN0265190|FBGN0034564|FBGN0086134|FBGN0086130|FBGN0023170|FBGN0033160|FBGN0023517|FBGN0023174|FBGN0023175|FBGN0023512|FBGN0027791|FBGN0035402|FBGN0036666|FBGN0261976|FBGN0038424|FBGN0033571|FBG…
8152	8.4946e-50	9.0326e-47	722	5981	1117	13749	metabolic process	FBGN0052221|FBGN0015218|FBGN0033038|FBGN0265189|FBGN0023169|FBGN0000617|FBGN0062449|FBGN0033844|FBGN0036545|FBGN0039172|FBGN0013347|FBGN0032321|FBGN0033457|FBGN0023023|FBGN0263199|FBGN0027784|FBGN0033454|FBGN0052626|FBGN0032597|FBGN0033556|FBGN0023167|FBGN0029512|FBGN0033540|FBGN0033853|FBGN0029906|FBGN0265190|FBGN0034564|FBGN0086134|FBGN0086130|FBGN0023170|FBGN0033160|FBGN0023174|FBGN0023517|FBG…
16070	3.7007e-45	2.9513e-42	201	875	1117	13749	RNA metabolic process	FBGN0015218|FBGN0000617|FBGN0022936|FBGN0015621|FBGN0013347|FBGN0027784|FBGN0033454|FBGN0032194|FBGN0033556|FBGN0023167|FBGN0034703|FBGN0033540|FBGN0005411|FBGN0034564|FBGN0037342|FBGN0033160|FBGN0260944|FBGN0035294|FBGN0037550|FBGN0010926|FBGN0028919|FBGN0004587|FBGN0033571|FBGN0261119|FBGN0037621|FBGN0266195|FBGN0259937|FBGN0031238|FBGN0035110|FBGN0029664|FBGN0030789|FBGN0010422|FBGN0030081|FBG…
44238	3.5341e-44	2.2548e-41	569	4361	1117	13749	primary metabolic process	FBGN0052221|FBGN0015218|FBGN0033038|FBGN0265189|FBGN0023169|FBGN0000617|FBGN0062449|FBGN0033844|FBGN0036545|FBGN0039172|FBGN0013347|FBGN0032321|FBGN0033457|FBGN0023023|FBGN0263199|FBGN0027784|FBGN0033454|FBGN0052626|FBGN0033556|FBGN0023167|FBGN0029512|FBGN0033540|FBGN0033853|FBGN0029906|FBGN0265190|FBGN0034564|FBGN0086134|FBGN0086130|FBGN0023170|FBGN0033160|FBGN0023517|FBGN0023174|FBGN0023175|FBG…
90304	7.414e-44	3.9418e-41	237	1166	1117	13749	nucleic acid metabolic process	FBGN0015218|FBGN0000617|FBGN0022936|FBGN0015621|FBGN0038805|FBGN0013347|FBGN0027784|FBGN0033454|FBGN0032194|FBGN0033556|FBGN0023167|FBGN0034703|FBGN0033540|FBGN0005411|FBGN0034564|FBGN0027903|FBGN0037342|FBGN0033160|FBGN0260944|FBGN0035294|FBGN0030657|FBGN0037550|FBGN0010926|FBGN0028919|FBGN0261976|FBGN0004587|FBGN0033571|FBGN0261119|FBGN0037621|FBGN0266195|FBGN0259937|FBGN0031238|FBGN0035110|FBG…
71704	2.7438e-43	1.2504e-40	596	4690	1117	13749	organic substance metabolic process	FBGN0052221|FBGN0015218|FBGN0033038|FBGN0265189|FBGN0023169|FBGN0000617|FBGN0062449|FBGN0033844|FBGN0036545|FBGN0039172|FBGN0013347|FBGN0032321|FBGN0033457|FBGN0023023|FBGN0263199|FBGN0027784|FBGN0033454|FBGN0052626|FBGN0033556|FBGN0023167|FBGN0029512|FBGN0033540|FBGN0033853|FBGN0029906|FBGN0265190|FBGN0034564|FBGN0086134|FBGN0086130|FBGN0023170|FBGN0033160|FBGN0023517|FBGN0023174|FBGN0023175|FBG…
34641	1.4744e-42	5.8792e-40	289	1618	1117	13749	cellular nitrogen compound metabolic process	FBGN0015218|FBGN0263398|FBGN0000617|FBGN0022936|FBGN0036298|FBGN0015621|FBGN0039172|FBGN0000447|FBGN0038805|FBGN0013347|FBGN0023023|FBGN0034299|FBGN0027784|FBGN0033454|FBGN0032194|FBGN0052626|FBGN0033556|FBGN0034703|FBGN0023167|FBGN0033540|FBGN0033853|FBGN0005411|FBGN0034564|FBGN0027903|FBGN0037342|FBGN0033160|FBGN0260944|FBGN0035294|FBGN0052495|FBGN0030657|FBGN0037550|FBGN0010926|FBGN0028919|FBG…
43170	4.7256e-42	1.675e-39	496	3630	1117	13749	macromolecule metabolic process	FBGN0052221|FBGN0015218|FBGN0033038|FBGN0265189|FBGN0023169|FBGN0000617|FBGN0062449|FBGN0039172|FBGN0013347|FBGN0032321|FBGN0033457|FBGN0027784|FBGN0033454|FBGN0033556|FBGN0023167|FBGN0029512|FBGN0033540|FBGN0029906|FBGN0265190|FBGN0034564|FBGN0086134|FBGN0086130|FBGN0023170|FBGN0033160|FBGN0023517|FBGN0023174|FBGN0023175|FBGN0023512|FBGN0027791|FBGN0035402|FBGN0036666|FBGN0261976|FBGN0038424|FBG…
6139	9.8279e-41	3.1351e-38	270	1488	1117	13749	nucleobase-containing compound metabolic process	FBGN0015218|FBGN0263398|FBGN0000617|FBGN0022936|FBGN0036298|FBGN0015621|FBGN0000447|FBGN0038805|FBGN0013347|FBGN0023023|FBGN0034299|FBGN0027784|FBGN0033454|FBGN0032194|FBGN0052626|FBGN0033556|FBGN0034703|FBGN0023167|FBGN0033540|FBGN0033853|FBGN0005411|FBGN0034564|FBGN0027903|FBGN0037342|FBGN0033160|FBGN0260944|FBGN0035294|FBGN0030657|FBGN0037550|FBGN0010926|FBGN0028919|FBGN0261976|FBGN0004587|FBG…
46483	3.9983e-40	1.1595e-37	280	1585	1117	13749	heterocycle metabolic process	FBGN0015218|FBGN0263398|FBGN0000617|FBGN0022936|FBGN0036298|FBGN0015621|FBGN0000447|FBGN0038805|FBGN0013347|FBGN0023023|FBGN0034299|FBGN0027784|FBGN0033454|FBGN0032194|FBGN0052626|FBGN0037251|FBGN0033556|FBGN0034703|FBGN0023167|FBGN0033540|FBGN0033853|FBGN0005411|FBGN0034564|FBGN0027903|FBGN0037342|FBGN0033160|FBGN0260944|FBGN0035294|FBGN0030657|FBGN0037550|FBGN0010926|FBGN0028919|FBGN0261976|FBG…
6725	7.6699e-39	2.0389e-36	281	1618	1117	13749	cellular aromatic compound metabolic process	FBGN0015218|FBGN0263398|FBGN0000617|FBGN0022936|FBGN0036298|FBGN0015621|FBGN0000447|FBGN0038805|FBGN0013347|FBGN0023023|FBGN0034299|FBGN0027784|FBGN0033454|FBGN0032194|FBGN0052626|FBGN0033556|FBGN0034703|FBGN0023167|FBGN0033540|FBGN0033853|FBGN0005411|FBGN0034564|FBGN0027903|FBGN0037342|FBGN0033160|FBGN0260944|FBGN0035294|FBGN0030657|FBGN0037550|FBGN0010926|FBGN0028919|FBGN0261976|FBGN0020018|FBG…
1901360	5.7679e-38	1.4154e-35	287	1688	1117	13749	organic cyclic compound metabolic process	FBGN0015218|FBGN0263398|FBGN0000617|FBGN0022936|FBGN0036298|FBGN0015621|FBGN0000447|FBGN0038805|FBGN0000449|FBGN0013347|FBGN0023023|FBGN0034299|FBGN0027784|FBGN0033454|FBGN0032194|FBGN0052626|FBGN0037251|FBGN0033556|FBGN0034703|FBGN0023167|FBGN0033540|FBGN0033853|FBGN0005411|FBGN0034564|FBGN0027903|FBGN0037342|FBGN0033160|FBGN0260944|FBGN0035294|FBGN0030657|FBGN0037550|FBGN0010926|FBGN0028919|FBG…
9987	2.3322e-36	5.314e-34	837	7920	1117	13749	cellular process	FBGN0027287|FBGN0265189|FBGN0038609|FBGN0000043|FBGN0035947|FBGN0036545|FBGN0028662|FBGN0033179|FBGN0013347|FBGN0023023|FBGN0027784|FBGN0027786|FBGN0052626|FBGN0033556|FBGN0029512|FBGN0033540|FBGN0029906|FBGN0265190|FBGN0033160|FBGN0023517|FBGN0023512|FBGN0027791|FBGN0034674|FBGN0001197|FBGN0038424|FBGN0033571|FBGN0004066|FBGN0032444|FBGN0032445|FBGN0023527|FBGN0034405|FBGN0034401|FBGN0264325|FBG…
6807	6.8842e-36	1.464e-33	306	1903	1117	13749	nitrogen compound metabolic process	FBGN0015218|FBGN0263398|FBGN0000617|FBGN0022936|FBGN0036298|FBGN0015621|FBGN0039172|FBGN0000447|FBGN0038805|FBGN0013347|FBGN0023023|FBGN0034299|FBGN0027784|FBGN0033454|FBGN0032194|FBGN0052626|FBGN0033556|FBGN0034703|FBGN0023167|FBGN0033540|FBGN0033853|FBGN0005411|FBGN0034564|FBGN0027903|FBGN0037342|FBGN0033160|FBGN0260944|FBGN0035294|FBGN0052495|FBGN0030657|FBGN0037550|FBGN0010926|FBGN0028919|FBG…
34660	8.0398e-34	1.6029e-31	69	159	1117	13749	ncRNA metabolic process	FBGN0027579|FBGN0032793|FBGN0030063|FBGN0027094|FBGN0027091|FBGN0033454|FBGN0026196|FBGN0030720|FBGN0021750|FBGN0032750|FBGN0038737|FBGN0039459|FBGN0037200|FBGN0043799|FBGN0261266|FBGN0261882|FBGN0036462|FBGN0004597|FBGN0027090|FBGN0027082|FBGN0034735|FBGN0027086|FBGN0033741|FBGN0038471|FBGN0028426|FBGN0033375|FBGN0010926|FBGN0036000|FBGN0039153|FBGN0053505|FBGN0030704|FBGN0028744|FBGN0037526|FBG…
46907	4.9373e-29	9.2648e-27	120	494	1117	13749	intracellular transport	FBGN0027287|FBGN0010602|FBGN0013749|FBGN0067783|FBGN0031495|FBGN0024833|FBGN0035947|FBGN0027338|FBGN0029709|FBGN0004908|FBGN0027605|FBGN0031145|FBGN0030669|FBGN0033378|FBGN0000339|FBGN0033379|FBGN0261064|FBGN0005411|FBGN0260940|FBGN0031282|FBGN0036740|FBGN0086656|FBGN0260743|FBGN0032397|FBGN0036805|FBGN0030092|FBGN0035827|FBGN0036666|FBGN0035195|FBGN0264978|FBGN0000115|FBGN0035110|FBGN0086357|FBG…
51649	1.7397e-26	3.0831e-24	140	672	1117	13749	establishment of localization in cell	FBGN0027287|FBGN0010602|FBGN0013749|FBGN0067783|FBGN0031495|FBGN0024833|FBGN0035947|FBGN0027338|FBGN0029709|FBGN0004908|FBGN0027605|FBGN0031145|FBGN0030669|FBGN0033378|FBGN0000339|FBGN0033379|FBGN0261064|FBGN0005411|FBGN0260940|FBGN0039212|FBGN0031282|FBGN0036740|FBGN0031886|FBGN0086656|FBGN0260743|FBGN0032397|FBGN0030092|FBGN0036805|FBGN0035827|FBGN0036666|FBGN0035195|FBGN0264978|FBGN0000115|FBG…
51641	2.4082e-26	4.0432e-24	159	822	1117	13749	cellular localization	FBGN0010602|FBGN0027287|FBGN0013749|FBGN0067783|FBGN0031495|FBGN0035947|FBGN0024833|FBGN0027338|FBGN0023023|FBGN0029709|FBGN0004908|FBGN0027605|FBGN0031145|FBGN0023167|FBGN0030669|FBGN0000339|FBGN0033378|FBGN0034350|FBGN0033379|FBGN0261064|FBGN0005411|FBGN0015925|FBGN0260940|FBGN0039212|FBGN0031282|FBGN0052022|FBGN0036740|FBGN0031886|FBGN0086656|FBGN0260743|FBGN0032397|FBGN0030092|FBGN0036805|FBG…
6399	3.0724e-26	4.9004e-24	44	84	1117	13749	tRNA metabolic process	FBGN0036000|FBGN0039153|FBGN0037526|FBGN0032793|FBGN0027094|FBGN0031238|FBGN0026079|FBGN0002069|FBGN0027091|FBGN0029664|FBGN0021750|FBGN0034177|FBGN0028707|FBGN0032750|FBGN0027079|FBGN0043799|FBGN0261882|FBGN0034401|FBGN0036462|FBGN0026702|FBGN0051812|FBGN0025629|FBGN0038861|FBGN0032781|FBGN0035831|FBGN0032054|FBGN0032819|FBGN0027090|FBGN0037435|FBGN0027082|FBGN0040337|FBGN0034735|FBGN0036696|FBG…
34470	5.3229e-24	8.0858e-22	48	110	1117	13749	ncRNA processing	FBGN0010926|FBGN0036000|FBGN0053505|FBGN0030704|FBGN0028744|FBGN0032793|FBGN0030063|FBGN0259937|FBGN0031238|FBGN0026079|FBGN0036514|FBGN0033454|FBGN0026196|FBGN0030720|FBGN0028707|FBGN0032750|FBGN0038737|FBGN0034073|FBGN0023527|FBGN0039459|FBGN0037200|FBGN0043799|FBGN0261882|FBGN0261286|FBGN0026702|FBGN0051812|FBGN0038861|FBGN0025629|FBGN0032781|FBGN0035831|FBGN0032051|FBGN0004597|FBGN0032054|FBG…
1902582	7.6369e-22	1.1074e-19	96	413	1117	13749	single-organism intracellular transport	FBGN0027287|FBGN0010602|FBGN0013749|FBGN0031659|FBGN0067783|FBGN0031495|FBGN0037688|FBGN0035947|FBGN0266724|FBGN0031106|FBGN0027338|FBGN0010348|FBGN0035589|FBGN0266722|FBGN0037017|FBGN0266723|FBGN0034744|FBGN0022027|FBGN0029709|FBGN0004908|FBGN0031145|FBGN0031310|FBGN0053105|FBGN0034310|FBGN0028411|FBGN0033692|FBGN0030669|FBGN0010531|FBGN0000339|FBGN0053635|FBGN0033379|FBGN0250791|FBGN0040512|FBG…
44267	1.4326e-19	1.987e-17	263	1918	1117	13749	cellular protein metabolic process	FBGN0010602|FBGN0052221|FBGN0015218|FBGN0013749|FBGN0265189|FBGN0023169|FBGN0013746|FBGN0062449|FBGN0039172|FBGN0032321|FBGN0033457|FBGN0032030|FBGN0037251|FBGN0030669|FBGN0029512|FBGN0037930|FBGN0032047|FBGN0029906|FBGN0265190|FBGN0044510|FBGN0086134|FBGN0086130|FBGN0260940|FBGN0023170|FBGN0034029|FBGN0023517|FBGN0023174|FBGN0023175|FBGN0086656|FBGN0027791|FBGN0023512|FBGN0036804|FBGN0035402|FBG…
19941	2.1278e-18	2.8128e-16	61	218	1117	13749	modification-dependent protein catabolic process	FBGN0052221|FBGN0033886|FBGN0020369|FBGN0029891|FBGN0034744|FBGN0250746|FBGN0022027|FBGN0027605|FBGN0039025|FBGN0039875|FBGN0039348|FBGN0086558|FBGN0029512|FBGN0028695|FBGN0028694|FBGN0032047|FBGN0250843|FBGN0028693|FBGN0028691|FBGN0028690|FBGN0266711|FBGN0086134|FBGN0030969|FBGN0032216|FBGN0028467|FBGN0086346|FBGN0260940|FBGN0046301|FBGN0023174|FBGN0023175|FBGN0086656|FBGN0035402|FBGN0028684|FBG…
22613	2.2044e-18	2.8128e-16	44	121	1117	13749	ribonucleoprotein complex biogenesis	FBGN0010926|FBGN0032988|FBGN0037899|FBGN0053505|FBGN0004587|FBGN0030704|FBGN0028744|FBGN0030063|FBGN0259937|FBGN0036514|FBGN0033454|FBGN0026196|FBGN0030720|FBGN0038737|FBGN0039020|FBGN0034073|FBGN0004419|FBGN0023527|FBGN0037200|FBGN0033379|FBGN0261286|FBGN0064225|FBGN0265298|FBGN0051184|FBGN0005411|FBGN0038861|FBGN0021995|FBGN0035831|FBGN0032051|FBGN0039182|FBGN0266284|FBGN0029079|FBGN0034307|FBG…
43632	2.7238e-18	3.3419e-16	61	219	1117	13749	modification-dependent macromolecule catabolic process	FBGN0052221|FBGN0033886|FBGN0020369|FBGN0029891|FBGN0034744|FBGN0250746|FBGN0022027|FBGN0027605|FBGN0039025|FBGN0039875|FBGN0039348|FBGN0086558|FBGN0029512|FBGN0028695|FBGN0028694|FBGN0032047|FBGN0250843|FBGN0028693|FBGN0028691|FBGN0028690|FBGN0266711|FBGN0086134|FBGN0030969|FBGN0032216|FBGN0028467|FBGN0086346|FBGN0260940|FBGN0046301|FBGN0023174|FBGN0023175|FBGN0086656|FBGN0035402|FBGN0028684|FBG…
51603	3.4807e-18	3.9655e-16	61	220	1117	13749	proteolysis involved in cellular protein catabolic process	FBGN0052221|FBGN0033886|FBGN0020369|FBGN0029891|FBGN0034744|FBGN0250746|FBGN0022027|FBGN0027605|FBGN0039025|FBGN0039875|FBGN0039348|FBGN0086558|FBGN0029512|FBGN0028695|FBGN0028694|FBGN0032047|FBGN0250843|FBGN0028693|FBGN0028691|FBGN0028690|FBGN0266711|FBGN0086134|FBGN0030969|FBGN0032216|FBGN0028467|FBGN0086346|FBGN0260940|FBGN0046301|FBGN0023174|FBGN0023175|FBGN0086656|FBGN0035402|FBGN0028684|FBG…
44257	3.4807e-18	3.9655e-16	61	220	1117	13749	cellular protein catabolic process	FBGN0052221|FBGN0033886|FBGN0020369|FBGN0029891|FBGN0034744|FBGN0250746|FBGN0022027|FBGN0027605|FBGN0039025|FBGN0039875|FBGN0039348|FBGN0086558|FBGN0029512|FBGN0028695|FBGN0028694|FBGN0032047|FBGN0250843|FBGN0028693|FBGN0028691|FBGN0028690|FBGN0266711|FBGN0086134|FBGN0030969|FBGN0032216|FBGN0028467|FBGN0086346|FBGN0260940|FBGN0046301|FBGN0023174|FBGN0023175|FBGN0086656|FBGN0035402|FBGN0028684|FBG…
8033	3.7492e-18	4.108e-16	26	43	1117	13749	tRNA processing	FBGN0036000|FBGN0032793|FBGN0031238|FBGN0026079|FBGN0032750|FBGN0028707|FBGN0043799|FBGN0261882|FBGN0026702|FBGN0051812|FBGN0038861|FBGN0025629|FBGN0032781|FBGN0035831|FBGN0032054|FBGN0032819|FBGN0037435|FBGN0040337|FBGN0066304|FBGN0036696|FBGN0034735|FBGN0038471|FBGN0031321|FBGN0028426|FBGN0022246|FBGN0033375
30163	3.8633e-18	4.108e-16	63	233	1117	13749	protein catabolic process	FBGN0052221|FBGN0033886|FBGN0020369|FBGN0029891|FBGN0034744|FBGN0250746|FBGN0022027|FBGN0027605|FBGN0039025|FBGN0039875|FBGN0039348|FBGN0086558|FBGN0029512|FBGN0028695|FBGN0028694|FBGN0032047|FBGN0250843|FBGN0028693|FBGN0028691|FBGN0028690|FBGN0266711|FBGN0086134|FBGN0030969|FBGN0032216|FBGN0028467|FBGN0086346|FBGN0260940|FBGN0046301|FBGN0023174|FBGN0023175|FBGN0086656|FBGN0035402|FBGN0028684|FBG…
42254	5.2078e-18	5.359e-16	36	84	1117	13749	ribosome biogenesis	FBGN0010926|FBGN0037899|FBGN0053505|FBGN0032988|FBGN0030704|FBGN0028744|FBGN0030063|FBGN0259937|FBGN0036514|FBGN0033454|FBGN0026196|FBGN0030720|FBGN0038737|FBGN0039020|FBGN0034073|FBGN0023527|FBGN0037200|FBGN0033379|FBGN0261286|FBGN0064225|FBGN0038861|FBGN0021995|FBGN0035831|FBGN0032051|FBGN0039182|FBGN0266284|FBGN0034307|FBGN0032138|FBGN0041191|FBGN0038473|FBGN0033741|FBGN0038471|FBGN0029672|FBG…
1903047	8.1222e-18	8.0968e-16	100	499	1117	13749	mitotic cell cycle process	FBGN0010602|FBGN0015218|FBGN0001942|FBGN0038609|FBGN0000043|FBGN0013746|FBGN0038300|FBGN0027338|FBGN0028662|FBGN0035209|FBGN0031090|FBGN0004419|FBGN0037874|FBGN0023167|FBGN0005411|FBGN0086134|FBGN0035210|FBGN0027903|FBGN0015925|FBGN0023170|FBGN0038473|FBGN0015019|FBGN0031886|FBGN0011726|FBGN0263832|FBGN0004587|FBGN0033571|FBGN0025637|FBGN0015282|FBGN0037621|FBGN0261789|FBGN0003978|FBGN0086784|FBG…
6396	1.4088e-17	1.3618e-15	79	347	1117	13749	RNA processing	FBGN0028382|FBGN0015621|FBGN0039270|FBGN0029857|FBGN0038046|FBGN0027784|FBGN0032194|FBGN0031822|FBGN0030915|FBGN0027841|FBGN0033556|FBGN0023167|FBGN0039459|FBGN0033378|FBGN0034879|FBGN0039558|FBGN0261065|FBGN0265298|FBGN0039867|FBGN0005411|FBGN0034564|FBGN0033400|FBGN0004597|FBGN0031114|FBGN0024887|FBGN0030969|FBGN0033339|FBGN0037342|FBGN0033160|FBGN0039210|FBGN0260944|FBGN0035294|FBGN0028426|FBG…
6511	2.142e-17	2.0097e-15	59	215	1117	13749	ubiquitin-dependent protein catabolic process	FBGN0052221|FBGN0033886|FBGN0020369|FBGN0029891|FBGN0034744|FBGN0250746|FBGN0022027|FBGN0027605|FBGN0039025|FBGN0039875|FBGN0039348|FBGN0086558|FBGN0028695|FBGN0028694|FBGN0032047|FBGN0250843|FBGN0028693|FBGN0028691|FBGN0028690|FBGN0266711|FBGN0086134|FBGN0030969|FBGN0032216|FBGN0028467|FBGN0086346|FBGN0260940|FBGN0046301|FBGN0023174|FBGN0023175|FBGN0086656|FBGN0035402|FBGN0028684|FBGN0031376|FBG…
43161	2.2779e-17	2.0762e-15	42	117	1117	13749	proteasome-mediated ubiquitin-dependent protein catabolic process	FBGN0028684|FBGN0052221|FBGN0031376|FBGN0031773|FBGN0028685|FBGN0028688|FBGN0028687|FBGN0016697|FBGN0028689|FBGN0033886|FBGN0015283|FBGN0015282|FBGN0020369|FBGN0261396|FBGN0250746|FBGN0261394|FBGN0032878|FBGN0004066|FBGN0039875|FBGN0002787|FBGN0035461|FBGN0033813|FBGN0043010|FBGN0038515|FBGN0028695|FBGN0028694|FBGN0028693|FBGN0250843|FBGN0032047|FBGN0011217|FBGN0029134|FBGN0028691|FBGN0028690|FBG…
71840	5.1499e-17	4.5634e-15	334	2736	1117	13749	cellular component organization or biogenesis	FBGN0010602|FBGN0027287|FBGN0015218|FBGN0038609|FBGN0023169|FBGN0000043|FBGN0036192|FBGN0035947|FBGN0038300|FBGN0038805|FBGN0028662|FBGN0033179|FBGN0013347|FBGN0032321|FBGN0033457|FBGN0032030|FBGN0033454|FBGN0032194|FBGN0032195|FBGN0032597|FBGN0004419|FBGN0023167|FBGN0030669|FBGN0000339|FBGN0033540|FBGN0033853|FBGN0029906|FBGN0005411|FBGN0265190|FBGN0029094|FBGN0086134|FBGN0027903|FBGN0261509|FBG…
10498	6.6186e-17	5.7063e-15	42	120	1117	13749	proteasomal protein catabolic process	FBGN0028684|FBGN0052221|FBGN0031376|FBGN0031773|FBGN0028685|FBGN0028688|FBGN0028687|FBGN0016697|FBGN0028689|FBGN0033886|FBGN0015283|FBGN0015282|FBGN0020369|FBGN0261396|FBGN0250746|FBGN0261394|FBGN0032878|FBGN0004066|FBGN0039875|FBGN0002787|FBGN0035461|FBGN0033813|FBGN0043010|FBGN0038515|FBGN0028695|FBGN0028694|FBGN0028693|FBGN0250843|FBGN0032047|FBGN0011217|FBGN0029134|FBGN0028691|FBGN0028690|FBG…
22008	6.799e-17	5.7076e-15	207	1457	1117	13749	neurogenesis	FBGN0015218|FBGN0023169|FBGN0013746|FBGN0038300|FBGN0015621|FBGN0033179|FBGN0031213|FBGN0013347|FBGN0033454|FBGN0032194|FBGN0033556|FBGN0023167|FBGN0004556|FBGN0029512|FBGN0033853|FBGN0005411|FBGN0265190|FBGN0029094|FBGN0261509|FBGN0037342|FBGN0033160|FBGN0035294|FBGN0031886|FBGN0086656|FBGN0035402|FBGN0036804|FBGN0261976|FBGN0051223|FBGN0030504|FBGN0259937|FBGN0260456|FBGN0040066|FBGN0030081|FBG…
16192	1.0738e-16	8.6085e-15	105	557	1117	13749	vesicle-mediated transport	FBGN0027287|FBGN0013749|FBGN0023169|FBGN0000043|FBGN0013746|FBGN0263398|FBGN0031495|FBGN0024833|FBGN0263511|FBGN0029709|FBGN0004908|FBGN0027605|FBGN0031090|FBGN0000339|FBGN0004892|FBGN0261064|FBGN0039212|FBGN0014009|FBGN0264978|FBGN0031437|FBGN0015338|FBGN0011204|FBGN0000115|FBGN0041181|FBGN0086784|FBGN0000250|FBGN0037231|FBGN0043012|FBGN0025724|FBGN0266599|FBGN0264325|FBGN0026250|FBGN0038206|FBG…
16071	1.0794e-16	8.6085e-15	74	323	1117	13749	mRNA metabolic process	FBGN0028382|FBGN0015621|FBGN0039270|FBGN0031047|FBGN0038046|FBGN0027784|FBGN0032194|FBGN0031822|FBGN0030915|FBGN0027841|FBGN0033556|FBGN0023167|FBGN0033378|FBGN0034879|FBGN0037707|FBGN0039558|FBGN0261065|FBGN0265298|FBGN0039867|FBGN0005411|FBGN0034564|FBGN0033400|FBGN0031114|FBGN0024887|FBGN0030969|FBGN0037342|FBGN0033160|FBGN0039210|FBGN0260944|FBGN0035294|FBGN0037550|FBGN0000426|FBGN0028919|FBG…
44265	2.7074e-16	2.1065e-14	72	314	1117	13749	cellular macromolecule catabolic process	FBGN0052221|FBGN0033886|FBGN0020369|FBGN0029891|FBGN0031047|FBGN0034744|FBGN0250746|FBGN0022027|FBGN0027605|FBGN0039025|FBGN0039875|FBGN0039348|FBGN0086558|FBGN0029512|FBGN0037707|FBGN0028695|FBGN0028694|FBGN0032047|FBGN0250843|FBGN0028693|FBGN0028691|FBGN0028690|FBGN0266711|FBGN0086134|FBGN0030969|FBGN0032216|FBGN0028467|FBGN0086346|FBGN0260940|FBGN0046301|FBGN0023174|FBGN0023175|FBGN0086656|FBG…
16482	2.9324e-16	2.2272e-14	62	246	1117	13749	cytoplasmic transport	FBGN0027287|FBGN0010602|FBGN0031495|FBGN0035947|FBGN0037688|FBGN0266724|FBGN0034118|FBGN0027338|FBGN0266722|FBGN0266723|FBGN0029709|FBGN0031145|FBGN0034310|FBGN0028411|FBGN0030669|FBGN0033378|FBGN0053635|FBGN0000339|FBGN0033379|FBGN0250791|FBGN0261064|FBGN0031640|FBGN0264922|FBGN0005411|FBGN0036263|FBGN0033264|FBGN0266284|FBGN0033339|FBGN0037382|FBGN0024509|FBGN0031282|FBGN0028426|FBGN0033605|FBG…
43412	6.5735e-16	4.8767e-14	157	1019	1117	13749	macromolecule modification	FBGN0010602|FBGN0013749|FBGN0265189|FBGN0023169|FBGN0013746|FBGN0031495|FBGN0062449|FBGN0029853|FBGN0033225|FBGN0032793|FBGN0000139|FBGN0029856|FBGN0032321|FBGN0033457|FBGN0029857|FBGN0032030|FBGN0035483|FBGN0004908|FBGN0039025|FBGN0037251|FBGN0036020|FBGN0034703|FBGN0029512|FBGN0037930|FBGN0029906|FBGN0265190|FBGN0038788|FBGN0030969|FBGN0028467|FBGN0032216|FBGN0015925|FBGN0032214|FBGN0023517|FBG…
278	9.4651e-16	6.7367e-14	103	558	1117	13749	mitotic cell cycle	FBGN0010602|FBGN0015218|FBGN0001942|FBGN0038609|FBGN0023169|FBGN0000043|FBGN0013746|FBGN0038300|FBGN0027338|FBGN0028662|FBGN0035209|FBGN0031090|FBGN0004419|FBGN0037874|FBGN0023167|FBGN0005411|FBGN0086134|FBGN0035210|FBGN0027903|FBGN0015925|FBGN0023170|FBGN0038473|FBGN0015019|FBGN0031886|FBGN0011726|FBGN0263832|FBGN0004587|FBGN0033571|FBGN0025637|FBGN0015282|FBGN0037621|FBGN0261789|FBGN0003978|FBG…
8380	9.5032e-16	6.7367e-14	61	245	1117	13749	RNA splicing	FBGN0028382|FBGN0039270|FBGN0038046|FBGN0027784|FBGN0032194|FBGN0031822|FBGN0030915|FBGN0033556|FBGN0023167|FBGN0033378|FBGN0039558|FBGN0265298|FBGN0005411|FBGN0034564|FBGN0033400|FBGN0031114|FBGN0024887|FBGN0030969|FBGN0033339|FBGN0037342|FBGN0033160|FBGN0039210|FBGN0260944|FBGN0035294|FBGN0028426|FBGN0037550|FBGN0000426|FBGN0028919|FBGN0013435|FBGN0002736|FBGN0004587|FBGN0261119|FBGN0036277|FBG…
6974	1.1601e-15	8.0449e-14	66	280	1117	13749	cellular response to DNA damage stimulus	FBGN0010602|FBGN0001942|FBGN0013746|FBGN0037481|FBGN0031399|FBGN0020369|FBGN0027338|FBGN0011774|FBGN0260972|FBGN0027057|FBGN0027055|FBGN0250746|FBGN0003479|FBGN0003275|FBGN0004419|FBGN0027053|FBGN0037874|FBGN0037202|FBGN0265968|FBGN0014018|FBGN0261437|FBGN0037301|FBGN0004597|FBGN0260985|FBGN0004855|FBGN0027903|FBGN0038035|FBGN0040319|FBGN0023174|FBGN0023175|FBGN0052495|FBGN0040075|FBGN0030657|FBG…
44248	2.618e-15	1.7769e-13	101	550	1117	13749	cellular catabolic process	FBGN0052221|FBGN0025352|FBGN0020369|FBGN0023023|FBGN0037440|FBGN0027605|FBGN0039025|FBGN0031092|FBGN0039348|FBGN0029512|FBGN0032047|FBGN0086134|FBGN0030969|FBGN0028467|FBGN0032216|FBGN0086346|FBGN0260940|FBGN0038473|FBGN0023174|FBGN0023175|FBGN0086656|FBGN0035402|FBGN0025637|FBGN0015283|FBGN0015282|FBGN0261396|FBGN0032014|FBGN0028916|FBGN0086785|FBGN0034488|FBGN0261394|FBGN0027864|FBGN0004066|FBG…
6397	2.9339e-15	1.9498e-13	67	292	1117	13749	mRNA processing	FBGN0028382|FBGN0015621|FBGN0039270|FBGN0038046|FBGN0027784|FBGN0032194|FBGN0031822|FBGN0030915|FBGN0027841|FBGN0033556|FBGN0023167|FBGN0033378|FBGN0034879|FBGN0039558|FBGN0261065|FBGN0265298|FBGN0005411|FBGN0039867|FBGN0034564|FBGN0033400|FBGN0031114|FBGN0024887|FBGN0030969|FBGN0037342|FBGN0033160|FBGN0039210|FBGN0260944|FBGN0035294|FBGN0037550|FBGN0000426|FBGN0028919|FBGN0013435|FBGN0002736|FBG…
377	1.9361e-14	1.2352e-12	57	233	1117	13749	RNA splicing, via transesterification reactions with bulged adenosine as nucleophile	FBGN0028382|FBGN0039270|FBGN0038046|FBGN0027784|FBGN0031822|FBGN0032194|FBGN0030915|FBGN0033556|FBGN0023167|FBGN0033378|FBGN0039558|FBGN0265298|FBGN0005411|FBGN0034564|FBGN0033400|FBGN0031114|FBGN0024887|FBGN0030969|FBGN0037342|FBGN0033160|FBGN0039210|FBGN0260944|FBGN0035294|FBGN0037550|FBGN0000426|FBGN0028919|FBGN0013435|FBGN0002736|FBGN0004587|FBGN0261119|FBGN0036277|FBGN0261789|FBGN0038666|FBG…
398	1.9361e-14	1.2352e-12	57	233	1117	13749	mRNA splicing, via spliceosome	FBGN0028382|FBGN0039270|FBGN0038046|FBGN0027784|FBGN0031822|FBGN0032194|FBGN0030915|FBGN0033556|FBGN0023167|FBGN0033378|FBGN0039558|FBGN0265298|FBGN0005411|FBGN0034564|FBGN0033400|FBGN0031114|FBGN0024887|FBGN0030969|FBGN0037342|FBGN0033160|FBGN0039210|FBGN0260944|FBGN0035294|FBGN0037550|FBGN0000426|FBGN0028919|FBGN0013435|FBGN0002736|FBGN0004587|FBGN0261119|FBGN0036277|FBGN0261789|FBGN0038666|FBG…
375	3.5077e-14	2.1743e-12	57	236	1117	13749	RNA splicing, via transesterification reactions	FBGN0028382|FBGN0039270|FBGN0038046|FBGN0027784|FBGN0031822|FBGN0032194|FBGN0030915|FBGN0033556|FBGN0023167|FBGN0033378|FBGN0039558|FBGN0265298|FBGN0005411|FBGN0034564|FBGN0033400|FBGN0031114|FBGN0024887|FBGN0030969|FBGN0037342|FBGN0033160|FBGN0039210|FBGN0260944|FBGN0035294|FBGN0037550|FBGN0000426|FBGN0028919|FBGN0013435|FBGN0002736|FBGN0004587|FBGN0261119|FBGN0036277|FBGN0261789|FBGN0038666|FBG…
9057	3.5443e-14	2.1743e-12	74	358	1117	13749	macromolecule catabolic process	FBGN0052221|FBGN0033886|FBGN0020369|FBGN0029891|FBGN0031047|FBGN0034744|FBGN0250746|FBGN0022027|FBGN0027605|FBGN0039025|FBGN0039875|FBGN0039348|FBGN0086558|FBGN0029512|FBGN0037707|FBGN0028695|FBGN0028694|FBGN0032047|FBGN0250843|FBGN0028693|FBGN0028691|FBGN0028690|FBGN0266711|FBGN0086134|FBGN0030969|FBGN0032216|FBGN0028467|FBGN0086346|FBGN0260940|FBGN0046301|FBGN0023174|FBGN0023175|FBGN0086656|FBG…
44763	2.4682e-13	1.4856e-11	608	6057	1117	13749	single-organism cellular process	FBGN0015218|FBGN0038609|FBGN0023169|FBGN0000043|FBGN0035947|FBGN0033844|FBGN0036545|FBGN0038300|FBGN0028662|FBGN0033179|FBGN0013347|FBGN0032321|FBGN0033457|FBGN0023023|FBGN0033454|FBGN0027786|FBGN0052626|FBGN0033556|FBGN0023167|FBGN0029512|FBGN0033853|FBGN0029906|FBGN0265190|FBGN0029094|FBGN0086134|FBGN0086130|FBGN0261509|FBGN0023170|FBGN0033160|FBGN0027791|FBGN0035402|FBGN0034674|FBGN0035827|FBG…
19538	3.7052e-13	2.1888e-11	289	2423	1117	13749	protein metabolic process	FBGN0010602|FBGN0052221|FBGN0015218|FBGN0033038|FBGN0013749|FBGN0265189|FBGN0023169|FBGN0013746|FBGN0062449|FBGN0039172|FBGN0032321|FBGN0033457|FBGN0032030|FBGN0259110|FBGN0037251|FBGN0030669|FBGN0037747|FBGN0029512|FBGN0037930|FBGN0032047|FBGN0029906|FBGN0265190|FBGN0044510|FBGN0086134|FBGN0086130|FBGN0260940|FBGN0023170|FBGN0034029|FBGN0023517|FBGN0023174|FBGN0023175|FBGN0086656|FBGN0027791|FBG…
6400	4.0271e-13	2.3357e-11	17	26	1117	13749	tRNA modification	FBGN0036000|FBGN0043799|FBGN0261882|FBGN0025629|FBGN0038861|FBGN0032054|FBGN0032793|FBGN0032819|FBGN0031238|FBGN0026079|FBGN0040337|FBGN0034735|FBGN0031321|FBGN0038471|FBGN0028707|FBGN0032750|FBGN0033375
33554	4.7762e-13	2.7207e-11	87	479	1117	13749	cellular response to stress	FBGN0001942|FBGN0010602|FBGN0023169|FBGN0013746|FBGN0037481|FBGN0031399|FBGN0020369|FBGN0027338|FBGN0011774|FBGN0260972|FBGN0027057|FBGN0037647|FBGN0250746|FBGN0027055|FBGN0022027|FBGN0040475|FBGN0027605|FBGN0003479|FBGN0034110|FBGN0003275|FBGN0039875|FBGN0004419|FBGN0033656|FBGN0027053|FBGN0037874|FBGN0010531|FBGN0037202|FBGN0265968|FBGN0014018|FBGN0033483|FBGN0261437|FBGN0037301|FBGN0004597|FBG…
6364	5.0548e-13	2.8289e-11	23	49	1117	13749	rRNA processing	FBGN0010926|FBGN0037200|FBGN0053505|FBGN0261286|FBGN0030704|FBGN0028744|FBGN0038861|FBGN0035831|FBGN0032051|FBGN0039182|FBGN0030063|FBGN0032138|FBGN0259937|FBGN0036514|FBGN0033454|FBGN0026196|FBGN0030720|FBGN0033741|FBGN0038471|FBGN0038737|FBGN0034073|FBGN0037778|FBGN0023527
1901575	5.4711e-13	3.0091e-11	102	605	1117	13749	organic substance catabolic process	FBGN0052221|FBGN0025352|FBGN0036545|FBGN0020369|FBGN0023023|FBGN0037440|FBGN0027605|FBGN0039025|FBGN0031092|FBGN0039348|FBGN0033377|FBGN0029512|FBGN0032047|FBGN0086134|FBGN0030969|FBGN0028467|FBGN0032216|FBGN0086346|FBGN0260940|FBGN0038473|FBGN0030013|FBGN0023174|FBGN0023175|FBGN0086656|FBGN0035402|FBGN0025637|FBGN0015283|FBGN0015282|FBGN0261396|FBGN0032014|FBGN0028916|FBGN0086785|FBGN0034488|FBG…
22402	6.425e-13	3.4739e-11	115	719	1117	13749	cell cycle process	FBGN0010602|FBGN0015218|FBGN0001942|FBGN0038609|FBGN0001941|FBGN0000043|FBGN0013746|FBGN0038300|FBGN0027338|FBGN0028662|FBGN0035209|FBGN0031090|FBGN0004419|FBGN0037874|FBGN0023167|FBGN0005411|FBGN0086134|FBGN0035210|FBGN0027903|FBGN0015925|FBGN0023170|FBGN0038473|FBGN0015019|FBGN0031886|FBGN0011726|FBGN0263832|FBGN0004587|FBGN0033571|FBGN0025637|FBGN0015282|FBGN0037621|FBGN0261789|FBGN0003978|FBG…
48193	9.0828e-13	4.829e-11	31	89	1117	13749	Golgi vesicle transport	FBGN0027287|FBGN0031495|FBGN0037688|FBGN0266724|FBGN0260856|FBGN0031106|FBGN0260855|FBGN0069242|FBGN0010348|FBGN0260859|FBGN0266722|FBGN0260858|FBGN0000115|FBGN0266723|FBGN0029709|FBGN0053105|FBGN0015790|FBGN0053635|FBGN0000339|FBGN0025724|FBGN0028969|FBGN0260860|FBGN0028968|FBGN0260861|FBGN0250791|FBGN0040512|FBGN0044871|FBGN0033339|FBGN0024509|FBGN0033605|FBGN0266670
1902589	9.7127e-13	5.0793e-11	155	1089	1117	13749	single-organism organelle organization	FBGN0015218|FBGN0038584|FBGN0001942|FBGN0038609|FBGN0001941|FBGN0261276|FBGN0038300|FBGN0028662|FBGN0000139|FBGN0032321|FBGN0033457|FBGN0032030|FBGN0265101|FBGN0027605|FBGN0035209|FBGN0021750|FBGN0023167|FBGN0033378|FBGN0261266|FBGN0033379|FBGN0261064|FBGN0005411|FBGN0038788|FBGN0086134|FBGN0035210|FBGN0027903|FBGN0086346|FBGN0015925|FBGN0259243|FBGN0023170|FBGN0038473|FBGN0031282|FBGN0015019|FBG…
9451	1.008e-12	5.1863e-11	26	64	1117	13749	RNA modification	FBGN0036000|FBGN0266195|FBGN0032793|FBGN0259937|FBGN0031238|FBGN0029857|FBGN0026079|FBGN0030720|FBGN0038737|FBGN0032750|FBGN0028707|FBGN0034703|FBGN0037200|FBGN0043799|FBGN0261882|FBGN0038861|FBGN0025629|FBGN0032054|FBGN0032819|FBGN0031227|FBGN0040337|FBGN0034735|FBGN0038471|FBGN0031321|FBGN0037778|FBGN0033375
7399	1.2294e-12	6.225e-11	213	1659	1117	13749	nervous system development	FBGN0015218|FBGN0023169|FBGN0013746|FBGN0038300|FBGN0015621|FBGN0000449|FBGN0033179|FBGN0031213|FBGN0013347|FBGN0033454|FBGN0032194|FBGN0033556|FBGN0023167|FBGN0004556|FBGN0029512|FBGN0033853|FBGN0005411|FBGN0265190|FBGN0029094|FBGN0261509|FBGN0037342|FBGN0033160|FBGN0035294|FBGN0031886|FBGN0086656|FBGN0035402|FBGN0036804|FBGN0261976|FBGN0051223|FBGN0030504|FBGN0259937|FBGN0260456|FBGN0040066|FBG…
16072	1.455e-12	7.2524e-11	23	51	1117	13749	rRNA metabolic process	FBGN0010926|FBGN0037200|FBGN0053505|FBGN0261286|FBGN0030704|FBGN0028744|FBGN0038861|FBGN0035831|FBGN0032051|FBGN0039182|FBGN0030063|FBGN0032138|FBGN0259937|FBGN0036514|FBGN0033454|FBGN0026196|FBGN0030720|FBGN0033741|FBGN0038471|FBGN0038737|FBGN0034073|FBGN0037778|FBGN0023527
9056	2.7944e-12	1.3714e-10	108	673	1117	13749	catabolic process	FBGN0052221|FBGN0025352|FBGN0036545|FBGN0020369|FBGN0023023|FBGN0037440|FBGN0027605|FBGN0039025|FBGN0031092|FBGN0039348|FBGN0033377|FBGN0029512|FBGN0032047|FBGN0086134|FBGN0030969|FBGN0028467|FBGN0032216|FBGN0086346|FBGN0260940|FBGN0038473|FBGN0030013|FBGN0023174|FBGN0023175|FBGN0086656|FBGN0035402|FBGN0025637|FBGN0015283|FBGN0015282|FBGN0261396|FBGN0032014|FBGN0028916|FBGN0086785|FBGN0034488|FBG…
71822	3.0748e-12	1.4861e-10	99	596	1117	13749	protein complex subunit organization	FBGN0015218|FBGN0001942|FBGN0001941|FBGN0028662|FBGN0032321|FBGN0032195|FBGN0035209|FBGN0051961|FBGN0023167|FBGN0033540|FBGN0005411|FBGN0029094|FBGN0086134|FBGN0016685|FBGN0035210|FBGN0027903|FBGN0086346|FBGN0014879|FBGN0023170|FBGN0259243|FBGN0038473|FBGN0015019|FBGN0031886|FBGN0011726|FBGN0035402|FBGN0035195|FBGN0031437|FBGN0015282|FBGN0266465|FBGN0261789|FBGN0261394|FBGN0015818|FBGN0030457|FBG…
44085	3.1908e-12	1.5192e-10	124	817	1117	13749	cellular component biogenesis	FBGN0001941|FBGN0013347|FBGN0033454|FBGN0032195|FBGN0035209|FBGN0051961|FBGN0032597|FBGN0039020|FBGN0004419|FBGN0023167|FBGN0000339|FBGN0033378|FBGN0033540|FBGN0033379|FBGN0064225|FBGN0261064|FBGN0265298|FBGN0005411|FBGN0265190|FBGN0029094|FBGN0086134|FBGN0035210|FBGN0016685|FBGN0086346|FBGN0015925|FBGN0260940|FBGN0014879|FBGN0038473|FBGN0033741|FBGN0260944|FBGN0038471|FBGN0015019|FBGN0011726|FBG…
10467	4.311e-12	2.0224e-10	186	1410	1117	13749	gene expression	FBGN0001942|FBGN0038584|FBGN0015218|FBGN0000617|FBGN0022936|FBGN0015621|FBGN0013347|FBGN0027094|FBGN0029857|FBGN0038046|FBGN0027784|FBGN0027091|FBGN0032194|FBGN0021750|FBGN0010282|FBGN0015834|FBGN0033556|FBGN0023167|FBGN0033378|FBGN0033540|FBGN0034879|FBGN0004892|FBGN0265968|FBGN0014018|FBGN0064225|FBGN0039558|FBGN0261065|FBGN0265298|FBGN0005411|FBGN0034564|FBGN0044510|FBGN0034627|FBGN0030969|FBG…
61024	8.008e-12	3.7022e-10	46	189	1117	13749	membrane organization	FBGN0010391|FBGN0035827|FBGN0261276|FBGN0027579|FBGN0026619|FBGN0003660|FBGN0037688|FBGN0035947|FBGN0024833|FBGN0260856|FBGN0031106|FBGN0260855|FBGN0011584|FBGN0033179|FBGN0000115|FBGN0260858|FBGN0003008|FBGN0022027|FBGN0040475|FBGN0086357|FBGN0027605|FBGN0037231|FBGN0024814|FBGN0044419|FBGN0040340|FBGN0015790|FBGN0043012|FBGN0036643|FBGN0029131|FBGN0033483|FBGN0250791|FBGN0261064|FBGN0034913|FBG…
43933	1.1828e-11	5.3903e-10	131	897	1117	13749	macromolecular complex subunit organization	FBGN0015218|FBGN0001942|FBGN0001941|FBGN0028662|FBGN0000139|FBGN0013347|FBGN0032321|FBGN0033457|FBGN0032030|FBGN0032194|FBGN0032195|FBGN0035209|FBGN0051961|FBGN0004419|FBGN0023167|FBGN0033540|FBGN0265968|FBGN0064225|FBGN0265298|FBGN0005411|FBGN0029094|FBGN0038788|FBGN0086134|FBGN0035210|FBGN0016685|FBGN0027903|FBGN0086346|FBGN0015925|FBGN0259243|FBGN0014879|FBGN0023170|FBGN0038473|FBGN0260944|FBG…
45184	1.2745e-11	5.7261e-10	62	307	1117	13749	establishment of protein localization	FBGN0031455|FBGN0010602|FBGN0027287|FBGN0013749|FBGN0037688|FBGN0035947|FBGN0024833|FBGN0031106|FBGN0027338|FBGN0022027|FBGN0027605|FBGN0040475|FBGN0031312|FBGN0031145|FBGN0031090|FBGN0034310|FBGN0028411|FBGN0030669|FBGN0250791|FBGN0264922|FBGN0028552|FBGN0033264|FBGN0262716|FBGN0024509|FBGN0036974|FBGN0042178|FBGN0031282|FBGN0052022|FBGN0266670|FBGN0032397|FBGN0035827|FBGN0010391|FBGN0014009|FBG…
6996	2.0358e-11	9.0198e-10	217	1748	1117	13749	organelle organization	FBGN0027287|FBGN0010602|FBGN0015218|FBGN0038609|FBGN0000043|FBGN0036192|FBGN0038300|FBGN0028662|FBGN0038805|FBGN0033179|FBGN0032321|FBGN0033457|FBGN0032030|FBGN0032195|FBGN0004419|FBGN0023167|FBGN0030669|FBGN0265190|FBGN0005411|FBGN0029094|FBGN0086134|FBGN0027903|FBGN0014879|FBGN0023170|FBGN0260940|FBGN0259243|FBGN0031886|FBGN0036804|FBGN0010620|FBGN0036666|FBGN0001197|FBGN0261976|FBGN0035829|FBG…
48869	2.8199e-11	1.2322e-09	294	2565	1117	13749	cellular developmental process	FBGN0040467|FBGN0015218|FBGN0023169|FBGN0013746|FBGN0038300|FBGN0015621|FBGN0033179|FBGN0031213|FBGN0013347|FBGN0033454|FBGN0032194|FBGN0004419|FBGN0033556|FBGN0023167|FBGN0000339|FBGN0004556|FBGN0029512|FBGN0033853|FBGN0029906|FBGN0005411|FBGN0265190|FBGN0029094|FBGN0261509|FBGN0259243|FBGN0260940|FBGN0037342|FBGN0033160|FBGN0035294|FBGN0031886|FBGN0086656|FBGN0036804|FBGN0035402|FBGN0036666|FBG…
15031	3.1323e-11	1.3503e-09	60	298	1117	13749	protein transport	FBGN0031455|FBGN0010602|FBGN0027287|FBGN0013749|FBGN0037688|FBGN0024833|FBGN0035947|FBGN0031106|FBGN0027338|FBGN0022027|FBGN0027605|FBGN0040475|FBGN0031312|FBGN0031145|FBGN0031090|FBGN0034310|FBGN0028411|FBGN0030669|FBGN0250791|FBGN0264922|FBGN0028552|FBGN0033264|FBGN0262716|FBGN0024509|FBGN0036974|FBGN0042178|FBGN0031282|FBGN0266670|FBGN0032397|FBGN0035827|FBGN0010391|FBGN0014009|FBGN0036666|FBG…
16043	3.4869e-11	1.4831e-09	303	2667	1117	13749	cellular component organization	FBGN0010602|FBGN0027287|FBGN0015218|FBGN0038609|FBGN0023169|FBGN0000043|FBGN0036192|FBGN0035947|FBGN0038300|FBGN0038805|FBGN0028662|FBGN0033179|FBGN0013347|FBGN0032321|FBGN0033457|FBGN0032030|FBGN0032194|FBGN0032195|FBGN0032597|FBGN0004419|FBGN0023167|FBGN0030669|FBGN0000339|FBGN0033540|FBGN0033853|FBGN0029906|FBGN0005411|FBGN0265190|FBGN0029094|FBGN0086134|FBGN0027903|FBGN0261509|FBGN0259243|FBG…
30154	5.2332e-11	2.1966e-09	287	2503	1117	13749	cell differentiation	FBGN0040467|FBGN0015218|FBGN0023169|FBGN0013746|FBGN0038300|FBGN0015621|FBGN0033179|FBGN0031213|FBGN0013347|FBGN0033454|FBGN0032194|FBGN0004419|FBGN0033556|FBGN0023167|FBGN0000339|FBGN0004556|FBGN0029512|FBGN0033853|FBGN0029906|FBGN0005411|FBGN0265190|FBGN0029094|FBGN0261509|FBGN0259243|FBGN0260940|FBGN0037342|FBGN0033160|FBGN0035294|FBGN0031886|FBGN0086656|FBGN0036804|FBGN0035402|FBGN0036666|FBG…
33036	7.6669e-11	3.1763e-09	100	638	1117	13749	macromolecule localization	FBGN0027287|FBGN0010602|FBGN0023169|FBGN0013749|FBGN0024833|FBGN0035947|FBGN0027338|FBGN0027605|FBGN0031145|FBGN0031090|FBGN0023167|FBGN0030669|FBGN0033378|FBGN0000339|FBGN0034350|FBGN0261064|FBGN0015925|FBGN0260940|FBGN0031282|FBGN0052022|FBGN0032397|FBGN0035827|FBGN0014009|FBGN0050392|FBGN0036666|FBGN0001197|FBGN0264978|FBGN0025638|FBGN0000115|FBGN0035110|FBGN0086357|FBGN0037894|FBGN0000250|FBG…
70727	8.43e-11	3.4477e-09	70	384	1117	13749	cellular macromolecule localization	FBGN0031455|FBGN0010602|FBGN0027287|FBGN0000308|FBGN0037688|FBGN0035947|FBGN0024833|FBGN0031106|FBGN0027338|FBGN0021795|FBGN0003479|FBGN0027605|FBGN0040475|FBGN0031145|FBGN0034310|FBGN0028411|FBGN0023167|FBGN0030669|FBGN0000339|FBGN0033378|FBGN0034350|FBGN0250791|FBGN0261064|FBGN0264922|FBGN0028552|FBGN0033264|FBGN0262716|FBGN0024509|FBGN0015925|FBGN0260940|FBGN0000181|FBGN0036974|FBGN0042178|FBG…
7052	1.476e-10	5.9602e-09	48	219	1117	13749	mitotic spindle organization	FBGN0001942|FBGN0015218|FBGN0000426|FBGN0031452|FBGN0029629|FBGN0032987|FBGN0015282|FBGN0021825|FBGN0011272|FBGN0030067|FBGN0028662|FBGN0250746|FBGN0261789|FBGN0015818|FBGN0261394|FBGN0035209|FBGN0262601|FBGN0031601|FBGN0032444|FBGN0015271|FBGN0003884|FBGN0002787|FBGN0023167|FBGN0020272|FBGN0003676|FBGN0028695|FBGN0261791|FBGN0028693|FBGN0264922|FBGN0037632|FBGN0005411|FBGN0029134|FBGN0038339|FBG…
6457	1.5271e-10	6.0892e-09	32	112	1117	13749	protein folding	FBGN0035603|FBGN0031399|FBGN0031776|FBGN0028382|FBGN0031256|FBGN0024352|FBGN0038080|FBGN0051961|FBGN0032444|FBGN0036020|FBGN0261274|FBGN0263106|FBGN0003676|FBGN0010812|FBGN0037930|FBGN0033527|FBGN0266599|FBGN0038145|FBGN0037632|FBGN0036918|FBGN0035027|FBGN0025678|FBGN0036505|FBGN0030329|FBGN0035141|FBGN0259982|FBGN0015019|FBGN0030734|FBGN0030345|FBGN0003401|FBGN0029174|FBGN0033467
6888	1.6055e-10	6.3229e-09	17	34	1117	13749	ER to Golgi vesicle-mediated transport	FBGN0000339|FBGN0260860|FBGN0250791|FBGN0260861|FBGN0031495|FBGN0266724|FBGN0260855|FBGN0069242|FBGN0044871|FBGN0266722|FBGN0033339|FBGN0260859|FBGN0266723|FBGN0260858|FBGN0024509|FBGN0029709|FBGN0033605
32259	2.2523e-10	8.7619e-09	34	126	1117	13749	methylation	FBGN0031454|FBGN0046214|FBGN0031777|FBGN0035323|FBGN0266195|FBGN0000139|FBGN0036856|FBGN0033457|FBGN0032030|FBGN0035537|FBGN0029857|FBGN0026079|FBGN0032168|FBGN0036336|FBGN0034748|FBGN0030720|FBGN0040066|FBGN0035247|FBGN0028707|FBGN0038737|FBGN0037200|FBGN0038861|FBGN0025629|FBGN0024558|FBGN0037708|FBGN0003607|FBGN0037435|FBGN0015925|FBGN0040337|FBGN0033741|FBGN0034817|FBGN0038471|FBGN0031485|FBG…
6886	4.1281e-10	1.5866e-08	47	218	1117	13749	intracellular protein transport	FBGN0010391|FBGN0010602|FBGN0027287|FBGN0031455|FBGN0035827|FBGN0264978|FBGN0037688|FBGN0035947|FBGN0024833|FBGN0031106|FBGN0027338|FBGN0011584|FBGN0000115|FBGN0033737|FBGN0003008|FBGN0040475|FBGN0086357|FBGN0027605|FBGN0031145|FBGN0037894|FBGN0034310|FBGN0001961|FBGN0028411|FBGN0024814|FBGN0040340|FBGN0030669|FBGN0020626|FBGN0033812|FBGN0025724|FBGN0043012|FBGN0028969|FBGN0028968|FBGN0250791|FBG…
6418	4.2039e-10	1.5965e-08	18	40	1117	13749	tRNA aminoacylation for protein translation	FBGN0039153|FBGN0034401|FBGN0036462|FBGN0037526|FBGN0027090|FBGN0027094|FBGN0002069|FBGN0027091|FBGN0027082|FBGN0029664|FBGN0027086|FBGN0021750|FBGN0036629|FBGN0034177|FBGN0028962|FBGN0027079|FBGN0036763|FBGN0033900
44802	5.0401e-10	1.8915e-08	35	136	1117	13749	single-organism membrane organization	FBGN0035827|FBGN0010391|FBGN0261276|FBGN0027579|FBGN0026619|FBGN0035947|FBGN0037688|FBGN0260856|FBGN0260855|FBGN0011584|FBGN0033179|FBGN0000115|FBGN0022027|FBGN0027605|FBGN0086357|FBGN0040475|FBGN0037231|FBGN0044419|FBGN0040340|FBGN0015790|FBGN0036643|FBGN0029131|FBGN0250791|FBGN0261064|FBGN0034913|FBGN0044871|FBGN0261020|FBGN0033339|FBGN0262716|FBGN0037383|FBGN0038810|FBGN0024509|FBGN0265174|FBG…
7051	5.4802e-10	2.0328e-08	52	257	1117	13749	spindle organization	FBGN0015218|FBGN0001942|FBGN0001941|FBGN0031452|FBGN0032987|FBGN0011272|FBGN0021825|FBGN0028662|FBGN0030067|FBGN0250746|FBGN0035209|FBGN0003884|FBGN0023167|FBGN0028695|FBGN0028693|FBGN0264922|FBGN0005411|FBGN0038339|FBGN0086134|FBGN0025457|FBGN0035210|FBGN0027903|FBGN0023170|FBGN0038473|FBGN0015019|FBGN0031886|FBGN0035120|FBGN0000426|FBGN0029629|FBGN0015282|FBGN0261789|FBGN0261394|FBGN0015818|FBG…
43039	6.9279e-10	2.5402e-08	18	41	1117	13749	tRNA aminoacylation	FBGN0039153|FBGN0034401|FBGN0036462|FBGN0037526|FBGN0027090|FBGN0027094|FBGN0002069|FBGN0027091|FBGN0027082|FBGN0029664|FBGN0027086|FBGN0021750|FBGN0036629|FBGN0034177|FBGN0028962|FBGN0027079|FBGN0036763|FBGN0033900
6897	9.9768e-10	3.6166e-08	64	356	1117	13749	endocytosis	FBGN0013749|FBGN0023169|FBGN0000043|FBGN0013746|FBGN0263398|FBGN0024833|FBGN0028382|FBGN0263511|FBGN0030992|FBGN0034118|FBGN0010348|FBGN0032167|FBGN0022027|FBGN0004908|FBGN0027605|FBGN0040475|FBGN0031090|FBGN0260049|FBGN0004892|FBGN0250791|FBGN0033483|FBGN0040512|FBGN0261064|FBGN0036500|FBGN0264922|FBGN0033264|FBGN0262716|FBGN0031304|FBGN0031781|FBGN0025381|FBGN0264978|FBGN0041342|FBGN0031437|FBG…
43038	1.1208e-09	4.0173e-08	18	42	1117	13749	amino acid activation	FBGN0039153|FBGN0034401|FBGN0036462|FBGN0037526|FBGN0027090|FBGN0027094|FBGN0002069|FBGN0027091|FBGN0027082|FBGN0029664|FBGN0027086|FBGN0021750|FBGN0036629|FBGN0034177|FBGN0028962|FBGN0027079|FBGN0036763|FBGN0033900
34613	1.2993e-09	4.6052e-08	57	302	1117	13749	cellular protein localization	FBGN0031455|FBGN0010602|FBGN0027287|FBGN0000308|FBGN0024833|FBGN0035947|FBGN0037688|FBGN0031106|FBGN0027338|FBGN0021795|FBGN0027605|FBGN0040475|FBGN0031145|FBGN0034310|FBGN0028411|FBGN0030669|FBGN0034350|FBGN0250791|FBGN0264922|FBGN0028552|FBGN0033264|FBGN0262716|FBGN0024509|FBGN0036974|FBGN0042178|FBGN0031282|FBGN0052022|FBGN0038747|FBGN0266670|FBGN0032397|FBGN0035827|FBGN0010391|FBGN0001197|FBG…
36211	1.3395e-09	4.6447e-08	130	952	1117	13749	protein modification process	FBGN0010602|FBGN0013749|FBGN0265189|FBGN0023169|FBGN0013746|FBGN0031495|FBGN0062449|FBGN0029853|FBGN0033225|FBGN0000139|FBGN0029856|FBGN0032321|FBGN0033457|FBGN0032030|FBGN0035483|FBGN0004908|FBGN0039025|FBGN0037251|FBGN0036020|FBGN0029512|FBGN0037930|FBGN0029906|FBGN0265190|FBGN0038788|FBGN0030969|FBGN0028467|FBGN0032216|FBGN0015925|FBGN0032214|FBGN0023517|FBGN0031282|FBGN0027791|FBGN0036804|FBG…
6464	1.3395e-09	4.6447e-08	130	952	1117	13749	cellular protein modification process	FBGN0010602|FBGN0013749|FBGN0265189|FBGN0023169|FBGN0013746|FBGN0031495|FBGN0062449|FBGN0029853|FBGN0033225|FBGN0000139|FBGN0029856|FBGN0032321|FBGN0033457|FBGN0032030|FBGN0035483|FBGN0004908|FBGN0039025|FBGN0037251|FBGN0036020|FBGN0029512|FBGN0037930|FBGN0029906|FBGN0265190|FBGN0038788|FBGN0030969|FBGN0028467|FBGN0032216|FBGN0015925|FBGN0032214|FBGN0023517|FBGN0031282|FBGN0027791|FBGN0036804|FBG…
16197	2.4475e-09	8.3952e-08	24	75	1117	13749	endosomal transport	FBGN0053635|FBGN0013749|FBGN0036666|FBGN0261064|FBGN0031640|FBGN0015795|FBGN0010348|FBGN0035589|FBGN0037017|FBGN0000115|FBGN0034744|FBGN0022027|FBGN0260940|FBGN0035715|FBGN0004908|FBGN0031310|FBGN0036740|FBGN0039335|FBGN0266670|FBGN0025381|FBGN0086656|FBGN0033692|FBGN0035470|FBGN0036805
6909	3.8598e-09	1.3099e-07	46	225	1117	13749	phagocytosis	FBGN0023169|FBGN0263398|FBGN0013746|FBGN0000043|FBGN0264978|FBGN0028382|FBGN0031437|FBGN0260856|FBGN0036710|FBGN0263511|FBGN0260855|FBGN0015338|FBGN0030992|FBGN0034118|FBGN0003499|FBGN0041181|FBGN0032167|FBGN0040475|FBGN0027605|FBGN0031090|FBGN0001150|FBGN0000250|FBGN0260049|FBGN0037231|FBGN0040340|FBGN0034537|FBGN0028969|FBGN0003676|FBGN0004892|FBGN0028968|FBGN0250791|FBGN0033483|FBGN0040512|FBG…
226	4.4274e-09	1.4867e-07	69	411	1117	13749	microtubule cytoskeleton organization	FBGN0086371|FBGN0015218|FBGN0001942|FBGN0001941|FBGN0003887|FBGN0031452|FBGN0032987|FBGN0021825|FBGN0011272|FBGN0030067|FBGN0028662|FBGN0250746|FBGN0265101|FBGN0035209|FBGN0003884|FBGN0023167|FBGN0033692|FBGN0033378|FBGN0028695|FBGN0261064|FBGN0028693|FBGN0264922|FBGN0005411|FBGN0038339|FBGN0086134|FBGN0025457|FBGN0035210|FBGN0027903|FBGN0259243|FBGN0023170|FBGN0038473|FBGN0015019|FBGN0031886|FBG…
7049	4.6198e-09	1.5351e-07	121	884	1117	13749	cell cycle	FBGN0010602|FBGN0015218|FBGN0001942|FBGN0038609|FBGN0023169|FBGN0001941|FBGN0013746|FBGN0000043|FBGN0038300|FBGN0027338|FBGN0028662|FBGN0035209|FBGN0031090|FBGN0004419|FBGN0037874|FBGN0023167|FBGN0005411|FBGN0086134|FBGN0035210|FBGN0027903|FBGN0015925|FBGN0023170|FBGN0038473|FBGN0015019|FBGN0031886|FBGN0011726|FBGN0263832|FBGN0004587|FBGN0033571|FBGN0025637|FBGN0015282|FBGN0037621|FBGN0261789|FBG…
8104	5.1904e-09	1.7069e-07	75	464	1117	13749	protein localization	FBGN0031455|FBGN0010602|FBGN0027287|FBGN0013749|FBGN0000308|FBGN0037688|FBGN0035947|FBGN0024833|FBGN0031106|FBGN0027338|FBGN0021795|FBGN0022027|FBGN0040475|FBGN0027605|FBGN0031312|FBGN0031145|FBGN0031090|FBGN0034310|FBGN0028411|FBGN0030669|FBGN0034350|FBGN0250791|FBGN0033483|FBGN0264922|FBGN0028552|FBGN0033264|FBGN0262716|FBGN0024509|FBGN0015925|FBGN0036974|FBGN0042178|FBGN0038747|FBGN0031282|FBG…
9058	8.4777e-09	2.7596e-07	207	1762	1117	13749	biosynthetic process	FBGN0015218|FBGN0013749|FBGN0000617|FBGN0263398|FBGN0022936|FBGN0036298|FBGN0033844|FBGN0000447|FBGN0038805|FBGN0000449|FBGN0013347|FBGN0023023|FBGN0034299|FBGN0052626|FBGN0037251|FBGN0032597|FBGN0033540|FBGN0033853|FBGN0029906|FBGN0265190|FBGN0044510|FBGN0027903|FBGN0086130|FBGN0023170|FBGN0034029|FBGN0052495|FBGN0027791|FBGN0023512|FBGN0035401|FBGN0030092|FBGN0051915|FBGN0261976|FBGN0020018|FBG…
61025	1.9529e-08	6.2925e-07	19	54	1117	13749	membrane fusion	FBGN0015790|FBGN0261276|FBGN0036643|FBGN0250791|FBGN0003660|FBGN0261064|FBGN0034913|FBGN0260856|FBGN0031106|FBGN0260855|FBGN0044871|FBGN0260858|FBGN0037383|FBGN0264751|FBGN0022027|FBGN0011708|FBGN0027605|FBGN0040475|FBGN0039212
7095	2.1994e-08	6.9467e-07	22	71	1117	13749	mitotic G2 DNA damage checkpoint	FBGN0263832|FBGN0010602|FBGN0013746|FBGN0033571|FBGN0039710|FBGN0261437|FBGN0025637|FBGN0037621|FBGN0004597|FBGN0027338|FBGN0004855|FBGN0027057|FBGN0027055|FBGN0003275|FBGN0040066|FBGN0004106|FBGN0040075|FBGN0028836|FBGN0028837|FBGN0004419|FBGN0027053|FBGN0037874
31572	2.1994e-08	6.9467e-07	22	71	1117	13749	G2 DNA damage checkpoint	FBGN0263832|FBGN0010602|FBGN0013746|FBGN0033571|FBGN0039710|FBGN0261437|FBGN0025637|FBGN0037621|FBGN0004597|FBGN0027338|FBGN0004855|FBGN0027057|FBGN0027055|FBGN0003275|FBGN0040066|FBGN0004106|FBGN0040075|FBGN0028836|FBGN0028837|FBGN0004419|FBGN0027053|FBGN0037874
6950	2.7587e-08	8.6278e-07	132	1019	1117	13749	response to stress	FBGN0010602|FBGN0001942|FBGN0023169|FBGN0013746|FBGN0067783|FBGN0020369|FBGN0027338|FBGN0038805|FBGN0037647|FBGN0027605|FBGN0004419|FBGN0033656|FBGN0263106|FBGN0037874|FBGN0037926|FBGN0265968|FBGN0014018|FBGN0019932|FBGN0027903|FBGN0038035|FBGN0034029|FBGN0023517|FBGN0023174|FBGN0038376|FBGN0023175|FBGN0052495|FBGN0030657|FBGN0030092|FBGN0263832|FBGN0001197|FBGN0033571|FBGN0025637|FBGN0015283|FBG…
44818	2.9269e-08	9.0649e-07	22	72	1117	13749	mitotic G2/M transition checkpoint	FBGN0263832|FBGN0010602|FBGN0013746|FBGN0033571|FBGN0039710|FBGN0261437|FBGN0025637|FBGN0037621|FBGN0004597|FBGN0027338|FBGN0004855|FBGN0027057|FBGN0027055|FBGN0003275|FBGN0040066|FBGN0004106|FBGN0040075|FBGN0028836|FBGN0028837|FBGN0004419|FBGN0027053|FBGN0037874
31647	3.2074e-08	9.838e-07	17	45	1117	13749	regulation of protein stability	FBGN0010531|FBGN0033813|FBGN0013746|FBGN0028292|FBGN0261437|FBGN0264492|FBGN0025637|FBGN0011217|FBGN0027057|FBGN0027055|FBGN0265101|FBGN0030352|FBGN0032725|FBGN0028836|FBGN0028837|FBGN0027053|FBGN0035461
32509	3.9851e-08	1.2107e-06	11	19	1117	13749	endosome transport via multivesicular body sorting pathway	FBGN0036666|FBGN0034744|FBGN0022027|FBGN0260940|FBGN0035715|FBGN0031640|FBGN0036740|FBGN0015795|FBGN0086656|FBGN0035470|FBGN0036805
70647	6.057e-08	1.8228e-06	46	245	1117	13749	protein modification by small protein conjugation or removal	FBGN0010602|FBGN0031773|FBGN0013746|FBGN0261112|FBGN0030693|FBGN0025637|FBGN0025638|FBGN0261119|FBGN0029853|FBGN0029891|FBGN0029856|FBGN0036510|FBGN0040291|FBGN0027057|FBGN0035483|FBGN0027055|FBGN0036516|FBGN0039025|FBGN0039875|FBGN0026316|FBGN0032725|FBGN0027053|FBGN0086558|FBGN0029512|FBGN0038515|FBGN0263697|FBGN0028694|FBGN0261437|FBGN0264922|FBGN0011217|FBGN0030969|FBGN0032216|FBGN0028467|FBG…
51234	7.4186e-08	2.2117e-06	207	1810	1117	13749	establishment of localization	FBGN0027287|FBGN0010602|FBGN0013749|FBGN0023169|FBGN0000043|FBGN0013746|FBGN0263398|FBGN0067783|FBGN0035947|FBGN0028662|FBGN0031213|FBGN0027786|FBGN0031145|FBGN0030669|FBGN0000339|FBGN0005411|FBGN0260940|FBGN0031886|FBGN0086656|FBGN0036805|FBGN0030092|FBGN0035827|FBGN0050392|FBGN0036666|FBGN0031437|FBGN0015338|FBGN0041181|FBGN0086784|FBGN0035110|FBGN0037231|FBGN0002022|FBGN0020626|FBGN0033812|FBG…
7010	7.7005e-08	2.2745e-06	90	631	1117	13749	cytoskeleton organization	FBGN0086371|FBGN0001942|FBGN0015218|FBGN0001941|FBGN0000043|FBGN0003887|FBGN0031452|FBGN0000308|FBGN0032987|FBGN0021825|FBGN0011272|FBGN0030067|FBGN0028662|FBGN0250746|FBGN0265101|FBGN0027605|FBGN0035209|FBGN0260049|FBGN0032859|FBGN0003884|FBGN0033692|FBGN0023167|FBGN0033378|FBGN0033379|FBGN0028695|FBGN0261064|FBGN0028693|FBGN0264922|FBGN0005411|FBGN0038339|FBGN0086134|FBGN0025457|FBGN0035210|FBG…
44710	9.2258e-08	2.681e-06	233	2094	1117	13749	single-organism metabolic process	FBGN0015218|FBGN0013749|FBGN0265189|FBGN0023169|FBGN0263398|FBGN0036298|FBGN0033844|FBGN0036545|FBGN0000447|FBGN0036290|FBGN0000449|FBGN0032846|FBGN0032321|FBGN0033457|FBGN0032030|FBGN0023023|FBGN0037440|FBGN0034299|FBGN0263199|FBGN0015623|FBGN0052626|FBGN0037251|FBGN0030761|FBGN0037749|FBGN0033853|FBGN0029906|FBGN0265190|FBGN0086130|FBGN0030657|FBGN0027791|FBGN0002036|FBGN0036804|FBGN0035401|FBG…
7093	9.293e-08	2.681e-06	25	95	1117	13749	mitotic cell cycle checkpoint	FBGN0010602|FBGN0263832|FBGN0013746|FBGN0039710|FBGN0033571|FBGN0025637|FBGN0037621|FBGN0027338|FBGN0027057|FBGN0027055|FBGN0035640|FBGN0003275|FBGN0040066|FBGN0027053|FBGN0003884|FBGN0004419|FBGN0037874|FBGN0261437|FBGN0004597|FBGN0025457|FBGN0004855|FBGN0004106|FBGN0028836|FBGN0040075|FBGN0028837
18130	9.3289e-08	2.681e-06	84	578	1117	13749	heterocycle biosynthetic process	FBGN0038584|FBGN0000370|FBGN0263398|FBGN0000617|FBGN0024909|FBGN0022936|FBGN0003687|FBGN0036298|FBGN0039509|FBGN0001981|FBGN0051865|FBGN0020513|FBGN0000447|FBGN0013347|FBGN0051472|FBGN0003278|FBGN0023023|FBGN0034299|FBGN0022029|FBGN0003275|FBGN0052626|FBGN0037251|FBGN0010282|FBGN0036581|FBGN0004087|FBGN0033540|FBGN0004892|FBGN0033853|FBGN0037202|FBGN0265968|FBGN0014018|FBGN0036775|FBGN0038742|FBG…
44271	1.1057e-07	3.1494e-06	83	571	1117	13749	cellular nitrogen compound biosynthetic process	FBGN0038584|FBGN0000370|FBGN0263398|FBGN0000617|FBGN0024909|FBGN0022936|FBGN0003687|FBGN0036298|FBGN0039509|FBGN0001981|FBGN0051865|FBGN0020513|FBGN0000447|FBGN0013347|FBGN0051472|FBGN0003278|FBGN0023023|FBGN0034299|FBGN0022029|FBGN0003275|FBGN0052626|FBGN0010282|FBGN0036581|FBGN0004087|FBGN0033540|FBGN0004892|FBGN0033853|FBGN0037202|FBGN0265968|FBGN0014018|FBGN0036775|FBGN0038742|FBGN0031589|FBG…
6810	1.1609e-07	3.2771e-06	200	1746	1117	13749	transport	FBGN0027287|FBGN0010602|FBGN0023169|FBGN0013749|FBGN0000043|FBGN0013746|FBGN0263398|FBGN0067783|FBGN0035947|FBGN0028662|FBGN0031213|FBGN0027786|FBGN0031145|FBGN0030669|FBGN0000339|FBGN0005411|FBGN0260940|FBGN0086656|FBGN0036805|FBGN0030092|FBGN0035827|FBGN0050392|FBGN0036666|FBGN0031437|FBGN0015338|FBGN0041181|FBGN0086784|FBGN0035110|FBGN0037231|FBGN0002022|FBGN0020626|FBGN0033812|FBGN0266599|FBG…
7017	1.1721e-07	3.2799e-06	78	526	1117	13749	microtubule-based process	FBGN0086371|FBGN0015218|FBGN0001942|FBGN0001941|FBGN0003887|FBGN0031452|FBGN0032987|FBGN0021825|FBGN0011272|FBGN0030067|FBGN0028662|FBGN0024196|FBGN0032030|FBGN0250746|FBGN0265101|FBGN0035209|FBGN0003884|FBGN0023167|FBGN0033692|FBGN0040228|FBGN0033378|FBGN0028695|FBGN0261064|FBGN0028693|FBGN0264922|FBGN0005411|FBGN0038339|FBGN0086134|FBGN0025457|FBGN0035210|FBGN0027903|FBGN0259243|FBGN0023170|FBG…
6508	1.3234e-07	3.6709e-06	100	733	1117	13749	proteolysis	FBGN0052221|FBGN0033038|FBGN0039172|FBGN0020369|FBGN0029853|FBGN0027605|FBGN0259110|FBGN0039025|FBGN0033656|FBGN0039348|FBGN0037747|FBGN0033659|FBGN0030669|FBGN0029512|FBGN0032047|FBGN0035065|FBGN0086134|FBGN0030969|FBGN0028467|FBGN0032216|FBGN0086346|FBGN0260940|FBGN0032214|FBGN0023174|FBGN0023175|FBGN0086656|FBGN0035402|FBGN0025637|FBGN0015283|FBGN0025638|FBGN0015282|FBGN0261396|FBGN0004509|FBG…
43414	1.3728e-07	3.7752e-06	23	84	1117	13749	macromolecule methylation	FBGN0031454|FBGN0037200|FBGN0046214|FBGN0025629|FBGN0038861|FBGN0003607|FBGN0266195|FBGN0000139|FBGN0036856|FBGN0033457|FBGN0029857|FBGN0032030|FBGN0026079|FBGN0015925|FBGN0040337|FBGN0036336|FBGN0030720|FBGN0040066|FBGN0038471|FBGN0034817|FBGN0028707|FBGN0038737|FBGN0037778
50821	1.4973e-07	4.0825e-06	12	25	1117	13749	protein stabilization	FBGN0010531|FBGN0027057|FBGN0028292|FBGN0013746|FBGN0027055|FBGN0265101|FBGN0030352|FBGN0261437|FBGN0028836|FBGN0028837|FBGN0027053|FBGN0035461
75	1.5823e-07	4.2776e-06	26	104	1117	13749	cell cycle checkpoint	FBGN0010602|FBGN0263832|FBGN0013746|FBGN0039710|FBGN0033571|FBGN0025637|FBGN0037621|FBGN0027338|FBGN0027057|FBGN0027055|FBGN0035640|FBGN0003275|FBGN0040066|FBGN0027053|FBGN0003884|FBGN0004419|FBGN0037874|FBGN0261437|FBGN0004597|FBGN0260985|FBGN0025457|FBGN0004855|FBGN0004106|FBGN0028836|FBGN0040075|FBGN0028837
77	1.7393e-07	4.6624e-06	23	85	1117	13749	DNA damage checkpoint	FBGN0263832|FBGN0010602|FBGN0013746|FBGN0033571|FBGN0039710|FBGN0261437|FBGN0025637|FBGN0037621|FBGN0004597|FBGN0027338|FBGN0260985|FBGN0004855|FBGN0027057|FBGN0027055|FBGN0003275|FBGN0040066|FBGN0004106|FBGN0040075|FBGN0028836|FBGN0028837|FBGN0004419|FBGN0027053|FBGN0037874
44773	1.8479e-07	4.9123e-06	22	79	1117	13749	mitotic DNA damage checkpoint	FBGN0263832|FBGN0010602|FBGN0013746|FBGN0033571|FBGN0039710|FBGN0261437|FBGN0025637|FBGN0037621|FBGN0004597|FBGN0027338|FBGN0004855|FBGN0027057|FBGN0027055|FBGN0003275|FBGN0040066|FBGN0004106|FBGN0040075|FBGN0028836|FBGN0028837|FBGN0004419|FBGN0027053|FBGN0037874
1901576	1.8707e-07	4.9317e-06	195	1704	1117	13749	organic substance biosynthetic process	FBGN0015218|FBGN0013749|FBGN0000617|FBGN0263398|FBGN0022936|FBGN0036298|FBGN0033844|FBGN0000447|FBGN0038805|FBGN0000449|FBGN0013347|FBGN0023023|FBGN0034299|FBGN0052626|FBGN0037251|FBGN0033540|FBGN0033853|FBGN0029906|FBGN0265190|FBGN0044510|FBGN0027903|FBGN0023170|FBGN0034029|FBGN0052495|FBGN0027791|FBGN0023512|FBGN0051915|FBGN0261976|FBGN0020018|FBGN0033571|FBGN0037621|FBGN0032014|FBGN0003141|FBG…
71702	2.2534e-07	5.8922e-06	85	599	1117	13749	organic substance transport	FBGN0031455|FBGN0010602|FBGN0027287|FBGN0013749|FBGN0037688|FBGN0035947|FBGN0024833|FBGN0266724|FBGN0028563|FBGN0031106|FBGN0021825|FBGN0027338|FBGN0031213|FBGN0022027|FBGN0040475|FBGN0027605|FBGN0031312|FBGN0031145|FBGN0031090|FBGN0263916|FBGN0034310|FBGN0028411|FBGN0030669|FBGN0033378|FBGN0027564|FBGN0250791|FBGN0264922|FBGN0028552|FBGN0033264|FBGN0036263|FBGN0262716|FBGN0037382|FBGN0024509|FBG…
44774	2.3557e-07	6.1094e-06	22	80	1117	13749	mitotic DNA integrity checkpoint	FBGN0263832|FBGN0010602|FBGN0013746|FBGN0033571|FBGN0039710|FBGN0261437|FBGN0025637|FBGN0037621|FBGN0004597|FBGN0027338|FBGN0004855|FBGN0027057|FBGN0027055|FBGN0003275|FBGN0040066|FBGN0004106|FBGN0040075|FBGN0028836|FBGN0028837|FBGN0004419|FBGN0027053|FBGN0037874
44765	2.8885e-07	7.4308e-06	181	1566	1117	13749	single-organism transport	FBGN0027287|FBGN0010602|FBGN0013749|FBGN0023169|FBGN0263398|FBGN0013746|FBGN0000043|FBGN0067783|FBGN0031495|FBGN0035947|FBGN0024833|FBGN0263511|FBGN0027338|FBGN0028662|FBGN0031213|FBGN0029709|FBGN0027605|FBGN0004908|FBGN0027786|FBGN0031145|FBGN0031090|FBGN0263916|FBGN0030669|FBGN0000339|FBGN0004892|FBGN0033379|FBGN0261064|FBGN0036888|FBGN0260940|FBGN0039212|FBGN0038376|FBGN0031282|FBGN0036740|FBG…
70646	3.035e-07	7.7454e-06	18	57	1117	13749	protein modification by small protein removal	FBGN0013746|FBGN0028694|FBGN0261437|FBGN0264922|FBGN0029853|FBGN0030969|FBGN0032216|FBGN0027057|FBGN0027055|FBGN0039025|FBGN0035593|FBGN0032214|FBGN0028836|FBGN0028837|FBGN0027053|FBGN0036804|FBGN0035402|FBGN0026738
65003	3.2739e-07	8.2886e-06	58	360	1117	13749	macromolecular complex assembly	FBGN0031455|FBGN0001941|FBGN0003887|FBGN0003687|FBGN0000308|FBGN0033886|FBGN0013347|FBGN0250746|FBGN0032195|FBGN0035209|FBGN0051961|FBGN0003884|FBGN0004419|FBGN0033540|FBGN0021856|FBGN0064225|FBGN0250791|FBGN0265298|FBGN0261437|FBGN0005411|FBGN0039125|FBGN0029094|FBGN0028552|FBGN0003607|FBGN0039869|FBGN0086134|FBGN0035210|FBGN0016685|FBGN0032154|FBGN0086346|FBGN0014879|FBGN0038473|FBGN0260944|FBG…
31570	3.4486e-07	8.6623e-06	23	88	1117	13749	DNA integrity checkpoint	FBGN0263832|FBGN0010602|FBGN0013746|FBGN0033571|FBGN0039710|FBGN0261437|FBGN0025637|FBGN0037621|FBGN0004597|FBGN0027338|FBGN0260985|FBGN0004855|FBGN0027057|FBGN0027055|FBGN0003275|FBGN0040066|FBGN0004106|FBGN0040075|FBGN0028836|FBGN0028837|FBGN0004419|FBGN0027053|FBGN0037874
1901362	3.6327e-07	8.9923e-06	86	615	1117	13749	organic cyclic compound biosynthetic process	FBGN0038584|FBGN0000370|FBGN0263398|FBGN0000617|FBGN0024909|FBGN0022936|FBGN0003687|FBGN0036298|FBGN0039509|FBGN0001981|FBGN0051865|FBGN0020513|FBGN0000447|FBGN0000449|FBGN0013347|FBGN0051472|FBGN0003278|FBGN0023023|FBGN0034299|FBGN0022029|FBGN0003275|FBGN0052626|FBGN0037251|FBGN0010282|FBGN0036581|FBGN0004087|FBGN0033540|FBGN0004892|FBGN0033853|FBGN0037202|FBGN0265968|FBGN0014018|FBGN0036775|FBG…
45930	3.6364e-07	8.9923e-06	27	115	1117	13749	negative regulation of mitotic cell cycle	FBGN0263832|FBGN0010602|FBGN0013746|FBGN0039710|FBGN0033571|FBGN0025637|FBGN0037621|FBGN0027338|FBGN0027057|FBGN0027055|FBGN0035640|FBGN0003275|FBGN0040066|FBGN0027053|FBGN0003884|FBGN0004419|FBGN0037874|FBGN0030410|FBGN0261437|FBGN0004597|FBGN0025457|FBGN0004855|FBGN0011708|FBGN0004106|FBGN0028836|FBGN0040075|FBGN0028837
48518	3.9283e-07	9.6395e-06	147	1219	1117	13749	positive regulation of biological process	FBGN0015218|FBGN0261276|FBGN0067783|FBGN0036298|FBGN0263511|FBGN0027338|FBGN0038805|FBGN0000139|FBGN0030850|FBGN0013347|FBGN0023023|FBGN0037647|FBGN0038046|FBGN0029709|FBGN0026090|FBGN0031145|FBGN0010282|FBGN0033656|FBGN0037874|FBGN0029512|FBGN0033540|FBGN0014018|FBGN0005411|FBGN0086346|FBGN0259243|FBGN0038473|FBGN0038984|FBGN0023517|FBGN0035407|FBGN0036740|FBGN0023512|FBGN0015828|FBGN0030092|FBG…
44249	4.6625e-07	1.1354e-05	191	1683	1117	13749	cellular biosynthetic process	FBGN0001942|FBGN0038584|FBGN0015218|FBGN0001941|FBGN0013749|FBGN0263398|FBGN0000617|FBGN0022936|FBGN0036298|FBGN0031495|FBGN0033844|FBGN0000447|FBGN0038805|FBGN0000449|FBGN0013347|FBGN0027094|FBGN0023023|FBGN0034299|FBGN0027091|FBGN0004908|FBGN0052626|FBGN0037251|FBGN0021750|FBGN0010282|FBGN0015834|FBGN0033540|FBGN0004892|FBGN0033853|FBGN0265968|FBGN0014018|FBGN0064225|FBGN0029906|FBGN0265190|FBG…
32984	5.6323e-07	1.3591e-05	10	19	1117	13749	macromolecular complex disassembly	FBGN0042712|FBGN0034918|FBGN0032486|FBGN0032194|FBGN0036974|FBGN0038206|FBGN0260049|FBGN0051159|FBGN0011726|FBGN0035402
1902578	5.6663e-07	1.3591e-05	193	1709	1117	13749	single-organism localization	FBGN0010602|FBGN0027287|FBGN0013749|FBGN0023169|FBGN0263398|FBGN0013746|FBGN0000043|FBGN0067783|FBGN0031495|FBGN0035947|FBGN0024833|FBGN0263511|FBGN0027338|FBGN0028662|FBGN0031213|FBGN0029709|FBGN0027605|FBGN0004908|FBGN0027786|FBGN0031145|FBGN0031090|FBGN0263916|FBGN0023167|FBGN0030669|FBGN0000339|FBGN0033378|FBGN0004892|FBGN0033379|FBGN0261064|FBGN0036888|FBGN0260940|FBGN0039212|FBGN0038376|FBG…
10388	7.1389e-07	1.6995e-05	7	9	1117	13749	cullin deneddylation	FBGN0027057|FBGN0013746|FBGN0027055|FBGN0261437|FBGN0028836|FBGN0028837|FBGN0027053
7067	8.0975e-07	1.9134e-05	41	226	1117	13749	mitotic nuclear division	FBGN0015218|FBGN0001942|FBGN0038609|FBGN0004587|FBGN0029629|FBGN0025637|FBGN0038300|FBGN0024432|FBGN0023180|FBGN0015282|FBGN0021825|FBGN0027259|FBGN0250746|FBGN0261789|FBGN0003978|FBGN0040475|FBGN0261394|FBGN0031601|FBGN0032444|FBGN0015271|FBGN0023167|FBGN0020272|FBGN0003676|FBGN0264492|FBGN0011217|FBGN0037632|FBGN0086134|FBGN0260985|FBGN0035210|FBGN0004855|FBGN0015925|FBGN0011745|FBGN0014366|FBG…
34654	9.4957e-07	2.2273e-05	73	507	1117	13749	nucleobase-containing compound biosynthetic process	FBGN0038584|FBGN0000370|FBGN0263398|FBGN0000617|FBGN0024909|FBGN0022936|FBGN0003687|FBGN0036298|FBGN0039509|FBGN0001981|FBGN0051865|FBGN0020513|FBGN0000447|FBGN0013347|FBGN0003278|FBGN0034299|FBGN0022029|FBGN0003275|FBGN0052626|FBGN0010282|FBGN0036581|FBGN0004087|FBGN0033540|FBGN0004892|FBGN0033853|FBGN0037202|FBGN0265968|FBGN0014018|FBGN0036775|FBGN0038742|FBGN0031589|FBGN0004597|FBGN0026324|FBG…
45786	9.9633e-07	2.3199e-05	29	135	1117	13749	negative regulation of cell cycle	FBGN0263832|FBGN0010602|FBGN0013746|FBGN0039710|FBGN0033571|FBGN0001981|FBGN0025637|FBGN0037621|FBGN0027338|FBGN0027057|FBGN0027055|FBGN0035640|FBGN0003275|FBGN0040066|FBGN0027053|FBGN0003884|FBGN0004419|FBGN0037874|FBGN0030410|FBGN0261437|FBGN0011217|FBGN0004597|FBGN0025457|FBGN0004855|FBGN0011708|FBGN0004106|FBGN0028836|FBGN0040075|FBGN0028837
51726	1.3725e-06	3.1727e-05	56	358	1117	13749	regulation of cell cycle	FBGN0010602|FBGN0013746|FBGN0022936|FBGN0031399|FBGN0001981|FBGN0027338|FBGN0027057|FBGN0027055|FBGN0035640|FBGN0003275|FBGN0027053|FBGN0003884|FBGN0004419|FBGN0037874|FBGN0029512|FBGN0030410|FBGN0261437|FBGN0028691|FBGN0028552|FBGN0004597|FBGN0025457|FBGN0004855|FBGN0037008|FBGN0035407|FBGN0035294|FBGN0040075|FBGN0036804|FBGN0263832|FBGN0261976|FBGN0013435|FBGN0029629|FBGN0039710|FBGN0033571|FBG…
32940	1.7147e-06	3.9352e-05	32	161	1117	13749	secretion by cell	FBGN0031455|FBGN0013749|FBGN0264978|FBGN0003660|FBGN0024833|FBGN0031106|FBGN0010348|FBGN0000115|FBGN0003008|FBGN0086784|FBGN0004908|FBGN0031312|FBGN0050404|FBGN0024814|FBGN0043012|FBGN0028969|FBGN0028968|FBGN0036643|FBGN0250791|FBGN0266599|FBGN0264325|FBGN0034913|FBGN0015797|FBGN0028552|FBGN0033902|FBGN0011708|FBGN0039212|FBGN0030365|FBGN0052675|FBGN0039335|FBGN0266673|FBGN0266670
50789	2.0162e-06	4.594e-05	369	3714	1117	13749	regulation of biological process	FBGN0010602|FBGN0015218|FBGN0013749|FBGN0265189|FBGN0023169|FBGN0013746|FBGN0000617|FBGN0022936|FBGN0067783|FBGN0036298|FBGN0032940|FBGN0038805|FBGN0013347|FBGN0032321|FBGN0023023|FBGN0037647|FBGN0031145|FBGN0004419|FBGN0037926|FBGN0020930|FBGN0000339|FBGN0029512|FBGN0033540|FBGN0005411|FBGN0265190|FBGN0029094|FBGN0259243|FBGN0260940|FBGN0263772|FBGN0023517|FBGN0035294|FBGN0035407|FBGN0027524|FBG…
338	2.2118e-06	4.9688e-05	7	10	1117	13749	protein deneddylation	FBGN0027057|FBGN0013746|FBGN0027055|FBGN0261437|FBGN0028836|FBGN0028837|FBGN0027053
43162	2.2118e-06	4.9688e-05	7	10	1117	13749	ubiquitin-dependent protein catabolic process via the multivesicular body sorting pathway	FBGN0034744|FBGN0086346|FBGN0086785|FBGN0022027|FBGN0260940|FBGN0027605|FBGN0086656
19438	2.3692e-06	5.285e-05	79	576	1117	13749	aromatic compound biosynthetic process	FBGN0038584|FBGN0000370|FBGN0263398|FBGN0000617|FBGN0024909|FBGN0022936|FBGN0003687|FBGN0036298|FBGN0039509|FBGN0001981|FBGN0051865|FBGN0020513|FBGN0000447|FBGN0013347|FBGN0051472|FBGN0003278|FBGN0034299|FBGN0022029|FBGN0003275|FBGN0052626|FBGN0010282|FBGN0036581|FBGN0004087|FBGN0033540|FBGN0004892|FBGN0033853|FBGN0037202|FBGN0265968|FBGN0014018|FBGN0036775|FBGN0038742|FBGN0031589|FBGN0004597|FBG…
6413	2.7061e-06	5.9948e-05	17	59	1117	13749	translational initiation	FBGN0001942|FBGN0015218|FBGN0029629|FBGN0026250|FBGN0039588|FBGN0033902|FBGN0034029|FBGN0031832|FBGN0037573|FBGN0015834|FBGN0030802|FBGN0035423|FBGN0034858|FBGN0023512|FBGN0041588|FBGN0030719|FBGN0051957
45116	3.5102e-06	7.7225e-05	5	5	1117	13749	protein neddylation	FBGN0261112|FBGN0035853|FBGN0263697|FBGN0032725|FBGN0036510
1510	3.8037e-06	8.3108e-05	12	32	1117	13749	RNA methylation	FBGN0029857|FBGN0037200|FBGN0026079|FBGN0040337|FBGN0030720|FBGN0038471|FBGN0038861|FBGN0025629|FBGN0028707|FBGN0038737|FBGN0037778|FBGN0266195
46903	4.4511e-06	9.6592e-05	32	168	1117	13749	secretion	FBGN0031455|FBGN0013749|FBGN0264978|FBGN0003660|FBGN0024833|FBGN0031106|FBGN0010348|FBGN0000115|FBGN0003008|FBGN0086784|FBGN0004908|FBGN0031312|FBGN0050404|FBGN0024814|FBGN0043012|FBGN0028969|FBGN0028968|FBGN0036643|FBGN0250791|FBGN0266599|FBGN0264325|FBGN0034913|FBGN0015797|FBGN0028552|FBGN0033902|FBGN0011708|FBGN0039212|FBGN0030365|FBGN0052675|FBGN0039335|FBGN0266673|FBGN0266670
65007	4.6842e-06	0.00010096	390	3989	1117	13749	biological regulation	FBGN0015218|FBGN0023169|FBGN0265189|FBGN0000617|FBGN0032321|FBGN0013347|FBGN0023023|FBGN0029512|FBGN0033540|FBGN0265190|FBGN0029094|FBGN0263772|FBGN0023517|FBGN0035407|FBGN0023512|FBGN0035402|FBGN0034674|FBGN0035827|FBGN0036666|FBGN0261976|FBGN0038424|FBGN0033571|FBGN0040066|FBGN0002022|FBGN0023527|FBGN0034405|FBGN0264325|FBGN0039183|FBGN0039182|FBGN0015321|FBGN0029174|FBGN0035906|FBGN0001981|FBG…
34314	5.6541e-06	0.00012105	7	11	1117	13749	Arp2/3 complex-mediated actin nucleation	FBGN0262716|FBGN0031437|FBGN0038369|FBGN0031781|FBGN0001961|FBGN0032859|FBGN0033692
33365	5.7363e-06	0.00012199	28	139	1117	13749	protein localization to organelle	FBGN0035827|FBGN0010602|FBGN0027287|FBGN0010391|FBGN0001197|FBGN0035469|FBGN0035947|FBGN0027338|FBGN0011584|FBGN0000115|FBGN0021795|FBGN0033737|FBGN0086357|FBGN0031145|FBGN0034310|FBGN0040340|FBGN0030669|FBGN0033812|FBGN0037020|FBGN0264922|FBGN0033264|FBGN0038810|FBGN0024509|FBGN0035876|FBGN0265174|FBGN0031282|FBGN0052022|FBGN0032397
51169	7.8691e-06	0.00016515	21	90	1117	13749	nuclear transport	FBGN0010602|FBGN0033378|FBGN0038722|FBGN0033379|FBGN0002736|FBGN0264922|FBGN0005411|FBGN0034118|FBGN0033264|FBGN0036263|FBGN0027338|FBGN0266284|FBGN0033737|FBGN0037382|FBGN0024509|FBGN0035110|FBGN0030943|FBGN0031145|FBGN0034310|FBGN0028426|FBGN0028411
6913	7.8691e-06	0.00016515	21	90	1117	13749	nucleocytoplasmic transport	FBGN0010602|FBGN0033378|FBGN0038722|FBGN0033379|FBGN0002736|FBGN0264922|FBGN0005411|FBGN0034118|FBGN0033264|FBGN0036263|FBGN0027338|FBGN0266284|FBGN0033737|FBGN0037382|FBGN0024509|FBGN0035110|FBGN0030943|FBGN0031145|FBGN0034310|FBGN0028426|FBGN0028411
22411	7.9286e-06	0.00016531	12	34	1117	13749	cellular component disassembly	FBGN0042712|FBGN0034918|FBGN0032486|FBGN0032194|FBGN0036974|FBGN0035049|FBGN0038206|FBGN0260049|FBGN0051159|FBGN0011726|FBGN0035402|FBGN0029891
16050	9.1152e-06	0.00018881	17	64	1117	13749	vesicle organization	FBGN0015790|FBGN0043012|FBGN0036643|FBGN0250791|FBGN0036192|FBGN0261064|FBGN0024833|FBGN0260856|FBGN0260855|FBGN0044871|FBGN0033339|FBGN0003008|FBGN0024509|FBGN0040475|FBGN0050077|FBGN0037231|FBGN0024814
90150	1.2469e-05	0.00025661	11	30	1117	13749	establishment of protein localization to membrane	FBGN0010391|FBGN0035827|FBGN0038810|FBGN0086357|FBGN0037688|FBGN0035947|FBGN0265174|FBGN0052022|FBGN0266670|FBGN0011584|FBGN0040340
7346	1.2914e-05	0.00026408	38	226	1117	13749	regulation of mitotic cell cycle	FBGN0263832|FBGN0010602|FBGN0013746|FBGN0261976|FBGN0033571|FBGN0039710|FBGN0025637|FBGN0033247|FBGN0037621|FBGN0027338|FBGN0035194|FBGN0027057|FBGN0035640|FBGN0027055|FBGN0003275|FBGN0040066|FBGN0004419|FBGN0027053|FBGN0003884|FBGN0037874|FBGN0029512|FBGN0030410|FBGN0261437|FBGN0028691|FBGN0004597|FBGN0025457|FBGN0004855|FBGN0034646|FBGN0050342|FBGN0011708|FBGN0004106|FBGN0035294|FBGN0035407|FBG…
6367	1.4232e-05	0.00028917	17	66	1117	13749	transcription initiation from RNA polymerase II promoter	FBGN0000617|FBGN0037202|FBGN0024909|FBGN0022936|FBGN0003687|FBGN0265968|FBGN0028398|FBGN0034503|FBGN0038742|FBGN0037621|FBGN0004597|FBGN0026324|FBGN0014342|FBGN0013347|FBGN0010282|FBGN0036581|FBGN0015828
34622	1.7434e-05	0.00035198	40	246	1117	13749	cellular macromolecular complex assembly	FBGN0031455|FBGN0003887|FBGN0003687|FBGN0000308|FBGN0004587|FBGN0033886|FBGN0037621|FBGN0013347|FBGN0260398|FBGN0032195|FBGN0030457|FBGN0035209|FBGN0051961|FBGN0004419|FBGN0003884|FBGN0001961|FBGN0043002|FBGN0021856|FBGN0033540|FBGN0010812|FBGN0033669|FBGN0064225|FBGN0250791|FBGN0265298|FBGN0261437|FBGN0051184|FBGN0036892|FBGN0005411|FBGN0039125|FBGN0029094|FBGN0028552|FBGN0039869|FBGN0029079|FBG…
71230	1.9641e-05	0.00039406	5	6	1117	13749	cellular response to amino acid stimulus	FBGN0034350|FBGN0032642|FBGN0026090|FBGN0035469|FBGN0033272
9059	2.0159e-05	0.00040193	146	1297	1117	13749	macromolecule biosynthetic process	FBGN0001942|FBGN0038584|FBGN0015218|FBGN0261277|FBGN0013749|FBGN0000617|FBGN0022936|FBGN0031495|FBGN0038805|FBGN0013347|FBGN0027094|FBGN0027091|FBGN0004908|FBGN0021750|FBGN0010282|FBGN0015834|FBGN0033540|FBGN0004892|FBGN0265968|FBGN0014018|FBGN0064225|FBGN0029906|FBGN0265190|FBGN0044510|FBGN0034627|FBGN0027090|FBGN0038035|FBGN0027903|FBGN0027082|FBGN0023170|FBGN0034029|FBGN0019938|FBGN0027086|FBG…
6605	2.0356e-05	0.00040332	25	125	1117	13749	protein targeting	FBGN0035827|FBGN0010602|FBGN0027287|FBGN0010391|FBGN0264978|FBGN0035947|FBGN0027338|FBGN0011584|FBGN0000115|FBGN0033737|FBGN0086357|FBGN0031145|FBGN0034310|FBGN0040340|FBGN0030669|FBGN0033812|FBGN0037020|FBGN0264922|FBGN0033264|FBGN0038810|FBGN0024509|FBGN0035876|FBGN0036974|FBGN0031282|FBGN0032397
48731	2.0829e-05	0.00041016	273	2697	1117	13749	system development	FBGN0015218|FBGN0013749|FBGN0023169|FBGN0013746|FBGN0036298|FBGN0036688|FBGN0038300|FBGN0015621|FBGN0000449|FBGN0033179|FBGN0031213|FBGN0013347|FBGN0033454|FBGN0032194|FBGN0033556|FBGN0023167|FBGN0004556|FBGN0029512|FBGN0033853|FBGN0029906|FBGN0005411|FBGN0265190|FBGN0029094|FBGN0261509|FBGN0037342|FBGN0033160|FBGN0035294|FBGN0031886|FBGN0086656|FBGN0036804|FBGN0035402|FBGN0010620|FBGN0036666|FBG…
34645	2.1498e-05	0.00042073	145	1288	1117	13749	cellular macromolecule biosynthetic process	FBGN0001942|FBGN0038584|FBGN0015218|FBGN0013749|FBGN0000617|FBGN0022936|FBGN0031495|FBGN0038805|FBGN0013347|FBGN0027094|FBGN0027091|FBGN0004908|FBGN0021750|FBGN0010282|FBGN0015834|FBGN0033540|FBGN0004892|FBGN0265968|FBGN0014018|FBGN0064225|FBGN0029906|FBGN0265190|FBGN0044510|FBGN0034627|FBGN0027090|FBGN0038035|FBGN0027903|FBGN0027082|FBGN0023170|FBGN0034029|FBGN0019938|FBGN0027086|FBGN0015828|FBG…
44255	2.1851e-05	0.00042503	41	257	1117	13749	cellular lipid metabolic process	FBGN0000370|FBGN0001941|FBGN0035195|FBGN0051915|FBGN0027579|FBGN0026619|FBGN0027572|FBGN0033844|FBGN0025352|FBGN0041342|FBGN0036545|FBGN0036273|FBGN0032014|FBGN0028916|FBGN0037019|FBGN0039698|FBGN0037440|FBGN0034488|FBGN0031092|FBGN0037251|FBGN0039639|FBGN0030761|FBGN0034179|FBGN0032721|FBGN0037063|FBGN0034270|FBGN0051522|FBGN0034405|FBGN0040918|FBGN0035421|FBGN0029906|FBGN0265190|FBGN0032052|FBG…
44801	2.2789e-05	0.00044058	13	43	1117	13749	single-organism membrane fusion	FBGN0015790|FBGN0261276|FBGN0036643|FBGN0250791|FBGN0261064|FBGN0260856|FBGN0034913|FBGN0260855|FBGN0044871|FBGN0037383|FBGN0022027|FBGN0027605|FBGN0040475
43241	2.3129e-05	0.00044448	8	17	1117	13749	protein complex disassembly	FBGN0042712|FBGN0034918|FBGN0032486|FBGN0036974|FBGN0038206|FBGN0260049|FBGN0011726|FBGN0035402
97659	2.7989e-05	0.00053097	50	340	1117	13749	nucleic acid-templated transcription	FBGN0038584|FBGN0000370|FBGN0000617|FBGN0003687|FBGN0022936|FBGN0024909|FBGN0039509|FBGN0001981|FBGN0051865|FBGN0013347|FBGN0003278|FBGN0003275|FBGN0010282|FBGN0036581|FBGN0033540|FBGN0004892|FBGN0265968|FBGN0037202|FBGN0036775|FBGN0014018|FBGN0038742|FBGN0004597|FBGN0026324|FBGN0014342|FBGN0004855|FBGN0000286|FBGN0019938|FBGN0015828|FBGN0028683|FBGN0033571|FBGN0032634|FBGN0037621|FBGN0260401|FBG…
6351	2.7989e-05	0.00053097	50	340	1117	13749	transcription, DNA-templated	FBGN0038584|FBGN0000370|FBGN0000617|FBGN0003687|FBGN0022936|FBGN0024909|FBGN0039509|FBGN0001981|FBGN0051865|FBGN0013347|FBGN0003278|FBGN0003275|FBGN0010282|FBGN0036581|FBGN0033540|FBGN0004892|FBGN0265968|FBGN0037202|FBGN0036775|FBGN0014018|FBGN0038742|FBGN0004597|FBGN0026324|FBGN0014342|FBGN0004855|FBGN0000286|FBGN0019938|FBGN0015828|FBGN0028683|FBGN0033571|FBGN0032634|FBGN0037621|FBGN0260401|FBG…
413	2.813e-05	0.00053097	10	27	1117	13749	protein peptidyl-prolyl isomerization	FBGN0037930|FBGN0033527|FBGN0039305|FBGN0028382|FBGN0035141|FBGN0035027|FBGN0036020|FBGN0015379|FBGN0003401|FBGN0029174
10608	2.8754e-05	0.00053828	34	200	1117	13749	posttranscriptional regulation of gene expression	FBGN0035827|FBGN0265189|FBGN0013746|FBGN0260444|FBGN0034921|FBGN0025637|FBGN0011837|FBGN0027057|FBGN0031047|FBGN0027055|FBGN0265101|FBGN0030352|FBGN0032725|FBGN0004419|FBGN0027053|FBGN0027079|FBGN0035461|FBGN0037926|FBGN0010531|FBGN0033813|FBGN0028292|FBGN0266599|FBGN0261437|FBGN0264492|FBGN0011217|FBGN0034627|FBGN0041191|FBGN0027086|FBGN0031832|FBGN0250753|FBGN0028426|FBGN0028836|FBGN0028837|FBG…
90174	2.8854e-05	0.00053828	12	38	1117	13749	organelle membrane fusion	FBGN0015790|FBGN0037383|FBGN0022027|FBGN0036643|FBGN0040475|FBGN0027605|FBGN0250791|FBGN0261064|FBGN0034913|FBGN0260856|FBGN0260855|FBGN0044871
32386	3.2664e-05	0.00060581	17	70	1117	13749	regulation of intracellular transport	FBGN0262026|FBGN0015790|FBGN0024833|FBGN0265190|FBGN0005411|FBGN0024432|FBGN0032052|FBGN0069242|FBGN0021825|FBGN0027338|FBGN0000115|FBGN0029709|FBGN0014366|FBGN0265174|FBGN0000250|FBGN0266670|FBGN0040228
48522	3.5513e-05	0.00065483	115	985	1117	13749	positive regulation of cellular process	FBGN0015218|FBGN0261276|FBGN0036298|FBGN0263511|FBGN0027338|FBGN0038805|FBGN0000139|FBGN0030850|FBGN0013347|FBGN0023023|FBGN0038046|FBGN0037647|FBGN0029709|FBGN0026090|FBGN0031145|FBGN0010282|FBGN0033656|FBGN0037874|FBGN0033540|FBGN0014018|FBGN0086346|FBGN0038984|FBGN0023517|FBGN0035407|FBGN0036740|FBGN0015828|FBGN0263832|FBGN0261976|FBGN0051694|FBGN0025637|FBGN0031437|FBGN0261119|FBGN0037621|FBG…
1901137	3.7209e-05	0.00068216	37	228	1117	13749	carbohydrate derivative biosynthetic process	FBGN0261277|FBGN0013749|FBGN0036000|FBGN0263398|FBGN0051915|FBGN0039258|FBGN0036298|FBGN0037661|FBGN0031254|FBGN0020513|FBGN0000447|FBGN0010348|FBGN0053303|FBGN0032014|FBGN0013673|FBGN0000115|FBGN0034299|FBGN0004908|FBGN0022029|FBGN0052626|FBGN0034277|FBGN0004087|FBGN0026602|FBGN0034270|FBGN0031468|FBGN0033315|FBGN0029906|FBGN0265190|FBGN0032052|FBGN0013680|FBGN0014868|FBGN0261020|FBGN0036893|FBG…
51179	3.778e-05	0.00068868	229	2222	1117	13749	localization	FBGN0027287|FBGN0010602|FBGN0013749|FBGN0023169|FBGN0000043|FBGN0013746|FBGN0263398|FBGN0067783|FBGN0035947|FBGN0028662|FBGN0031213|FBGN0023023|FBGN0027786|FBGN0031145|FBGN0023167|FBGN0030669|FBGN0000339|FBGN0005411|FBGN0260940|FBGN0031886|FBGN0086656|FBGN0036804|FBGN0036805|FBGN0030092|FBGN0035827|FBGN0050392|FBGN0036666|FBGN0001197|FBGN0031437|FBGN0015338|FBGN0041181|FBGN0086784|FBGN0035110|FBG…
32774	3.8248e-05	0.00069324	50	344	1117	13749	RNA biosynthetic process	FBGN0038584|FBGN0000370|FBGN0000617|FBGN0003687|FBGN0022936|FBGN0024909|FBGN0039509|FBGN0001981|FBGN0051865|FBGN0013347|FBGN0003278|FBGN0003275|FBGN0010282|FBGN0036581|FBGN0033540|FBGN0004892|FBGN0265968|FBGN0037202|FBGN0036775|FBGN0014018|FBGN0038742|FBGN0004597|FBGN0026324|FBGN0014342|FBGN0004855|FBGN0000286|FBGN0019938|FBGN0015828|FBGN0028683|FBGN0033571|FBGN0032634|FBGN0037621|FBGN0260401|FBG…
70085	4.0399e-05	0.00072401	18	78	1117	13749	glycosylation	FBGN0031468|FBGN0013749|FBGN0039258|FBGN0029906|FBGN0031254|FBGN0033315|FBGN0010348|FBGN0014868|FBGN0261020|FBGN0053303|FBGN0000115|FBGN0004908|FBGN0034277|FBGN0039639|FBGN0265174|FBGN0027791|FBGN0037108|FBGN0035401
6352	4.0399e-05	0.00072401	18	78	1117	13749	DNA-templated transcription, initiation	FBGN0000617|FBGN0037202|FBGN0024909|FBGN0022936|FBGN0003687|FBGN0265968|FBGN0028398|FBGN0034503|FBGN0038742|FBGN0037621|FBGN0004597|FBGN0026324|FBGN0014342|FBGN0013347|FBGN0010282|FBGN0036581|FBGN0037778|FBGN0015828
2098	4.3349e-05	0.00076825	4	4	1117	13749	tRNA wobble uridine modification	FBGN0034735|FBGN0032054|FBGN0032793|FBGN0033375
2097	4.3349e-05	0.00076825	4	4	1117	13749	tRNA wobble base modification	FBGN0034735|FBGN0032054|FBGN0032793|FBGN0033375
30488	4.478e-05	0.00078922	6	10	1117	13749	tRNA methylation	FBGN0026079|FBGN0040337|FBGN0038471|FBGN0038861|FBGN0025629|FBGN0028707
43623	4.6859e-05	0.00082131	22	108	1117	13749	cellular protein complex assembly	FBGN0031455|FBGN0033540|FBGN0021856|FBGN0003887|FBGN0010812|FBGN0033669|FBGN0000308|FBGN0250791|FBGN0261437|FBGN0033886|FBGN0036892|FBGN0039125|FBGN0028552|FBGN0039869|FBGN0086346|FBGN0032195|FBGN0030457|FBGN0035209|FBGN0051961|FBGN0001961|FBGN0003884|FBGN0011726
45010	4.7259e-05	0.0008238	7	14	1117	13749	actin nucleation	FBGN0262716|FBGN0031437|FBGN0038369|FBGN0031781|FBGN0001961|FBGN0032859|FBGN0033692
72594	4.9694e-05	0.00086155	23	116	1117	13749	establishment of protein localization to organelle	FBGN0010391|FBGN0027287|FBGN0010602|FBGN0033812|FBGN0035827|FBGN0035947|FBGN0037020|FBGN0264922|FBGN0027338|FBGN0033264|FBGN0011584|FBGN0000115|FBGN0038810|FBGN0033737|FBGN0024509|FBGN0035876|FBGN0086357|FBGN0031145|FBGN0031282|FBGN0034310|FBGN0040340|FBGN0032397|FBGN0030669
51050	5.3633e-05	0.0009248	20	94	1117	13749	positive regulation of transport	FBGN0262026|FBGN0015790|FBGN0250791|FBGN0005411|FBGN0024432|FBGN0069242|FBGN0021825|FBGN0027338|FBGN0010348|FBGN0025678|FBGN0029709|FBGN0086357|FBGN0014366|FBGN0038984|FBGN0030329|FBGN0265174|FBGN0038747|FBGN0036740|FBGN0266670|FBGN0040228

## Sheet: Cluster 7
GO-ID	p-value	corr p-value	x	n	X	N	Description	Genes in test set
44260	1.0864e-46	3.6296e-43	422	2984	1040	13749	cellular macromolecule metabolic process	FBGN0033842|FBGN0001179|FBGN0033846|FBGN0265184|FBGN0038603|FBGN0036546|FBGN0032691|FBGN0001078|FBGN0032690|FBGN0035558|FBGN0264848|FBGN0023506|FBGN0035953|FBGN0243512|FBGN0035951|FBGN0033029|FBGN0033859|FBGN0023213|FBGN0003943|FBGN0023171|FBGN0028658|FBGN0052756|FBGN0033021|FBGN0033544|FBGN0004177|FBGN0000063|FBGN0039293|FBGN0023520|FBGN0015239|FBGN0004957|FBGN0036569|FBGN0034572|FBGN0023529|FBG…
65007	2.5513e-41	4.262e-38	499	3989	1040	13749	biological regulation	FBGN0001179|FBGN0038401|FBGN0000042|FBGN0033846|FBGN0034694|FBGN0038603|FBGN0036546|FBGN0032691|FBGN0038303|FBGN0001078|FBGN0038304|FBGN0033453|FBGN0023508|FBGN0264848|FBGN0002044|FBGN0032421|FBGN0243512|FBGN0039169|FBGN0035954|FBGN0243516|FBGN0033029|FBGN0029905|FBGN0033859|FBGN0023213|FBGN0034569|FBGN0003943|FBGN0033166|FBGN0019886|FBGN0004177|FBGN0000063|FBGN0035432|FBGN0015239|FBGN0052380|FBG…
50789	7.9697e-38	8.8755e-35	466	3714	1040	13749	regulation of biological process	FBGN0001179|FBGN0038401|FBGN0033846|FBGN0034694|FBGN0038603|FBGN0036546|FBGN0032691|FBGN0038303|FBGN0001078|FBGN0038304|FBGN0033453|FBGN0023508|FBGN0264848|FBGN0002044|FBGN0243512|FBGN0039169|FBGN0035954|FBGN0243516|FBGN0033029|FBGN0029905|FBGN0033859|FBGN0023213|FBGN0034569|FBGN0033166|FBGN0004177|FBGN0000063|FBGN0015239|FBGN0052380|FBGN0004957|FBGN0036569|FBGN0034577|FBGN0030391|FBGN0035435|FBG…
44237	2.067e-37	1.7265e-34	495	4063	1040	13749	cellular metabolic process	FBGN0033842|FBGN0001179|FBGN0033846|FBGN0265184|FBGN0038603|FBGN0036546|FBGN0032691|FBGN0001078|FBGN0032690|FBGN0035558|FBGN0023508|FBGN0264848|FBGN0023506|FBGN0027780|FBGN0035953|FBGN0243512|FBGN0000032|FBGN0035951|FBGN0033029|FBGN0033859|FBGN0023213|FBGN0003943|FBGN0023171|FBGN0028658|FBGN0033549|FBGN0052756|FBGN0033021|FBGN0033544|FBGN0004177|FBGN0000063|FBGN0039293|FBGN0023520|FBGN0015239|FBG…
90304	1.1299e-36	7.5503e-34	213	1166	1040	13749	nucleic acid metabolic process	FBGN0033842|FBGN0001179|FBGN0033846|FBGN0265184|FBGN0038704|FBGN0001078|FBGN0037359|FBGN0032690|FBGN0041164|FBGN0034707|FBGN0010406|FBGN0031359|FBGN0023506|FBGN0037255|FBGN0032296|FBGN0037141|FBGN0033029|FBGN0031540|FBGN0033859|FBGN0263240|FBGN0023171|FBGN0028658|FBGN0033549|FBGN0052756|FBGN0031883|FBGN0013764|FBGN0022959|FBGN0034964|FBGN0023520|FBGN0015239|FBGN0032016|FBGN0030506|FBGN0036569|FBG…
9987	1.1044e-33	6.1495e-31	779	7920	1040	13749	cellular process	FBGN0001179|FBGN0000042|FBGN0265184|FBGN0034694|FBGN0038603|FBGN0036546|FBGN0032691|FBGN0002715|FBGN0001565|FBGN0032690|FBGN0035558|FBGN0023508|FBGN0023506|FBGN0033557|FBGN0032421|FBGN0027780|FBGN0000032|FBGN0035953|FBGN0243512|FBGN0035954|FBGN0035951|FBGN0243516|FBGN0029905|FBGN0033166|FBGN0028658|FBGN0019886|FBGN0033549|FBGN0033544|FBGN0000063|FBGN0039293|FBGN0023520|FBGN0052380|FBGN0004957|FBG…
19222	4.5906e-33	2.191e-30	294	1999	1040	13749	regulation of metabolic process	FBGN0001179|FBGN0038401|FBGN0033846|FBGN0263593|FBGN0036199|FBGN0032691|FBGN0038303|FBGN0001078|FBGN0037359|FBGN0038304|FBGN0041164|FBGN0034707|FBGN0042693|FBGN0044452|FBGN0038016|FBGN0023508|FBGN0264848|FBGN0002044|FBGN0037255|FBGN0260936|FBGN0034975|FBGN0243512|FBGN0035954|FBGN0033029|FBGN0029905|FBGN0033859|FBGN0031549|FBGN0263240|FBGN0037657|FBGN0033166|FBGN0005695|FBGN0031883|FBGN0030093|FBG…
43170	7.3382e-33	3.0646e-30	445	3630	1040	13749	macromolecule metabolic process	FBGN0033842|FBGN0001179|FBGN0033846|FBGN0265184|FBGN0038603|FBGN0036546|FBGN0032691|FBGN0001078|FBGN0032690|FBGN0035558|FBGN0264848|FBGN0023506|FBGN0035953|FBGN0243512|FBGN0035951|FBGN0033029|FBGN0033859|FBGN0023213|FBGN0003943|FBGN0023171|FBGN0028658|FBGN0033549|FBGN0052756|FBGN0033021|FBGN0033544|FBGN0004177|FBGN0000063|FBGN0039293|FBGN0023520|FBGN0015239|FBGN0004957|FBGN0036569|FBGN0034572|FBG…
6396	1.444e-32	5.3605e-30	99	347	1040	13749	RNA processing	FBGN0003741|FBGN0003742|FBGN0033842|FBGN0040235|FBGN0037713|FBGN0024191|FBGN0005648|FBGN0031493|FBGN0039581|FBGN0036733|FBGN0031492|FBGN0036450|FBGN0036838|FBGN0265184|FBGN0030858|FBGN0038704|FBGN0052533|FBGN0035900|FBGN0032690|FBGN0260771|FBGN0031314|FBGN0030479|FBGN0035987|FBGN0000377|FBGN0023506|FBGN0037255|FBGN0001986|FBGN0014024|FBGN0012058|FBGN0031318|FBGN0030474|FBGN0015075|FBGN0035253|FBG…
50794	3.1955e-31	1.0676e-28	424	3444	1040	13749	regulation of cellular process	FBGN0001179|FBGN0038401|FBGN0033846|FBGN0034694|FBGN0038603|FBGN0036546|FBGN0032691|FBGN0038303|FBGN0001078|FBGN0038304|FBGN0023508|FBGN0264848|FBGN0002044|FBGN0243512|FBGN0039169|FBGN0035954|FBGN0243516|FBGN0033029|FBGN0029905|FBGN0033859|FBGN0023213|FBGN0034569|FBGN0033166|FBGN0004177|FBGN0000063|FBGN0015239|FBGN0052380|FBGN0004957|FBGN0036569|FBGN0034577|FBGN0030391|FBGN0035435|FBGN0261530|FBG…
16070	1.0548e-29	3.0418e-27	165	875	1040	13749	RNA metabolic process	FBGN0003741|FBGN0002914|FBGN0003742|FBGN0033842|FBGN0262955|FBGN0040235|FBGN0001179|FBGN0031493|FBGN0036733|FBGN0031492|FBGN0265184|FBGN0030858|FBGN0038704|FBGN0052533|FBGN0011836|FBGN0001078|FBGN0037359|FBGN0032690|FBGN0041164|FBGN0034707|FBGN0031868|FBGN0010406|FBGN0031359|FBGN0023506|FBGN0037255|FBGN0014024|FBGN0010287|FBGN0032296|FBGN0031287|FBGN0035162|FBGN0033029|FBGN0038578|FBGN0033859|FBG…
36211	1.1836e-29	3.0418e-27	174	952	1040	13749	protein modification process	FBGN0261278|FBGN0000239|FBGN0011327|FBGN0036194|FBGN0038870|FBGN0035601|FBGN0034989|FBGN0038603|FBGN0053145|FBGN0036546|FBGN0038686|FBGN0032691|FBGN0024734|FBGN0026147|FBGN0027889|FBGN0264785|FBGN0031149|FBGN0042693|FBGN0035558|FBGN0037442|FBGN0035207|FBGN0264848|FBGN0034368|FBGN0260935|FBGN0260936|FBGN0034975|FBGN0035953|FBGN0243512|FBGN0035951|FBGN0029113|FBGN0046685|FBGN0039623|FBGN0011336|FBG…
6464	1.1836e-29	3.0418e-27	174	952	1040	13749	cellular protein modification process	FBGN0261278|FBGN0000239|FBGN0011327|FBGN0036194|FBGN0038870|FBGN0035601|FBGN0034989|FBGN0038603|FBGN0053145|FBGN0036546|FBGN0038686|FBGN0032691|FBGN0024734|FBGN0026147|FBGN0027889|FBGN0264785|FBGN0031149|FBGN0042693|FBGN0035558|FBGN0037442|FBGN0035207|FBGN0264848|FBGN0034368|FBGN0260935|FBGN0260936|FBGN0034975|FBGN0035953|FBGN0243512|FBGN0035951|FBGN0029113|FBGN0046685|FBGN0039623|FBGN0011336|FBG…
6139	1.5976e-29	3.5797e-27	233	1488	1040	13749	nucleobase-containing compound metabolic process	FBGN0033842|FBGN0001179|FBGN0033846|FBGN0265184|FBGN0038704|FBGN0001078|FBGN0003189|FBGN0037359|FBGN0032690|FBGN0041164|FBGN0034707|FBGN0010406|FBGN0031359|FBGN0023506|FBGN0037255|FBGN0032296|FBGN0037141|FBGN0033029|FBGN0031540|FBGN0033859|FBGN0263240|FBGN0023171|FBGN0028658|FBGN0033549|FBGN0052756|FBGN0031883|FBGN0013764|FBGN0022959|FBGN0034964|FBGN0023520|FBGN0015239|FBGN0032016|FBGN0030506|FBG…
16071	1.6072e-29	3.5797e-27	91	323	1040	13749	mRNA metabolic process	FBGN0003741|FBGN0003742|FBGN0033842|FBGN0040235|FBGN0024191|FBGN0005648|FBGN0031493|FBGN0039581|FBGN0036733|FBGN0031492|FBGN0036450|FBGN0265184|FBGN0038704|FBGN0052533|FBGN0035900|FBGN0039139|FBGN0032690|FBGN0020261|FBGN0041164|FBGN0030479|FBGN0035987|FBGN0000377|FBGN0023506|FBGN0037255|FBGN0001986|FBGN0012058|FBGN0031318|FBGN0032296|FBGN0030474|FBGN0015075|FBGN0035253|FBGN0022986|FBGN0033688|FBG…
43412	2.777e-29	5.7988e-27	181	1019	1040	13749	macromolecule modification	FBGN0261278|FBGN0000239|FBGN0011327|FBGN0036194|FBGN0038870|FBGN0035601|FBGN0034989|FBGN0038603|FBGN0053145|FBGN0036546|FBGN0038686|FBGN0032691|FBGN0024734|FBGN0026147|FBGN0027889|FBGN0264785|FBGN0031149|FBGN0035558|FBGN0042693|FBGN0037442|FBGN0035207|FBGN0264848|FBGN0034368|FBGN0260935|FBGN0260936|FBGN0034975|FBGN0035953|FBGN0243512|FBGN0035951|FBGN0029113|FBGN0046685|FBGN0039623|FBGN0011336|FBG…
44238	1.7545e-28	3.4481e-26	494	4361	1040	13749	primary metabolic process	FBGN0033842|FBGN0001179|FBGN0033846|FBGN0265184|FBGN0038603|FBGN0036546|FBGN0032691|FBGN0001078|FBGN0032690|FBGN0035558|FBGN0023508|FBGN0264848|FBGN0023506|FBGN0027780|FBGN0035953|FBGN0243512|FBGN0035951|FBGN0033029|FBGN0033859|FBGN0023213|FBGN0003943|FBGN0023171|FBGN0028658|FBGN0033549|FBGN0052756|FBGN0033021|FBGN0033544|FBGN0004177|FBGN0000063|FBGN0039293|FBGN0023520|FBGN0015239|FBGN0052380|FBG…
46483	3.1484e-28	5.8438e-26	240	1585	1040	13749	heterocycle metabolic process	FBGN0033842|FBGN0001179|FBGN0033846|FBGN0265184|FBGN0038704|FBGN0001078|FBGN0003189|FBGN0037359|FBGN0032690|FBGN0041164|FBGN0034707|FBGN0010406|FBGN0031359|FBGN0023506|FBGN0037255|FBGN0032296|FBGN0037141|FBGN0031540|FBGN0033029|FBGN0033859|FBGN0263240|FBGN0023171|FBGN0028658|FBGN0033549|FBGN0052756|FBGN0031883|FBGN0013764|FBGN0022959|FBGN0034964|FBGN0023520|FBGN0015239|FBGN0032016|FBGN0030506|FBG…
6725	1.1518e-27	2.0253e-25	242	1618	1040	13749	cellular aromatic compound metabolic process	FBGN0033842|FBGN0001179|FBGN0033846|FBGN0265184|FBGN0038704|FBGN0001078|FBGN0003189|FBGN0037359|FBGN0032690|FBGN0041164|FBGN0034707|FBGN0010406|FBGN0031359|FBGN0023506|FBGN0037255|FBGN0032296|FBGN0037141|FBGN0031540|FBGN0033029|FBGN0033859|FBGN0263240|FBGN0023171|FBGN0028658|FBGN0033549|FBGN0052756|FBGN0031883|FBGN0013764|FBGN0022959|FBGN0034964|FBGN0023520|FBGN0015239|FBGN0032016|FBGN0030506|FBG…
34641	7.1711e-27	1.1979e-24	240	1618	1040	13749	cellular nitrogen compound metabolic process	FBGN0033842|FBGN0001179|FBGN0033846|FBGN0265184|FBGN0038704|FBGN0001078|FBGN0003189|FBGN0037359|FBGN0032690|FBGN0041164|FBGN0034707|FBGN0010406|FBGN0031359|FBGN0023506|FBGN0037255|FBGN0032296|FBGN0037141|FBGN0031540|FBGN0033029|FBGN0033859|FBGN0263240|FBGN0023171|FBGN0028658|FBGN0033549|FBGN0052756|FBGN0031883|FBGN0013764|FBGN0022959|FBGN0034964|FBGN0023520|FBGN0015239|FBGN0052380|FBGN0032016|FBG…
1901360	1.9534e-26	3.1077e-24	246	1688	1040	13749	organic cyclic compound metabolic process	FBGN0033842|FBGN0001179|FBGN0033846|FBGN0265184|FBGN0038704|FBGN0001078|FBGN0003189|FBGN0037359|FBGN0032690|FBGN0041164|FBGN0034707|FBGN0010406|FBGN0031359|FBGN0023506|FBGN0037255|FBGN0032296|FBGN0037141|FBGN0031540|FBGN0033029|FBGN0033859|FBGN0263240|FBGN0023171|FBGN0028658|FBGN0033549|FBGN0052756|FBGN0031883|FBGN0013764|FBGN0022959|FBGN0034964|FBGN0023520|FBGN0015239|FBGN0032016|FBGN0030506|FBG…
6397	7.3402e-26	1.1147e-23	81	292	1040	13749	mRNA processing	FBGN0003741|FBGN0003742|FBGN0033842|FBGN0040235|FBGN0024191|FBGN0031493|FBGN0005648|FBGN0039581|FBGN0036733|FBGN0031492|FBGN0036450|FBGN0265184|FBGN0038704|FBGN0052533|FBGN0035900|FBGN0032690|FBGN0030479|FBGN0035987|FBGN0000377|FBGN0023506|FBGN0037255|FBGN0001986|FBGN0012058|FBGN0031318|FBGN0015075|FBGN0030474|FBGN0035253|FBGN0022986|FBGN0033688|FBGN0031287|FBGN0035162|FBGN0033029|FBGN0038269|FBG…
71704	2.0822e-25	3.0246e-23	511	4690	1040	13749	organic substance metabolic process	FBGN0033842|FBGN0001179|FBGN0033846|FBGN0265184|FBGN0038603|FBGN0036546|FBGN0032691|FBGN0001078|FBGN0032690|FBGN0035558|FBGN0023508|FBGN0264848|FBGN0023506|FBGN0027780|FBGN0035953|FBGN0243512|FBGN0035951|FBGN0033029|FBGN0033859|FBGN0023213|FBGN0003943|FBGN0023171|FBGN0028658|FBGN0033549|FBGN0052756|FBGN0033021|FBGN0033544|FBGN0004177|FBGN0000063|FBGN0039293|FBGN0023520|FBGN0015239|FBGN0052380|FBG…
48518	3.68e-25	5.1229e-23	194	1219	1040	13749	positive regulation of biological process	FBGN0038401|FBGN0032691|FBGN0001078|FBGN0038304|FBGN0033453|FBGN0038016|FBGN0023508|FBGN0025865|FBGN0264848|FBGN0002044|FBGN0037255|FBGN0260936|FBGN0243512|FBGN0035954|FBGN0243516|FBGN0037657|FBGN0031883|FBGN0086657|FBGN0030093|FBGN0037248|FBGN0004177|FBGN0013764|FBGN0015239|FBGN0266464|FBGN0026262|FBGN0024273|FBGN0037376|FBGN0031233|FBGN0036372|FBGN0259139|FBGN0035437|FBGN0030082|FBGN0015754|FBG…
31323	1.0102e-23	1.35e-21	236	1660	1040	13749	regulation of cellular metabolic process	FBGN0001179|FBGN0033846|FBGN0263593|FBGN0032691|FBGN0001078|FBGN0037359|FBGN0041164|FBGN0034707|FBGN0044452|FBGN0038016|FBGN0264848|FBGN0002044|FBGN0037255|FBGN0260936|FBGN0243512|FBGN0034975|FBGN0035954|FBGN0033029|FBGN0029905|FBGN0033859|FBGN0031549|FBGN0263240|FBGN0033166|FBGN0037657|FBGN0005695|FBGN0031883|FBGN0086657|FBGN0030093|FBGN0037248|FBGN0000063|FBGN0261111|FBGN0013764|FBGN0022959|FBG…
8152	3.6168e-23	4.6476e-21	605	5981	1040	13749	metabolic process	FBGN0033842|FBGN0001179|FBGN0033846|FBGN0265184|FBGN0038603|FBGN0036546|FBGN0032691|FBGN0001078|FBGN0001565|FBGN0032690|FBGN0035558|FBGN0023508|FBGN0051637|FBGN0264848|FBGN0023506|FBGN0027780|FBGN0243512|FBGN0035953|FBGN0000032|FBGN0035951|FBGN0033029|FBGN0033859|FBGN0023213|FBGN0003943|FBGN0023171|FBGN0028658|FBGN0033549|FBGN0052756|FBGN0033021|FBGN0033544|FBGN0004177|FBGN0000063|FBGN0039293|FBG…
60255	3.1699e-22	3.9225e-20	229	1631	1040	13749	regulation of macromolecule metabolic process	FBGN0001179|FBGN0033846|FBGN0263593|FBGN0032691|FBGN0001078|FBGN0037359|FBGN0041164|FBGN0034707|FBGN0038016|FBGN0264848|FBGN0002044|FBGN0260936|FBGN0243512|FBGN0034975|FBGN0035954|FBGN0033029|FBGN0029905|FBGN0033859|FBGN0031549|FBGN0263240|FBGN0033166|FBGN0037657|FBGN0005695|FBGN0031883|FBGN0086657|FBGN0030093|FBGN0037248|FBGN0000063|FBGN0261111|FBGN0013764|FBGN0022959|FBGN0015239|FBGN0052380|FBG…
6807	5.4279e-22	6.4767e-20	255	1903	1040	13749	nitrogen compound metabolic process	FBGN0033842|FBGN0001179|FBGN0033846|FBGN0265184|FBGN0038704|FBGN0001078|FBGN0003189|FBGN0037359|FBGN0032690|FBGN0041164|FBGN0034707|FBGN0010406|FBGN0031359|FBGN0023506|FBGN0037255|FBGN0032296|FBGN0037141|FBGN0031540|FBGN0033029|FBGN0033859|FBGN0263240|FBGN0023171|FBGN0028658|FBGN0033549|FBGN0052756|FBGN0031883|FBGN0013764|FBGN0022959|FBGN0034964|FBGN0023520|FBGN0015239|FBGN0052380|FBGN0032016|FBG…
51128	6.6705e-22	7.6849e-20	116	598	1040	13749	regulation of cellular component organization	FBGN0002914|FBGN0032691|FBGN0264785|FBGN0041164|FBGN0023508|FBGN0025865|FBGN0264848|FBGN0262126|FBGN0014020|FBGN0243512|FBGN0010278|FBGN0243516|FBGN0035060|FBGN0002921|FBGN0031549|FBGN0032499|FBGN0034569|FBGN0030018|FBGN0033740|FBGN0086657|FBGN0037248|FBGN0014011|FBGN0004177|FBGN0001308|FBGN0000063|FBGN0029970|FBGN0027515|FBGN0002781|FBGN0266464|FBGN0024273|FBGN0016131|FBGN0034577|FBGN0086356|FBG…
16043	6.9032e-22	7.6879e-20	326	2667	1040	13749	cellular component organization	FBGN0001179|FBGN0000042|FBGN0033846|FBGN0032691|FBGN0002715|FBGN0001078|FBGN0032848|FBGN0041164|FBGN0042693|FBGN0037648|FBGN0025865|FBGN0031359|FBGN0264848|FBGN0260936|FBGN0032421|FBGN0034975|FBGN0243512|FBGN0031540|FBGN0243516|FBGN0029905|FBGN0023213|FBGN0004828|FBGN0034569|FBGN0003943|FBGN0005695|FBGN0035295|FBGN0019886|FBGN0037244|FBGN0035405|FBGN0030093|FBGN0086657|FBGN0037551|FBGN0030753|FBG…
51641	1.1585e-21	1.2486e-19	142	822	1040	13749	cellular localization	FBGN0000042|FBGN0039402|FBGN0036199|FBGN0038303|FBGN0264785|FBGN0042693|FBGN0034708|FBGN0037442|FBGN0023508|FBGN0264389|FBGN0010380|FBGN0031359|FBGN0035416|FBGN0262126|FBGN0014020|FBGN0243512|FBGN0035060|FBGN0000147|FBGN0011232|FBGN0035295|FBGN0019886|FBGN0025742|FBGN0086657|FBGN0014011|FBGN0001308|FBGN0000063|FBGN0031534|FBGN0004957|FBGN0014411|FBGN0028741|FBGN0266464|FBGN0052103|FBGN0024273|FBG…
71840	1.305e-20	1.3625e-18	328	2736	1040	13749	cellular component organization or biogenesis	FBGN0001179|FBGN0000042|FBGN0033846|FBGN0032691|FBGN0002715|FBGN0001078|FBGN0032848|FBGN0041164|FBGN0042693|FBGN0037648|FBGN0025865|FBGN0031359|FBGN0264848|FBGN0036686|FBGN0260936|FBGN0032421|FBGN0034975|FBGN0243512|FBGN0031540|FBGN0243516|FBGN0029905|FBGN0023213|FBGN0004828|FBGN0034569|FBGN0003943|FBGN0005695|FBGN0035295|FBGN0019886|FBGN0037244|FBGN0035405|FBGN0030093|FBGN0086657|FBGN0037551|FBG…
80090	1.5403e-20	1.5594e-18	216	1548	1040	13749	regulation of primary metabolic process	FBGN0001179|FBGN0033846|FBGN0263593|FBGN0032691|FBGN0001078|FBGN0037359|FBGN0041164|FBGN0034707|FBGN0038016|FBGN0264848|FBGN0002044|FBGN0260936|FBGN0243512|FBGN0034975|FBGN0035954|FBGN0033029|FBGN0029905|FBGN0033859|FBGN0031549|FBGN0263240|FBGN0033166|FBGN0037657|FBGN0005695|FBGN0031883|FBGN0086657|FBGN0030093|FBGN0037248|FBGN0000063|FBGN0261111|FBGN0013764|FBGN0022959|FBGN0015239|FBGN0052380|FBG…
375	4.4481e-20	4.3709e-18	64	236	1040	13749	RNA splicing, via transesterification reactions	FBGN0003741|FBGN0003742|FBGN0040235|FBGN0024191|FBGN0039581|FBGN0031493|FBGN0005648|FBGN0031492|FBGN0036733|FBGN0265184|FBGN0038704|FBGN0052533|FBGN0032690|FBGN0030479|FBGN0000377|FBGN0023506|FBGN0001986|FBGN0012058|FBGN0031318|FBGN0015075|FBGN0030474|FBGN0035253|FBGN0022986|FBGN0033688|FBGN0031287|FBGN0035162|FBGN0028554|FBGN0011571|FBGN0033859|FBGN0000662|FBGN0027617|FBGN0004856|FBGN0039626|FBG…
8380	7.9677e-20	7.6057e-18	65	245	1040	13749	RNA splicing	FBGN0003741|FBGN0003742|FBGN0033842|FBGN0040235|FBGN0024191|FBGN0039581|FBGN0031493|FBGN0005648|FBGN0031492|FBGN0036733|FBGN0265184|FBGN0038704|FBGN0052533|FBGN0032690|FBGN0030479|FBGN0000377|FBGN0023506|FBGN0001986|FBGN0012058|FBGN0031318|FBGN0015075|FBGN0030474|FBGN0035253|FBGN0022986|FBGN0033688|FBGN0031287|FBGN0035162|FBGN0028554|FBGN0011571|FBGN0033859|FBGN0000662|FBGN0027617|FBGN0004856|FBG…
377	4.9328e-19	4.4542e-17	62	233	1040	13749	RNA splicing, via transesterification reactions with bulged adenosine as nucleophile	FBGN0003741|FBGN0003742|FBGN0040235|FBGN0024191|FBGN0039581|FBGN0031493|FBGN0005648|FBGN0031492|FBGN0036733|FBGN0265184|FBGN0038704|FBGN0052533|FBGN0032690|FBGN0030479|FBGN0000377|FBGN0023506|FBGN0001986|FBGN0012058|FBGN0031318|FBGN0015075|FBGN0030474|FBGN0035253|FBGN0022986|FBGN0033688|FBGN0031287|FBGN0035162|FBGN0028554|FBGN0011571|FBGN0033859|FBGN0027617|FBGN0004856|FBGN0039626|FBGN0029941|FBG…
398	4.9328e-19	4.4542e-17	62	233	1040	13749	mRNA splicing, via spliceosome	FBGN0003741|FBGN0003742|FBGN0040235|FBGN0024191|FBGN0039581|FBGN0031493|FBGN0005648|FBGN0031492|FBGN0036733|FBGN0265184|FBGN0038704|FBGN0052533|FBGN0032690|FBGN0030479|FBGN0000377|FBGN0023506|FBGN0001986|FBGN0012058|FBGN0031318|FBGN0015075|FBGN0030474|FBGN0035253|FBGN0022986|FBGN0033688|FBGN0031287|FBGN0035162|FBGN0028554|FBGN0011571|FBGN0033859|FBGN0027617|FBGN0004856|FBGN0039626|FBGN0029941|FBG…
33554	3.1829e-18	2.7985e-16	94	479	1040	13749	cellular response to stress	FBGN0261278|FBGN0001179|FBGN0038704|FBGN0052438|FBGN0025716|FBGN0032907|FBGN0264785|FBGN0040273|FBGN0037648|FBGN0044452|FBGN0026317|FBGN0038016|FBGN0260935|FBGN0027054|FBGN0014020|FBGN0015075|FBGN0243512|FBGN0052350|FBGN0037141|FBGN0032251|FBGN0037105|FBGN0026751|FBGN0031540|FBGN0042173|FBGN0038578|FBGN0038576|FBGN0019972|FBGN0033260|FBGN0026323|FBGN0005198|FBGN0015509|FBGN0028692|FBGN0002566|FBG…
51649	3.5455e-18	3.0373e-16	117	672	1040	13749	establishment of localization in cell	FBGN0039402|FBGN0036199|FBGN0038303|FBGN0264785|FBGN0037442|FBGN0034708|FBGN0264389|FBGN0010380|FBGN0035416|FBGN0031359|FBGN0262126|FBGN0243512|FBGN0035060|FBGN0000147|FBGN0011232|FBGN0019886|FBGN0025742|FBGN0086657|FBGN0001308|FBGN0000063|FBGN0031534|FBGN0014411|FBGN0004957|FBGN0028741|FBGN0052103|FBGN0266464|FBGN0030503|FBGN0024273|FBGN0039004|FBGN0037374|FBGN0263077|FBGN0026479|FBGN0031842|FBG…
33036	1.0622e-17	8.8716e-16	112	638	1040	13749	macromolecule localization	FBGN0000042|FBGN0264785|FBGN0041164|FBGN0034708|FBGN0010380|FBGN0262126|FBGN0014020|FBGN0243512|FBGN0000147|FBGN0035295|FBGN0014011|FBGN0001308|FBGN0262518|FBGN0031534|FBGN0004957|FBGN0014411|FBGN0024273|FBGN0030503|FBGN0039004|FBGN0027932|FBGN0086356|FBGN0010215|FBGN0030391|FBGN0259139|FBGN0038167|FBGN0263077|FBGN0067864|FBGN0031842|FBGN0032105|FBGN0261532|FBGN0015754|FBGN0045862|FBGN0025725|FBG…
8104	3.7797e-17	3.08e-15	90	464	1040	13749	protein localization	FBGN0053526|FBGN0000042|FBGN0039110|FBGN0040087|FBGN0039132|FBGN0031456|FBGN0264785|FBGN0004868|FBGN0041164|FBGN0034708|FBGN0035704|FBGN0263351|FBGN0010380|FBGN0010441|FBGN0262126|FBGN0259152|FBGN0014020|FBGN0086384|FBGN0243512|FBGN0052350|FBGN0261983|FBGN0008635|FBGN0027565|FBGN0032005|FBGN0040079|FBGN0039450|FBGN0002566|FBGN0000147|FBGN0024889|FBGN0040285|FBGN0000482|FBGN0011760|FBGN0026326|FBG…
48583	4.8725e-17	3.8759e-15	142	922	1040	13749	regulation of response to stimulus	FBGN0015000|FBGN0038401|FBGN0035073|FBGN0030228|FBGN0263593|FBGN0039402|FBGN0011836|FBGN0038303|FBGN0037359|FBGN0030959|FBGN0038304|FBGN0033453|FBGN0027889|FBGN0044452|FBGN0023508|FBGN0264389|FBGN0002044|FBGN0042085|FBGN0037255|FBGN0260935|FBGN0260936|FBGN0014020|FBGN0034975|FBGN0243512|FBGN0035060|FBGN0029905|FBGN0261477|FBGN0032499|FBGN0263240|FBGN0030018|FBGN0037657|FBGN0031883|FBGN0260741|FBG…
48869	5.526e-17	4.2936e-15	300	2565	1040	13749	cellular developmental process	FBGN0033842|FBGN0000042|FBGN0033846|FBGN0001078|FBGN0032848|FBGN0037359|FBGN0001565|FBGN0032690|FBGN0004811|FBGN0041164|FBGN0044452|FBGN0038016|FBGN0037446|FBGN0005683|FBGN0025865|FBGN0036686|FBGN0033557|FBGN0037924|FBGN0034975|FBGN0243512|FBGN0035954|FBGN0243516|FBGN0033029|FBGN0029905|FBGN0003943|FBGN0005695|FBGN0019886|FBGN0035405|FBGN0086657|FBGN0030753|FBGN0004177|FBGN0001308|FBGN0261111|FBG…
30154	7.3435e-17	5.576e-15	294	2503	1040	13749	cell differentiation	FBGN0033842|FBGN0000042|FBGN0033846|FBGN0001078|FBGN0032848|FBGN0037359|FBGN0001565|FBGN0032690|FBGN0004811|FBGN0041164|FBGN0044452|FBGN0038016|FBGN0037446|FBGN0005683|FBGN0025865|FBGN0036686|FBGN0033557|FBGN0037924|FBGN0034975|FBGN0243512|FBGN0035954|FBGN0243516|FBGN0033029|FBGN0029905|FBGN0003943|FBGN0005695|FBGN0035405|FBGN0086657|FBGN0030753|FBGN0004177|FBGN0001308|FBGN0261111|FBGN0013764|FBG…
10468	7.7971e-17	5.7889e-15	176	1255	1040	13749	regulation of gene expression	FBGN0003741|FBGN0002914|FBGN0003742|FBGN0001179|FBGN0033846|FBGN0265623|FBGN0263593|FBGN0002521|FBGN0011836|FBGN0001078|FBGN0037359|FBGN0041164|FBGN0034707|FBGN0038016|FBGN0010750|FBGN0028471|FBGN0042085|FBGN0002044|FBGN0260936|FBGN0010287|FBGN0034975|FBGN0035954|FBGN0033029|FBGN0038578|FBGN0029113|FBGN0038576|FBGN0029905|FBGN0033859|FBGN0039923|FBGN0263240|FBGN0033233|FBGN0037657|FBGN0033166|FBG…
48522	8.9695e-17	6.5146e-15	148	985	1040	13749	positive regulation of cellular process	FBGN0002914|FBGN0000239|FBGN0015000|FBGN0032691|FBGN0011836|FBGN0001078|FBGN0264785|FBGN0027609|FBGN0038016|FBGN0010750|FBGN0025865|FBGN0264389|FBGN0264848|FBGN0042085|FBGN0037255|FBGN0262126|FBGN0039636|FBGN0260936|FBGN0010287|FBGN0035954|FBGN0243516|FBGN0038578|FBGN0261477|FBGN0032499|FBGN0030018|FBGN0037657|FBGN0031883|FBGN0045073|FBGN0260741|FBGN0030093|FBGN0086657|FBGN0037248|FBGN0033748|FBG…
22008	1.7962e-16	1.2768e-14	195	1457	1040	13749	neurogenesis	FBGN0033842|FBGN0001078|FBGN0037359|FBGN0001565|FBGN0032690|FBGN0038016|FBGN0005683|FBGN0037446|FBGN0036686|FBGN0033557|FBGN0037924|FBGN0034975|FBGN0033029|FBGN0029905|FBGN0035405|FBGN0086657|FBGN0004177|FBGN0001308|FBGN0013764|FBGN0027514|FBGN0015239|FBGN0024273|FBGN0036376|FBGN0035435|FBGN0033055|FBGN0036661|FBGN0015754|FBGN0001185|FBGN0261822|FBGN0032956|FBGN0026257|FBGN0261723|FBGN0002441|FBG…
1902589	4.1896e-16	2.9162e-14	157	1089	1040	13749	single-organism organelle organization	FBGN0261278|FBGN0002914|FBGN0000239|FBGN0040235|FBGN0032691|FBGN0052438|FBGN0002715|FBGN0039731|FBGN0032848|FBGN0027889|FBGN0041164|FBGN0031359|FBGN0264848|FBGN0262126|FBGN0260936|FBGN0014020|FBGN0034975|FBGN0243512|FBGN0031540|FBGN0035162|FBGN0243516|FBGN0000147|FBGN0023213|FBGN0034569|FBGN0003943|FBGN0033233|FBGN0033740|FBGN0035295|FBGN0025742|FBGN0039626|FBGN0019886|FBGN0032390|FBGN0086657|FBG…
44763	4.3705e-16	2.98e-14	583	6057	1040	13749	single-organism cellular process	FBGN0033842|FBGN0001179|FBGN0000042|FBGN0033846|FBGN0034694|FBGN0038603|FBGN0032691|FBGN0002715|FBGN0001078|FBGN0001565|FBGN0032690|FBGN0004811|FBGN0035558|FBGN0023508|FBGN0264848|FBGN0036686|FBGN0033557|FBGN0032421|FBGN0027780|FBGN0243512|FBGN0035954|FBGN0035400|FBGN0035951|FBGN0033028|FBGN0243516|FBGN0033029|FBGN0029905|FBGN0023213|FBGN0004828|FBGN0034569|FBGN0003943|FBGN0019886|FBGN0052756|FBG…
9893	8.331e-16	5.5668e-14	119	739	1040	13749	positive regulation of metabolic process	FBGN0002914|FBGN0000239|FBGN0015000|FBGN0038401|FBGN0035073|FBGN0032691|FBGN0001078|FBGN0038304|FBGN0038016|FBGN0023508|FBGN0010750|FBGN0264848|FBGN0002044|FBGN0042085|FBGN0037255|FBGN0039636|FBGN0010287|FBGN0035954|FBGN0038578|FBGN0261477|FBGN0032499|FBGN0030018|FBGN0033233|FBGN0037657|FBGN0031883|FBGN0030093|FBGN0086657|FBGN0033748|FBGN0024222|FBGN0033749|FBGN0013764|FBGN0033349|FBGN0037182|FBG…
7399	1.1075e-15	7.2551e-14	212	1659	1040	13749	nervous system development	FBGN0033842|FBGN0000042|FBGN0001078|FBGN0037359|FBGN0001565|FBGN0032690|FBGN0038016|FBGN0005683|FBGN0037446|FBGN0036686|FBGN0033557|FBGN0037924|FBGN0243512|FBGN0034975|FBGN0033029|FBGN0029905|FBGN0035405|FBGN0086657|FBGN0004177|FBGN0001308|FBGN0013764|FBGN0027514|FBGN0015239|FBGN0024273|FBGN0015331|FBGN0036376|FBGN0260817|FBGN0035435|FBGN0033055|FBGN0036661|FBGN0015754|FBGN0001185|FBGN0261822|FBG…
16192	1.1967e-15	7.6886e-14	98	557	1040	13749	vesicle-mediated transport	FBGN0036194|FBGN0000042|FBGN0038303|FBGN0034708|FBGN0023508|FBGN0264389|FBGN0028471|FBGN0010380|FBGN0042085|FBGN0262126|FBGN0014020|FBGN0051064|FBGN0035060|FBGN0033859|FBGN0039923|FBGN0003943|FBGN0011232|FBGN0025742|FBGN0086657|FBGN0014011|FBGN0004177|FBGN0013764|FBGN0028541|FBGN0035627|FBGN0262518|FBGN0031534|FBGN0014411|FBGN0266464|FBGN0086707|FBGN0024273|FBGN0037374|FBGN0034577|FBGN0030391|FBG…
6996	1.505e-15	9.4871e-14	220	1748	1040	13749	organelle organization	FBGN0001179|FBGN0000042|FBGN0032691|FBGN0002715|FBGN0032848|FBGN0041164|FBGN0037648|FBGN0025865|FBGN0264848|FBGN0031359|FBGN0260936|FBGN0243512|FBGN0034975|FBGN0243516|FBGN0031540|FBGN0023213|FBGN0004828|FBGN0034569|FBGN0003943|FBGN0019886|FBGN0035295|FBGN0035405|FBGN0037551|FBGN0086657|FBGN0030093|FBGN0004177|FBGN0001308|FBGN0000063|FBGN0027518|FBGN0052380|FBGN0030506|FBGN0030503|FBGN0024273|FBG…
51171	5.0195e-15	3.1056e-13	160	1149	1040	13749	regulation of nitrogen compound metabolic process	FBGN0002914|FBGN0003742|FBGN0001179|FBGN0033846|FBGN0265623|FBGN0263593|FBGN0002521|FBGN0032691|FBGN0011836|FBGN0001078|FBGN0037359|FBGN0034707|FBGN0038016|FBGN0010750|FBGN0028471|FBGN0042085|FBGN0002044|FBGN0260936|FBGN0010287|FBGN0034975|FBGN0035954|FBGN0033029|FBGN0038578|FBGN0029113|FBGN0038576|FBGN0029905|FBGN0033859|FBGN0039923|FBGN0263240|FBGN0033233|FBGN0037657|FBGN0033166|FBGN0005695|FBG…
70647	9.1202e-15	5.4436e-13	57	245	1040	13749	protein modification by small protein conjugation or removal	FBGN0031187|FBGN0000239|FBGN0011327|FBGN0032467|FBGN0034314|FBGN0035601|FBGN0034989|FBGN0036546|FBGN0003330|FBGN0038686|FBGN0029819|FBGN0037442|FBGN0035207|FBGN0262166|FBGN0039773|FBGN0264848|FBGN0000173|FBGN0012058|FBGN0027054|FBGN0260936|FBGN0030514|FBGN0035953|FBGN0052350|FBGN0029113|FBGN0033260|FBGN0015509|FBGN0037653|FBGN0003943|FBGN0052581|FBGN0035713|FBGN0015247|FBGN0032863|FBGN0037242|FBG…
51726	9.1242e-15	5.4436e-13	72	358	1040	13749	regulation of cell cycle	FBGN0261278|FBGN0002914|FBGN0024689|FBGN0034314|FBGN0028978|FBGN0040087|FBGN0014029|FBGN0036546|FBGN0040273|FBGN0038016|FBGN0023508|FBGN0026317|FBGN0264848|FBGN0002044|FBGN0032751|FBGN0000173|FBGN0012058|FBGN0027054|FBGN0086384|FBGN0243512|FBGN0038578|FBGN0035993|FBGN0033260|FBGN0005198|FBGN0015509|FBGN0023213|FBGN0033897|FBGN0010333|FBGN0031549|FBGN0034569|FBGN0026326|FBGN0033740|FBGN0032863|FBG…
65008	1.1844e-14	6.8484e-13	143	993	1040	13749	regulation of biological quality	FBGN0002914|FBGN0000042|FBGN0263593|FBGN0032691|FBGN0015622|FBGN0001078|FBGN0032514|FBGN0259697|FBGN0040238|FBGN0042693|FBGN0025865|FBGN0010380|FBGN0042085|FBGN0262126|FBGN0032421|FBGN0014020|FBGN0243512|FBGN0031540|FBGN0243516|FBGN0035060|FBGN0002921|FBGN0030018|FBGN0003943|FBGN0019886|FBGN0030343|FBGN0086657|FBGN0037248|FBGN0014011|FBGN0004177|FBGN0001308|FBGN0029970|FBGN0027515|FBGN0041627|FBG…
43933	1.1889e-14	6.8484e-13	133	897	1040	13749	macromolecular complex subunit organization	FBGN0003741|FBGN0261278|FBGN0002914|FBGN0000239|FBGN0003742|FBGN0001179|FBGN0040235|FBGN0032691|FBGN0011836|FBGN0023395|FBGN0039731|FBGN0027889|FBGN0262126|FBGN0260936|FBGN0014020|FBGN0034975|FBGN0243512|FBGN0243516|FBGN0035162|FBGN0038576|FBGN0023213|FBGN0004828|FBGN0034569|FBGN0033233|FBGN0033740|FBGN0039626|FBGN0037244|FBGN0032390|FBGN0035405|FBGN0030093|FBGN0086657|FBGN0005616|FBGN0037758|FBG…
33043	1.3315e-14	7.54e-13	57	247	1040	13749	regulation of organelle organization	FBGN0002914|FBGN0024689|FBGN0028978|FBGN0003475|FBGN0032691|FBGN0020261|FBGN0033075|FBGN0023508|FBGN0264848|FBGN0032751|FBGN0012058|FBGN0014020|FBGN0052350|FBGN0010278|FBGN0243516|FBGN0002566|FBGN0029157|FBGN0000482|FBGN0031549|FBGN0014340|FBGN0011570|FBGN0034569|FBGN0026326|FBGN0033740|FBGN0032863|FBGN0004510|FBGN0266672|FBGN0024329|FBGN0086657|FBGN0037248|FBGN0029970|FBGN0000063|FBGN0023081|FBG…
6974	2.5595e-14	1.4231e-12	61	280	1040	13749	cellular response to DNA damage stimulus	FBGN0261278|FBGN0001179|FBGN0038704|FBGN0052438|FBGN0025716|FBGN0032907|FBGN0264785|FBGN0040273|FBGN0038016|FBGN0027054|FBGN0015075|FBGN0014020|FBGN0037141|FBGN0032251|FBGN0026751|FBGN0031540|FBGN0042173|FBGN0038578|FBGN0038576|FBGN0033260|FBGN0005198|FBGN0015509|FBGN0028692|FBGN0023213|FBGN0033897|FBGN0010333|FBGN0014340|FBGN0033929|FBGN0003082|FBGN0052756|FBGN0028686|FBGN0041627|FBGN0017550|FBG…
9966	2.5983e-14	1.4231e-12	109	682	1040	13749	regulation of signal transduction	FBGN0015000|FBGN0038401|FBGN0035073|FBGN0263593|FBGN0039402|FBGN0011836|FBGN0038303|FBGN0037359|FBGN0038304|FBGN0044452|FBGN0023508|FBGN0264389|FBGN0002044|FBGN0042085|FBGN0037255|FBGN0014020|FBGN0243512|FBGN0034975|FBGN0035060|FBGN0029905|FBGN0261477|FBGN0032499|FBGN0263240|FBGN0030018|FBGN0037657|FBGN0031883|FBGN0260741|FBGN0037248|FBGN0004177|FBGN0029970|FBGN0033349|FBGN0037182|FBGN0032388|FBG…
44248	3.0269e-14	1.6311e-12	94	550	1040	13749	cellular catabolic process	FBGN0031187|FBGN0011327|FBGN0037215|FBGN0032467|FBGN0005648|FBGN0034989|FBGN0038704|FBGN0014029|FBGN0050466|FBGN0039402|FBGN0029819|FBGN0032907|FBGN0003189|FBGN0020261|FBGN0035203|FBGN0027609|FBGN0028479|FBGN0041164|FBGN0042693|FBGN0037648|FBGN0044452|FBGN0031868|FBGN0035207|FBGN0262166|FBGN0010406|FBGN0264848|FBGN0032751|FBGN0039636|FBGN0260935|FBGN0038877|FBGN0012058|FBGN0260936|FBGN0034704|FBG…
51252	4.683e-14	2.4835e-12	147	1049	1040	13749	regulation of RNA metabolic process	FBGN0002914|FBGN0003742|FBGN0001179|FBGN0033846|FBGN0265623|FBGN0263593|FBGN0002521|FBGN0011836|FBGN0001078|FBGN0037359|FBGN0034707|FBGN0038016|FBGN0010750|FBGN0028471|FBGN0002044|FBGN0042085|FBGN0260936|FBGN0010287|FBGN0034975|FBGN0035954|FBGN0033029|FBGN0029113|FBGN0038578|FBGN0038576|FBGN0029905|FBGN0033859|FBGN0039923|FBGN0263240|FBGN0033233|FBGN0037657|FBGN0033166|FBGN0005695|FBGN0031883|FBG…
15031	1.4307e-13	7.4689e-12	62	298	1040	13749	protein transport	FBGN0053526|FBGN0039110|FBGN0040087|FBGN0031456|FBGN0039132|FBGN0264785|FBGN0004868|FBGN0034708|FBGN0035704|FBGN0263351|FBGN0010380|FBGN0010441|FBGN0262126|FBGN0259152|FBGN0243512|FBGN0052350|FBGN0008635|FBGN0261983|FBGN0032005|FBGN0027565|FBGN0039450|FBGN0002566|FBGN0024889|FBGN0040285|FBGN0000482|FBGN0037979|FBGN0266672|FBGN0266671|FBGN0027363|FBGN0001308|FBGN0031534|FBGN0031985|FBGN0264560|FBG…
16567	1.4961e-13	7.6899e-12	46	182	1040	13749	protein ubiquitination	FBGN0032208|FBGN0086129|FBGN0034314|FBGN0032467|FBGN0035601|FBGN0034989|FBGN0003330|FBGN0036546|FBGN0038686|FBGN0086442|FBGN0262699|FBGN0037442|FBGN0035207|FBGN0041147|FBGN0040294|FBGN0031848|FBGN0034109|FBGN0264848|FBGN0000173|FBGN0012058|FBGN0027512|FBGN0034231|FBGN0052350|FBGN0035953|FBGN0030514|FBGN0038286|FBGN0029113|FBGN0032956|FBGN0032812|FBGN0034542|FBGN0033260|FBGN0015509|FBGN0035232|FBG…
44265	1.5526e-13	7.8596e-12	64	314	1040	13749	cellular macromolecule catabolic process	FBGN0031187|FBGN0011327|FBGN0005648|FBGN0032467|FBGN0034989|FBGN0038704|FBGN0050466|FBGN0039402|FBGN0032907|FBGN0029819|FBGN0020261|FBGN0027609|FBGN0041164|FBGN0031868|FBGN0035207|FBGN0262166|FBGN0010406|FBGN0264848|FBGN0032751|FBGN0012058|FBGN0038877|FBGN0260936|FBGN0034704|FBGN0032296|FBGN0035953|FBGN0026722|FBGN0026751|FBGN0033029|FBGN0029113|FBGN0038269|FBGN0033260|FBGN0015509|FBGN0028692|FBG…
45184	1.7494e-13	8.7237e-12	63	307	1040	13749	establishment of protein localization	FBGN0053526|FBGN0039110|FBGN0040087|FBGN0031456|FBGN0039132|FBGN0264785|FBGN0004868|FBGN0034708|FBGN0035704|FBGN0263351|FBGN0010380|FBGN0010441|FBGN0262126|FBGN0259152|FBGN0014020|FBGN0243512|FBGN0052350|FBGN0008635|FBGN0261983|FBGN0032005|FBGN0027565|FBGN0039450|FBGN0002566|FBGN0024889|FBGN0040285|FBGN0000482|FBGN0037979|FBGN0266672|FBGN0266671|FBGN0027363|FBGN0001308|FBGN0031534|FBGN0031985|FBG…
19219	2.9888e-13	1.4684e-11	149	1093	1040	13749	regulation of nucleobase-containing compound metabolic process	FBGN0002914|FBGN0003742|FBGN0001179|FBGN0033846|FBGN0265623|FBGN0263593|FBGN0002521|FBGN0011836|FBGN0001078|FBGN0037359|FBGN0034707|FBGN0038016|FBGN0010750|FBGN0028471|FBGN0002044|FBGN0042085|FBGN0260936|FBGN0010287|FBGN0034975|FBGN0035954|FBGN0033029|FBGN0038578|FBGN0029113|FBGN0038576|FBGN0029905|FBGN0033859|FBGN0039923|FBGN0263240|FBGN0033233|FBGN0037657|FBGN0033166|FBGN0005695|FBGN0031883|FBG…
23051	3.1168e-13	1.5092e-11	114	754	1040	13749	regulation of signaling	FBGN0015000|FBGN0038401|FBGN0035073|FBGN0030228|FBGN0263593|FBGN0039402|FBGN0011836|FBGN0038303|FBGN0037359|FBGN0038304|FBGN0044452|FBGN0023508|FBGN0264389|FBGN0002044|FBGN0042085|FBGN0037255|FBGN0014020|FBGN0243512|FBGN0034975|FBGN0035060|FBGN0029905|FBGN0261477|FBGN0032499|FBGN0263240|FBGN0030018|FBGN0037657|FBGN0031883|FBGN0260741|FBGN0037248|FBGN0004177|FBGN0029970|FBGN0033349|FBGN0037182|FBG…
46907	3.8196e-13	1.823e-11	85	494	1040	13749	intracellular transport	FBGN0053526|FBGN0024689|FBGN0039110|FBGN0030894|FBGN0040087|FBGN0039132|FBGN0031456|FBGN0039402|FBGN0036199|FBGN0030122|FBGN0266720|FBGN0038303|FBGN0035900|FBGN0264785|FBGN0037299|FBGN0034708|FBGN0037442|FBGN0035704|FBGN0263351|FBGN0264389|FBGN0010380|FBGN0031359|FBGN0035416|FBGN0010441|FBGN0262126|FBGN0259152|FBGN0086384|FBGN0052350|FBGN0261983|FBGN0008635|FBGN0032005|FBGN0027565|FBGN0036640|FBG…
51179	5.8084e-13	2.7332e-11	254	2222	1040	13749	localization	FBGN0036194|FBGN0000042|FBGN0033846|FBGN0036199|FBGN0038303|FBGN0032848|FBGN0041164|FBGN0042693|FBGN0034708|FBGN0037442|FBGN0023508|FBGN0025865|FBGN0031359|FBGN0035416|FBGN0243512|FBGN0035400|FBGN0033028|FBGN0033859|FBGN0003943|FBGN0035295|FBGN0019886|FBGN0086657|FBGN0030753|FBGN0004177|FBGN0001308|FBGN0000063|FBGN0013764|FBGN0039890|FBGN0028541|FBGN0035432|FBGN0031534|FBGN0015239|FBGN0032018|FBG…
10646	7.6576e-13	3.5533e-11	114	764	1040	13749	regulation of cell communication	FBGN0015000|FBGN0038401|FBGN0035073|FBGN0030228|FBGN0263593|FBGN0039402|FBGN0011836|FBGN0038303|FBGN0037359|FBGN0038304|FBGN0044452|FBGN0023508|FBGN0264389|FBGN0002044|FBGN0042085|FBGN0037255|FBGN0014020|FBGN0243512|FBGN0034975|FBGN0035060|FBGN0029905|FBGN0261477|FBGN0032499|FBGN0263240|FBGN0030018|FBGN0037657|FBGN0031883|FBGN0260741|FBGN0037248|FBGN0004177|FBGN0029970|FBGN0033349|FBGN0037182|FBG…
32446	7.9859e-13	3.6549e-11	46	190	1040	13749	protein modification by small protein conjugation	FBGN0032208|FBGN0086129|FBGN0034314|FBGN0032467|FBGN0035601|FBGN0034989|FBGN0003330|FBGN0036546|FBGN0038686|FBGN0086442|FBGN0262699|FBGN0037442|FBGN0035207|FBGN0041147|FBGN0040294|FBGN0031848|FBGN0034109|FBGN0264848|FBGN0000173|FBGN0012058|FBGN0027512|FBGN0034231|FBGN0052350|FBGN0035953|FBGN0030514|FBGN0038286|FBGN0029113|FBGN0032956|FBGN0032812|FBGN0034542|FBGN0033260|FBGN0015509|FBGN0035232|FBG…
6950	9.6777e-13	4.3693e-11	140	1019	1040	13749	response to stress	FBGN0261278|FBGN0001179|FBGN0038704|FBGN0263593|FBGN0052438|FBGN0026147|FBGN0264785|FBGN0028479|FBGN0037648|FBGN0044452|FBGN0038016|FBGN0260935|FBGN0014020|FBGN0037141|FBGN0243512|FBGN0263873|FBGN0026751|FBGN0031540|FBGN0038578|FBGN0038576|FBGN0023213|FBGN0038672|FBGN0030018|FBGN0033166|FBGN0019886|FBGN0025742|FBGN0052756|FBGN0086657|FBGN0034219|FBGN0024222|FBGN0014011|FBGN0000063|FBGN0041627|FBG…
48731	1.5842e-12	7.0571e-11	294	2697	1040	13749	system development	FBGN0033842|FBGN0000042|FBGN0263593|FBGN0001078|FBGN0037359|FBGN0001565|FBGN0032690|FBGN0031149|FBGN0038016|FBGN0037446|FBGN0005683|FBGN0036686|FBGN0033557|FBGN0037924|FBGN0032421|FBGN0034975|FBGN0243512|FBGN0035954|FBGN0243516|FBGN0033029|FBGN0003175|FBGN0029905|FBGN0037657|FBGN0023212|FBGN0035405|FBGN0086657|FBGN0004177|FBGN0001308|FBGN0013764|FBGN0027514|FBGN0015239|FBGN0266464|FBGN0024273|FBG…
31325	1.7799e-12	7.8246e-11	90	552	1040	13749	positive regulation of cellular metabolic process	FBGN0031187|FBGN0015000|FBGN0002914|FBGN0000239|FBGN0026598|FBGN0028978|FBGN0032691|FBGN0025716|FBGN0020510|FBGN0001078|FBGN0040273|FBGN0038016|FBGN0026317|FBGN0010750|FBGN0264848|FBGN0042085|FBGN0037255|FBGN0000173|FBGN0039636|FBGN0012058|FBGN0010287|FBGN0086384|FBGN0035954|FBGN0037105|FBGN0038578|FBGN0035993|FBGN0019972|FBGN0026323|FBGN0005198|FBGN0259483|FBGN0033897|FBGN0035851|FBGN0261477|FBG…
31326	1.8052e-12	7.8328e-11	151	1138	1040	13749	regulation of cellular biosynthetic process	FBGN0003741|FBGN0002914|FBGN0033846|FBGN0265623|FBGN0263593|FBGN0002521|FBGN0011836|FBGN0001078|FBGN0037359|FBGN0041164|FBGN0034707|FBGN0038016|FBGN0010750|FBGN0042085|FBGN0260936|FBGN0010287|FBGN0034975|FBGN0035954|FBGN0033029|FBGN0038578|FBGN0029113|FBGN0038576|FBGN0029905|FBGN0039923|FBGN0263240|FBGN0033233|FBGN0037657|FBGN0033166|FBGN0005695|FBGN0030093|FBGN0037248|FBGN0033748|FBGN0024222|FBG…
9889	1.9364e-12	8.2943e-11	151	1139	1040	13749	regulation of biosynthetic process	FBGN0003741|FBGN0002914|FBGN0033846|FBGN0265623|FBGN0263593|FBGN0002521|FBGN0011836|FBGN0001078|FBGN0037359|FBGN0041164|FBGN0034707|FBGN0038016|FBGN0010750|FBGN0042085|FBGN0260936|FBGN0010287|FBGN0034975|FBGN0035954|FBGN0033029|FBGN0038578|FBGN0029113|FBGN0038576|FBGN0029905|FBGN0039923|FBGN0263240|FBGN0033233|FBGN0037657|FBGN0033166|FBGN0005695|FBGN0030093|FBGN0037248|FBGN0033748|FBGN0024222|FBG…
70727	3.1714e-12	1.3412e-10	70	384	1040	13749	cellular macromolecule localization	FBGN0053526|FBGN0000042|FBGN0039110|FBGN0040087|FBGN0039132|FBGN0031456|FBGN0003475|FBGN0264785|FBGN0035704|FBGN0263351|FBGN0010380|FBGN0010441|FBGN0262126|FBGN0259152|FBGN0014020|FBGN0086384|FBGN0261983|FBGN0008635|FBGN0032005|FBGN0002566|FBGN0024889|FBGN0000482|FBGN0011760|FBGN0026326|FBGN0037979|FBGN0035295|FBGN0004510|FBGN0266671|FBGN0027363|FBGN0014011|FBGN0001308|FBGN0026433|FBGN0026431|FBG…
1902531	5.7121e-12	2.3855e-10	64	339	1040	13749	regulation of intracellular signal transduction	FBGN0015000|FBGN0031799|FBGN0038401|FBGN0035073|FBGN0011836|FBGN0038303|FBGN0037359|FBGN0038304|FBGN0044452|FBGN0023508|FBGN0026317|FBGN0000479|FBGN0037255|FBGN0000173|FBGN0034975|FBGN0243512|FBGN0027567|FBGN0035916|FBGN0026323|FBGN0005198|FBGN0015509|FBGN0259483|FBGN0035850|FBGN0036972|FBGN0029157|FBGN0261477|FBGN0011570|FBGN0030018|FBGN0024329|FBGN0031883|FBGN0051935|FBGN0260741|FBGN0027363|FBG…
6281	7.8298e-12	3.2296e-10	36	133	1040	13749	DNA repair	FBGN0001179|FBGN0041627|FBGN0038704|FBGN0052438|FBGN0025716|FBGN0030506|FBGN0032907|FBGN0031848|FBGN0260817|FBGN0027559|FBGN0261530|FBGN0030646|FBGN0025807|FBGN0015075|FBGN0037141|FBGN0032251|FBGN0026751|FBGN0031540|FBGN0042173|FBGN0002901|FBGN0003480|FBGN0020270|FBGN0038576|FBGN0261109|FBGN0259728|FBGN0002909|FBGN0029825|FBGN0014340|FBGN0033929|FBGN0266421|FBGN0002948|FBGN0004832|FBGN0037263|FBG…
9057	8.0253e-12	3.2698e-10	66	358	1040	13749	macromolecule catabolic process	FBGN0031187|FBGN0011327|FBGN0037215|FBGN0005648|FBGN0032467|FBGN0034989|FBGN0038704|FBGN0050466|FBGN0039402|FBGN0032907|FBGN0029819|FBGN0020261|FBGN0027609|FBGN0041164|FBGN0031868|FBGN0035207|FBGN0262166|FBGN0010406|FBGN0264848|FBGN0032751|FBGN0012058|FBGN0038877|FBGN0260936|FBGN0034704|FBGN0032296|FBGN0035953|FBGN0026722|FBGN0026751|FBGN0033029|FBGN0029113|FBGN0038269|FBGN0033260|FBGN0015509|FBG…
34613	9.103e-12	3.6642e-10	59	302	1040	13749	cellular protein localization	FBGN0053526|FBGN0039110|FBGN0000042|FBGN0040087|FBGN0031456|FBGN0039132|FBGN0264785|FBGN0035704|FBGN0263351|FBGN0010380|FBGN0010441|FBGN0262126|FBGN0259152|FBGN0014020|FBGN0086384|FBGN0008635|FBGN0261983|FBGN0032005|FBGN0002566|FBGN0024889|FBGN0000482|FBGN0011760|FBGN0026326|FBGN0037979|FBGN0035295|FBGN0266671|FBGN0027363|FBGN0001308|FBGN0031534|FBGN0014411|FBGN0024273|FBGN0030141|FBGN0086356|FBG…
10556	1.0443e-11	4.1535e-10	143	1082	1040	13749	regulation of macromolecule biosynthetic process	FBGN0003741|FBGN0002914|FBGN0033846|FBGN0265623|FBGN0263593|FBGN0002521|FBGN0011836|FBGN0001078|FBGN0037359|FBGN0041164|FBGN0034707|FBGN0038016|FBGN0010750|FBGN0042085|FBGN0260936|FBGN0010287|FBGN0034975|FBGN0035954|FBGN0033029|FBGN0029113|FBGN0038578|FBGN0038576|FBGN0029905|FBGN0039923|FBGN0263240|FBGN0033233|FBGN0037657|FBGN0033166|FBGN0005695|FBGN0030093|FBGN0037248|FBGN0033748|FBGN0033749|FBG…
22402	1.1254e-11	4.4236e-10	106	719	1040	13749	cell cycle process	FBGN0261278|FBGN0002914|FBGN0040235|FBGN0000042|FBGN0014029|FBGN0052438|FBGN0002715|FBGN0039731|FBGN0032848|FBGN0038016|FBGN0023508|FBGN0264848|FBGN0014020|FBGN0035162|FBGN0038578|FBGN0023213|FBGN0000147|FBGN0034569|FBGN0003943|FBGN0033740|FBGN0039626|FBGN0035295|FBGN0026361|FBGN0032390|FBGN0037551|FBGN0004177|FBGN0001308|FBGN0000063|FBGN0029970|FBGN0035627|FBGN0002781|FBGN0011207|FBGN0036239|FBG…
2000112	2.6407e-11	1.0259e-09	140	1065	1040	13749	regulation of cellular macromolecule biosynthetic process	FBGN0003741|FBGN0002914|FBGN0033846|FBGN0265623|FBGN0263593|FBGN0002521|FBGN0011836|FBGN0001078|FBGN0037359|FBGN0041164|FBGN0034707|FBGN0038016|FBGN0010750|FBGN0042085|FBGN0260936|FBGN0010287|FBGN0034975|FBGN0035954|FBGN0033029|FBGN0029113|FBGN0038578|FBGN0038576|FBGN0029905|FBGN0039923|FBGN0263240|FBGN0033233|FBGN0037657|FBGN0033166|FBGN0005695|FBGN0030093|FBGN0037248|FBGN0033748|FBGN0033749|FBG…
31123	2.985e-11	1.1463e-09	21	51	1040	13749	RNA 3'-end processing	FBGN0033842|FBGN0037713|FBGN0033029|FBGN0005648|FBGN0034964|FBGN0038269|FBGN0030858|FBGN0036239|FBGN0025830|FBGN0003321|FBGN0035900|FBGN0031314|FBGN0027873|FBGN0015949|FBGN0035987|FBGN0033352|FBGN0037255|FBGN0036570|FBGN0038168|FBGN0036038|FBGN0037371
1902582	3.7832e-11	1.4363e-09	71	413	1040	13749	single-organism intracellular transport	FBGN0053526|FBGN0024689|FBGN0039110|FBGN0030894|FBGN0040087|FBGN0031456|FBGN0039402|FBGN0036199|FBGN0266720|FBGN0038303|FBGN0264785|FBGN0037299|FBGN0034708|FBGN0037442|FBGN0035704|FBGN0264389|FBGN0031359|FBGN0010441|FBGN0262126|FBGN0259152|FBGN0086384|FBGN0052350|FBGN0008635|FBGN0261983|FBGN0032005|FBGN0027565|FBGN0033401|FBGN0002566|FBGN0259483|FBGN0024889|FBGN0003321|FBGN0000482|FBGN0011570|FBG…
7010	4.4557e-11	1.6726e-09	95	631	1040	13749	cytoskeleton organization	FBGN0261278|FBGN0002914|FBGN0026598|FBGN0040235|FBGN0024689|FBGN0000042|FBGN0003475|FBGN0039731|FBGN0020510|FBGN0032848|FBGN0040273|FBGN0041164|FBGN0011771|FBGN0262167|FBGN0025865|FBGN0000377|FBGN0014020|FBGN0243512|FBGN0035162|FBGN0243516|FBGN0259483|FBGN0000147|FBGN0033897|FBGN0023213|FBGN0010333|FBGN0031050|FBGN0029157|FBGN0011570|FBGN0034569|FBGN0011760|FBGN0036059|FBGN0026326|FBGN0003087|FBG…
44267	4.5869e-11	1.7027e-09	219	1918	1040	13749	cellular protein metabolic process	FBGN0036194|FBGN0038603|FBGN0034989|FBGN0036546|FBGN0032691|FBGN0015622|FBGN0026147|FBGN0042693|FBGN0035558|FBGN0031149|FBGN0037442|FBGN0264848|FBGN0260935|FBGN0260936|FBGN0034704|FBGN0243512|FBGN0035953|FBGN0034975|FBGN0035951|FBGN0023213|FBGN0037653|FBGN0003943|FBGN0037242|FBGN0086657|FBGN0033021|FBGN0033544|FBGN0004177|FBGN0000063|FBGN0027515|FBGN0039293|FBGN0004957|FBGN0036569|FBGN0015602|FBG…
1902578	4.6592e-11	1.7106e-09	200	1709	1040	13749	single-organism localization	FBGN0036194|FBGN0000042|FBGN0036199|FBGN0038303|FBGN0032848|FBGN0037442|FBGN0034708|FBGN0023508|FBGN0025865|FBGN0031359|FBGN0243512|FBGN0035400|FBGN0033028|FBGN0033859|FBGN0003943|FBGN0019886|FBGN0086657|FBGN0030753|FBGN0004177|FBGN0001308|FBGN0000063|FBGN0013764|FBGN0039890|FBGN0028541|FBGN0035432|FBGN0015239|FBGN0031534|FBGN0032018|FBGN0004957|FBGN0052103|FBGN0266464|FBGN0030503|FBGN0037374|FBG…
278	4.9176e-11	1.7858e-09	87	558	1040	13749	mitotic cell cycle	FBGN0261278|FBGN0002914|FBGN0026598|FBGN0040235|FBGN0000042|FBGN0014029|FBGN0014269|FBGN0052438|FBGN0039731|FBGN0025716|FBGN0040273|FBGN0038016|FBGN0262167|FBGN0264848|FBGN0012058|FBGN0027054|FBGN0014020|FBGN0035162|FBGN0038578|FBGN0033260|FBGN0015509|FBGN0259483|FBGN0000147|FBGN0033897|FBGN0023213|FBGN0029157|FBGN0034569|FBGN0011760|FBGN0036059|FBGN0026326|FBGN0003087|FBGN0033740|FBGN0032863|FBG…
48468	7.7488e-11	2.7837e-09	195	1664	1040	13749	cell development	FBGN0002914|FBGN0000239|FBGN0000042|FBGN0033846|FBGN0014029|FBGN0002521|FBGN0001078|FBGN0032848|FBGN0027889|FBGN0004811|FBGN0041164|FBGN0044452|FBGN0025865|FBGN0003748|FBGN0004901|FBGN0014020|FBGN0034975|FBGN0243512|FBGN0243516|FBGN0029905|FBGN0000147|FBGN0030018|FBGN0003943|FBGN0011230|FBGN0005695|FBGN0011232|FBGN0027088|FBGN0086657|FBGN0030753|FBGN0004177|FBGN0014011|FBGN0031947|FBGN0001308|FBG…
7346	1.3601e-10	4.834e-09	47	226	1040	13749	regulation of mitotic cell cycle	FBGN0261278|FBGN0029970|FBGN0002914|FBGN0000063|FBGN0034314|FBGN0028978|FBGN0017550|FBGN0017551|FBGN0040298|FBGN0036239|FBGN0262699|FBGN0040273|FBGN0015279|FBGN0038016|FBGN0032728|FBGN0041147|FBGN0261530|FBGN0264848|FBGN0002044|FBGN0032751|FBGN0000173|FBGN0012058|FBGN0027054|FBGN0034231|FBGN0243512|FBGN0015754|FBGN0002901|FBGN0038578|FBGN0020270|FBGN0033260|FBGN0021760|FBGN0015509|FBGN0010314|FBG…
65009	1.6201e-10	5.6977e-09	88	580	1040	13749	regulation of molecular function	FBGN0000239|FBGN0053526|FBGN0038401|FBGN0035073|FBGN0038303|FBGN0020510|FBGN0038304|FBGN0038251|FBGN0004868|FBGN0042693|FBGN0026317|FBGN0023508|FBGN0053288|FBGN0024314|FBGN0012058|FBGN0010278|FBGN0243512|FBGN0035916|FBGN0029113|FBGN0019972|FBGN0026323|FBGN0005198|FBGN0028692|FBGN0035851|FBGN0029157|FBGN0014340|FBGN0030018|FBGN0051467|FBGN0035025|FBGN0015247|FBGN0024329|FBGN0001123|FBGN0051935|FBG…
1903506	1.7665e-10	6.0844e-09	128	971	1040	13749	regulation of nucleic acid-templated transcription	FBGN0002914|FBGN0033846|FBGN0265623|FBGN0263593|FBGN0002521|FBGN0011836|FBGN0001078|FBGN0037359|FBGN0034707|FBGN0038016|FBGN0010750|FBGN0042085|FBGN0260936|FBGN0010287|FBGN0034975|FBGN0035954|FBGN0033029|FBGN0029113|FBGN0038578|FBGN0038576|FBGN0029905|FBGN0039923|FBGN0263240|FBGN0033233|FBGN0037657|FBGN0033166|FBGN0005695|FBGN0030093|FBGN0037248|FBGN0033748|FBGN0033749|FBGN0261111|FBGN0013764|FBG…
2001141	1.7665e-10	6.0844e-09	128	971	1040	13749	regulation of RNA biosynthetic process	FBGN0002914|FBGN0033846|FBGN0265623|FBGN0263593|FBGN0002521|FBGN0011836|FBGN0001078|FBGN0037359|FBGN0034707|FBGN0038016|FBGN0010750|FBGN0042085|FBGN0260936|FBGN0010287|FBGN0034975|FBGN0035954|FBGN0033029|FBGN0029113|FBGN0038578|FBGN0038576|FBGN0029905|FBGN0039923|FBGN0263240|FBGN0033233|FBGN0037657|FBGN0033166|FBGN0005695|FBGN0030093|FBGN0037248|FBGN0033748|FBGN0033749|FBGN0261111|FBGN0013764|FBG…
6355	2.2061e-10	7.5211e-09	126	954	1040	13749	regulation of transcription, DNA-templated	FBGN0002914|FBGN0033846|FBGN0265623|FBGN0263593|FBGN0002521|FBGN0011836|FBGN0001078|FBGN0037359|FBGN0034707|FBGN0038016|FBGN0010750|FBGN0042085|FBGN0260936|FBGN0010287|FBGN0034975|FBGN0035954|FBGN0033029|FBGN0029113|FBGN0038578|FBGN0038576|FBGN0029905|FBGN0039923|FBGN0263240|FBGN0033233|FBGN0037657|FBGN0033166|FBGN0005695|FBGN0030093|FBGN0037248|FBGN0033748|FBGN0033749|FBGN0261111|FBGN0013764|FBG…
7275	2.6361e-10	8.8963e-09	346	3434	1040	13749	multicellular organismal development	FBGN0033842|FBGN0000042|FBGN0033846|FBGN0263593|FBGN0001078|FBGN0037359|FBGN0001565|FBGN0032690|FBGN0041164|FBGN0031149|FBGN0044452|FBGN0038016|FBGN0037446|FBGN0005683|FBGN0036686|FBGN0033557|FBGN0037924|FBGN0032421|FBGN0034975|FBGN0243512|FBGN0035954|FBGN0243516|FBGN0033029|FBGN0003175|FBGN0029905|FBGN0003943|FBGN0037657|FBGN0023212|FBGN0005695|FBGN0035405|FBGN0086657|FBGN0004177|FBGN0001308|FBG…
51234	2.7842e-10	9.3021e-09	206	1810	1040	13749	establishment of localization	FBGN0036194|FBGN0000042|FBGN0036199|FBGN0038303|FBGN0032848|FBGN0037442|FBGN0034708|FBGN0023508|FBGN0025865|FBGN0035416|FBGN0031359|FBGN0243512|FBGN0035400|FBGN0033028|FBGN0033859|FBGN0003943|FBGN0019886|FBGN0086657|FBGN0030753|FBGN0004177|FBGN0001308|FBGN0000063|FBGN0013764|FBGN0039890|FBGN0028541|FBGN0035432|FBGN0015239|FBGN0031534|FBGN0032018|FBGN0004957|FBGN0052103|FBGN0266464|FBGN0030503|FBG…
9056	3.225e-10	1.0668e-08	97	673	1040	13749	catabolic process	FBGN0031187|FBGN0011327|FBGN0037215|FBGN0032467|FBGN0005648|FBGN0034989|FBGN0038704|FBGN0014029|FBGN0050466|FBGN0039402|FBGN0029819|FBGN0032907|FBGN0003189|FBGN0020261|FBGN0035203|FBGN0027609|FBGN0028479|FBGN0041164|FBGN0042693|FBGN0037648|FBGN0044452|FBGN0031868|FBGN0035207|FBGN0262166|FBGN0010406|FBGN0264848|FBGN0032751|FBGN0039636|FBGN0260935|FBGN0038877|FBGN0012058|FBGN0260936|FBGN0034704|FBG…
48856	3.7285e-10	1.2213e-08	373	3771	1040	13749	anatomical structure development	FBGN0033842|FBGN0000042|FBGN0033846|FBGN0263593|FBGN0001078|FBGN0032848|FBGN0001565|FBGN0037359|FBGN0032690|FBGN0004811|FBGN0041164|FBGN0031149|FBGN0044452|FBGN0038016|FBGN0037446|FBGN0005683|FBGN0025865|FBGN0036686|FBGN0033557|FBGN0037924|FBGN0032421|FBGN0034975|FBGN0243512|FBGN0035954|FBGN0033029|FBGN0243516|FBGN0003175|FBGN0029905|FBGN0003943|FBGN0037657|FBGN0023212|FBGN0005695|FBGN0019886|FBG…
1903047	4.5949e-10	1.4803e-08	78	499	1040	13749	mitotic cell cycle process	FBGN0261278|FBGN0002914|FBGN0026598|FBGN0040235|FBGN0000042|FBGN0014029|FBGN0014269|FBGN0052438|FBGN0039731|FBGN0025716|FBGN0040273|FBGN0038016|FBGN0262167|FBGN0264848|FBGN0012058|FBGN0027054|FBGN0014020|FBGN0035162|FBGN0038578|FBGN0033260|FBGN0015509|FBGN0259483|FBGN0000147|FBGN0033897|FBGN0023213|FBGN0034569|FBGN0011760|FBGN0036059|FBGN0026326|FBGN0003087|FBGN0033740|FBGN0039626|FBGN0003139|FBG…
7049	4.6079e-10	1.4803e-08	118	884	1040	13749	cell cycle	FBGN0261278|FBGN0002914|FBGN0040235|FBGN0000042|FBGN0014029|FBGN0052438|FBGN0002715|FBGN0039731|FBGN0032848|FBGN0027889|FBGN0038016|FBGN0023508|FBGN0264848|FBGN0014020|FBGN0035162|FBGN0038578|FBGN0023213|FBGN0000147|FBGN0004828|FBGN0034569|FBGN0003943|FBGN0033740|FBGN0035295|FBGN0039626|FBGN0025742|FBGN0026361|FBGN0032390|FBGN0037551|FBGN0004177|FBGN0001308|FBGN0000063|FBGN0029970|FBGN0035627|FBG…
10604	4.7072e-10	1.4978e-08	75	472	1040	13749	positive regulation of macromolecule metabolic process	FBGN0031187|FBGN0002914|FBGN0000239|FBGN0026598|FBGN0028978|FBGN0032691|FBGN0025716|FBGN0020510|FBGN0001078|FBGN0040273|FBGN0038016|FBGN0010750|FBGN0264848|FBGN0042085|FBGN0002044|FBGN0000173|FBGN0012058|FBGN0010287|FBGN0086384|FBGN0037105|FBGN0035954|FBGN0261983|FBGN0038578|FBGN0035993|FBGN0019972|FBGN0026323|FBGN0033260|FBGN0005198|FBGN0033897|FBGN0035851|FBGN0037792|FBGN0003460|FBGN0031637|FBG…
16197	5.8101e-10	1.8313e-08	24	75	1040	13749	endosomal transport	FBGN0261241|FBGN0052350|FBGN0086384|FBGN0261983|FBGN0032005|FBGN0027565|FBGN0030894|FBGN0031534|FBGN0039402|FBGN0014411|FBGN0028741|FBGN0000482|FBGN0037299|FBGN0034708|FBGN0037442|FBGN0037979|FBGN0035704|FBGN0011232|FBGN0025742|FBGN0086676|FBGN0086657|FBGN0266671|FBGN0266668|FBGN0027363
51246	9.0802e-10	2.8352e-08	77	497	1040	13749	regulation of protein metabolic process	FBGN0003741|FBGN0031187|FBGN0000239|FBGN0026598|FBGN0053526|FBGN0028978|FBGN0032691|FBGN0020510|FBGN0038251|FBGN0041164|FBGN0053100|FBGN0264848|FBGN0010441|FBGN0032751|FBGN0000173|FBGN0012058|FBGN0027054|FBGN0015075|FBGN0086384|FBGN0034068|FBGN0243512|FBGN0027568|FBGN0261983|FBGN0035916|FBGN0033029|FBGN0019972|FBGN0026323|FBGN0033260|FBGN0005198|FBGN0028692|FBGN0035851|FBGN0029157|FBGN0031549|FBG…
16568	1.1909e-09	3.6839e-08	37	164	1040	13749	chromatin modification	FBGN0000239|FBGN0040929|FBGN0020388|FBGN0003330|FBGN0032691|FBGN0023395|FBGN0025716|FBGN0030121|FBGN0031655|FBGN0027490|FBGN0027889|FBGN0015602|FBGN0037376|FBGN0025825|FBGN0262166|FBGN0027378|FBGN0032105|FBGN0052343|FBGN0260936|FBGN0038546|FBGN0039067|FBGN0034975|FBGN0037703|FBGN0052350|FBGN0052133|FBGN0036039|FBGN0038576|FBGN0036973|FBGN0014340|FBGN0022786|FBGN0033233|FBGN0030945|FBGN0026080|FBG…
226	1.3973e-09	4.2831e-08	67	411	1040	13749	microtubule cytoskeleton organization	FBGN0261278|FBGN0002914|FBGN0026598|FBGN0024689|FBGN0040235|FBGN0039731|FBGN0040273|FBGN0041164|FBGN0262167|FBGN0000377|FBGN0035162|FBGN0259483|FBGN0023213|FBGN0033897|FBGN0000147|FBGN0034569|FBGN0011760|FBGN0036059|FBGN0026326|FBGN0003087|FBGN0033740|FBGN0035295|FBGN0039626|FBGN0032390|FBGN0266672|FBGN0086657|FBGN0014011|FBGN0004177|FBGN0000351|FBGN0001308|FBGN0017457|FBGN0026433|FBGN0026431|FBG…
44087	1.4319e-09	4.3098e-08	44	218	1040	13749	regulation of cellular component biogenesis	FBGN0001308|FBGN0011655|FBGN0003475|FBGN0264607|FBGN0052380|FBGN0266464|FBGN0024273|FBGN0020261|FBGN0041164|FBGN0025463|FBGN0024234|FBGN0034577|FBGN0023508|FBGN0036372|FBGN0040208|FBGN0030082|FBGN0033055|FBGN0035761|FBGN0014020|FBGN0261241|FBGN0036484|FBGN0052350|FBGN0002774|FBGN0038593|FBGN0025790|FBGN0243516|FBGN0035060|FBGN0032956|FBGN0027509|FBGN0005198|FBGN0002566|FBGN0011571|FBGN0259483|FBG…
6886	1.4319e-09	4.3098e-08	44	218	1040	13749	intracellular protein transport	FBGN0001308|FBGN0053526|FBGN0039110|FBGN0040087|FBGN0031534|FBGN0039132|FBGN0031456|FBGN0014411|FBGN0024273|FBGN0264785|FBGN0030141|FBGN0035704|FBGN0263351|FBGN0010380|FBGN0010441|FBGN0033194|FBGN0263077|FBGN0262126|FBGN0027358|FBGN0259152|FBGN0261532|FBGN0261241|FBGN0038593|FBGN0261983|FBGN0015754|FBGN0008635|FBGN0032005|FBGN0025725|FBGN0033460|FBGN0002566|FBGN0000319|FBGN0024889|FBGN0000482|FBG…
9894	1.9292e-09	5.7548e-08	34	145	1040	13749	regulation of catabolic process	FBGN0031187|FBGN0000063|FBGN0036136|FBGN0026598|FBGN0028978|FBGN0017551|FBGN0262699|FBGN0044452|FBGN0015279|FBGN0041147|FBGN0026317|FBGN0015277|FBGN0264848|FBGN0039636|FBGN0032751|FBGN0012058|FBGN0034231|FBGN0027054|FBGN0261983|FBGN0026323|FBGN0033260|FBGN0005198|FBGN0028692|FBGN0010314|FBGN0035850|FBGN0031549|FBGN0032499|FBGN0037327|FBGN0026326|FBGN0026238|FBGN0061469|FBGN0032863|FBGN0003205|FBG…
51247	2.7155e-09	8.0288e-08	35	154	1040	13749	positive regulation of protein metabolic process	FBGN0031187|FBGN0000351|FBGN0000239|FBGN0036136|FBGN0026598|FBGN0028978|FBGN0038233|FBGN0032691|FBGN0262699|FBGN0020510|FBGN0020381|FBGN0015279|FBGN0041147|FBGN0038928|FBGN0264848|FBGN0040206|FBGN0000173|FBGN0012058|FBGN0034231|FBGN0086384|FBGN0261983|FBGN0019972|FBGN0026323|FBGN0033260|FBGN0005198|FBGN0010314|FBGN0035851|FBGN0031637|FBGN0030018|FBGN0026238|FBGN0061469|FBGN0032863|FBGN0024329|FBG…
50790	2.8337e-09	8.3048e-08	79	528	1040	13749	regulation of catalytic activity	FBGN0000239|FBGN0053526|FBGN0038401|FBGN0035073|FBGN0020510|FBGN0038303|FBGN0038304|FBGN0038251|FBGN0004868|FBGN0042693|FBGN0026317|FBGN0023508|FBGN0053288|FBGN0012058|FBGN0024314|FBGN0243512|FBGN0035916|FBGN0019972|FBGN0026323|FBGN0005198|FBGN0028692|FBGN0035851|FBGN0029157|FBGN0030018|FBGN0051467|FBGN0035025|FBGN0015247|FBGN0001123|FBGN0024329|FBGN0051935|FBGN0086657|FBGN0004177|FBGN0000351|FBG…
44767	3.15e-09	9.1514e-08	395	4104	1040	13749	single-organism developmental process	FBGN0033842|FBGN0000042|FBGN0033846|FBGN0001078|FBGN0001565|FBGN0032690|FBGN0004811|FBGN0036686|FBGN0033557|FBGN0032421|FBGN0243512|FBGN0035954|FBGN0243516|FBGN0033029|FBGN0003175|FBGN0029905|FBGN0003943|FBGN0023212|FBGN0019886|FBGN0035405|FBGN0004177|FBGN0015239|FBGN0015331|FBGN0034577|FBGN0035435|FBGN0033055|FBGN0263077|FBGN0036661|FBGN0001185|FBGN0261822|FBGN0038617|FBGN0001189|FBGN0261723|FBG…
42176	3.2671e-09	9.3609e-08	22	69	1040	13749	regulation of protein catabolic process	FBGN0031187|FBGN0000063|FBGN0036136|FBGN0026598|FBGN0261983|FBGN0028978|FBGN0017551|FBGN0033260|FBGN0028692|FBGN0010314|FBGN0262699|FBGN0031549|FBGN0026326|FBGN0041147|FBGN0026238|FBGN0032863|FBGN0061469|FBGN0264848|FBGN0032751|FBGN0012058|FBGN0027054|FBGN0034231
32502	3.2781e-09	9.3609e-08	397	4130	1040	13749	developmental process	FBGN0033842|FBGN0000042|FBGN0033846|FBGN0001078|FBGN0001565|FBGN0032690|FBGN0004811|FBGN0036686|FBGN0033557|FBGN0032421|FBGN0243512|FBGN0035954|FBGN0243516|FBGN0033029|FBGN0003175|FBGN0029905|FBGN0003943|FBGN0023212|FBGN0019886|FBGN0035405|FBGN0004177|FBGN0015239|FBGN0015331|FBGN0034577|FBGN0035435|FBGN0033055|FBGN0263077|FBGN0036661|FBGN0001185|FBGN0261822|FBGN0038617|FBGN0001189|FBGN0261723|FBG…
71702	4.2106e-09	1.1922e-07	86	599	1040	13749	organic substance transport	FBGN0052056|FBGN0053526|FBGN0031183|FBGN0039110|FBGN0040087|FBGN0039132|FBGN0031456|FBGN0034611|FBGN0264785|FBGN0004868|FBGN0034708|FBGN0031250|FBGN0035704|FBGN0263351|FBGN0010380|FBGN0031359|FBGN0030816|FBGN0010441|FBGN0262126|FBGN0038738|FBGN0040777|FBGN0259152|FBGN0243512|FBGN0052350|FBGN0261983|FBGN0008635|FBGN0035400|FBGN0032005|FBGN0027565|FBGN0033028|FBGN0036640|FBGN0039450|FBGN0002566|FBG…
90305	4.3343e-09	1.2169e-07	31	128	1040	13749	nucleic acid phosphodiester bond hydrolysis	FBGN0037713|FBGN0038704|FBGN0036239|FBGN0032907|FBGN0020261|FBGN0031868|FBGN0033615|FBGN0010406|FBGN0035987|FBGN0038877|FBGN0037371|FBGN0015075|FBGN0035838|FBGN0026722|FBGN0038269|FBGN0020270|FBGN0264962|FBGN0033528|FBGN0002909|FBGN0039260|FBGN0039016|FBGN0023171|FBGN0027873|FBGN0038767|FBGN0037263|FBGN0026015|FBGN0033352|FBGN0033549|FBGN0036570|FBGN0004406|FBGN0026737
6259	4.557e-09	1.2602e-07	55	317	1040	13749	DNA metabolic process	FBGN0002914|FBGN0001179|FBGN0033846|FBGN0038704|FBGN0002521|FBGN0014269|FBGN0052438|FBGN0025716|FBGN0032907|FBGN0031655|FBGN0031868|FBGN0038877|FBGN0015075|FBGN0037141|FBGN0032251|FBGN0026751|FBGN0042173|FBGN0031540|FBGN0038576|FBGN0033260|FBGN0014340|FBGN0033929|FBGN0003082|FBGN0052756|FBGN0041627|FBGN0002781|FBGN0023181|FBGN0030506|FBGN0031848|FBGN0260817|FBGN0027559|FBGN0261530|FBGN0030646|FBG…
6810	4.5642e-09	1.2602e-07	195	1746	1040	13749	transport	FBGN0036194|FBGN0000042|FBGN0036199|FBGN0038303|FBGN0032848|FBGN0037442|FBGN0034708|FBGN0023508|FBGN0025865|FBGN0035416|FBGN0031359|FBGN0243512|FBGN0035400|FBGN0033028|FBGN0033859|FBGN0003943|FBGN0019886|FBGN0086657|FBGN0030753|FBGN0004177|FBGN0001308|FBGN0013764|FBGN0039890|FBGN0028541|FBGN0035432|FBGN0015239|FBGN0031534|FBGN0032018|FBGN0004957|FBGN0052103|FBGN0266464|FBGN0030503|FBGN0024273|FBG…
51276	6.1835e-09	1.6934e-07	79	537	1040	13749	chromosome organization	FBGN0002914|FBGN0000239|FBGN0001179|FBGN0034314|FBGN0040929|FBGN0003330|FBGN0014269|FBGN0002521|FBGN0003475|FBGN0032691|FBGN0052438|FBGN0002715|FBGN0023395|FBGN0025716|FBGN0030121|FBGN0031655|FBGN0027889|FBGN0041164|FBGN0025825|FBGN0262166|FBGN0027378|FBGN0260936|FBGN0038546|FBGN0039067|FBGN0015075|FBGN0034975|FBGN0037703|FBGN0052350|FBGN0031540|FBGN0260243|FBGN0038576|FBGN0004828|FBGN0036973|FBG…
32268	7.7017e-09	2.0881e-07	72	474	1040	13749	regulation of cellular protein metabolic process	FBGN0003741|FBGN0031187|FBGN0000239|FBGN0053526|FBGN0026598|FBGN0028978|FBGN0032691|FBGN0020510|FBGN0038251|FBGN0041164|FBGN0053100|FBGN0264848|FBGN0000173|FBGN0032751|FBGN0012058|FBGN0027054|FBGN0015075|FBGN0034068|FBGN0243512|FBGN0027568|FBGN0086384|FBGN0035916|FBGN0033029|FBGN0019972|FBGN0026323|FBGN0005198|FBGN0035851|FBGN0029157|FBGN0031549|FBGN0014340|FBGN0031637|FBGN0030018|FBGN0026326|FBG…
6367	7.7497e-09	2.0881e-07	21	66	1040	13749	transcription initiation from RNA polymerase II promoter	FBGN0001179|FBGN0010356|FBGN0038578|FBGN0027592|FBGN0026441|FBGN0263237|FBGN0261109|FBGN0011571|FBGN0011836|FBGN0035851|FBGN0039923|FBGN0037359|FBGN0038760|FBGN0033929|FBGN0037981|FBGN0010417|FBGN0034707|FBGN0004915|FBGN0024956|FBGN0011289|FBGN0010287
6796	9.0939e-09	2.4306e-07	118	929	1040	13749	phosphate-containing compound metabolic process	FBGN0261278|FBGN0000239|FBGN0032845|FBGN0038603|FBGN0014029|FBGN0263593|FBGN0024734|FBGN0003189|FBGN0027889|FBGN0042693|FBGN0023508|FBGN0032032|FBGN0260935|FBGN0004901|FBGN0014020|FBGN0000032|FBGN0243512|FBGN0046685|FBGN0039623|FBGN0030864|FBGN0053156|FBGN0000147|FBGN0030018|FBGN0025742|FBGN0259985|FBGN0086657|FBGN0033021|FBGN0024222|FBGN0014011|FBGN0004177|FBGN0000063|FBGN0029970|FBGN0002641|FBG…
7017	1.2094e-08	3.2068e-07	77	526	1040	13749	microtubule-based process	FBGN0261278|FBGN0002914|FBGN0026598|FBGN0024689|FBGN0040235|FBGN0039731|FBGN0040273|FBGN0041164|FBGN0010342|FBGN0262167|FBGN0000377|FBGN0052823|FBGN0053499|FBGN0035162|FBGN0259483|FBGN0023213|FBGN0033897|FBGN0000147|FBGN0010333|FBGN0034569|FBGN0011760|FBGN0036059|FBGN0026326|FBGN0003087|FBGN0033740|FBGN0035295|FBGN0039626|FBGN0032390|FBGN0266672|FBGN0086657|FBGN0014011|FBGN0004177|FBGN0000351|FBG…
48519	1.421e-08	3.7383e-07	154	1318	1040	13749	negative regulation of biological process	FBGN0003741|FBGN0261278|FBGN0033846|FBGN0265623|FBGN0263593|FBGN0002521|FBGN0039402|FBGN0037359|FBGN0041164|FBGN0042693|FBGN0044452|FBGN0038016|FBGN0028471|FBGN0003748|FBGN0002044|FBGN0042085|FBGN0260936|FBGN0014020|FBGN0034975|FBGN0243512|FBGN0033029|FBGN0035060|FBGN0038578|FBGN0023213|FBGN0032499|FBGN0263240|FBGN0033233|FBGN0005695|FBGN0037248|FBGN0033748|FBGN0033749|FBGN0004177|FBGN0000063|FBG…
48584	1.7121e-08	4.4689e-07	60	373	1040	13749	positive regulation of response to stimulus	FBGN0024194|FBGN0015000|FBGN0030228|FBGN0011836|FBGN0033453|FBGN0264389|FBGN0000173|FBGN0037255|FBGN0014020|FBGN0243512|FBGN0027567|FBGN0008635|FBGN0003134|FBGN0032250|FBGN0019972|FBGN0026323|FBGN0036972|FBGN0259483|FBGN0010333|FBGN0261477|FBGN0030018|FBGN0037657|FBGN0015247|FBGN0001123|FBGN0024329|FBGN0031883|FBGN0261800|FBGN0260741|FBGN0027363|FBGN0031635|FBGN0024222|FBGN0014011|FBGN0004177|FBG…
6793	1.792e-08	4.641e-07	118	940	1040	13749	phosphorus metabolic process	FBGN0261278|FBGN0000239|FBGN0032845|FBGN0038603|FBGN0014029|FBGN0263593|FBGN0024734|FBGN0003189|FBGN0027889|FBGN0042693|FBGN0023508|FBGN0032032|FBGN0260935|FBGN0004901|FBGN0014020|FBGN0000032|FBGN0243512|FBGN0046685|FBGN0039623|FBGN0030864|FBGN0053156|FBGN0000147|FBGN0030018|FBGN0025742|FBGN0259985|FBGN0086657|FBGN0033021|FBGN0024222|FBGN0014011|FBGN0004177|FBGN0000063|FBGN0029970|FBGN0002641|FBG…
51301	1.8161e-08	4.6673e-07	44	236	1040	13749	cell division	FBGN0002914|FBGN0026598|FBGN0026433|FBGN0024689|FBGN0026431|FBGN0000042|FBGN0011655|FBGN0014029|FBGN0011207|FBGN0040298|FBGN0025716|FBGN0032848|FBGN0024273|FBGN0004921|FBGN0086356|FBGN0023508|FBGN0037446|FBGN0011020|FBGN0035762|FBGN0038167|FBGN0032105|FBGN0026479|FBGN0261787|FBGN0000536|FBGN0004901|FBGN0014020|FBGN0086384|FBGN0261983|FBGN0025725|FBGN0015772|FBGN0021760|FBGN0001104|FBGN0028577|FBG…
44765	1.9763e-08	5.0403e-07	176	1566	1040	13749	single-organism transport	FBGN0036194|FBGN0000042|FBGN0039402|FBGN0036199|FBGN0034611|FBGN0038303|FBGN0032848|FBGN0040238|FBGN0264785|FBGN0033755|FBGN0034708|FBGN0037442|FBGN0025865|FBGN0264389|FBGN0010380|FBGN0028471|FBGN0031359|FBGN0042085|FBGN0262126|FBGN0040777|FBGN0037875|FBGN0243512|FBGN0051064|FBGN0035400|FBGN0033028|FBGN0035060|FBGN0002921|FBGN0033859|FBGN0024365|FBGN0039923|FBGN0034493|FBGN0003943|FBGN0011232|FBG…
50793	2.1582e-08	5.4604e-07	91	669	1040	13749	regulation of developmental process	FBGN0261278|FBGN0034314|FBGN0034051|FBGN0264607|FBGN0020510|FBGN0001078|FBGN0037359|FBGN0027609|FBGN0041164|FBGN0011771|FBGN0026317|FBGN0025865|FBGN0003748|FBGN0000173|FBGN0262126|FBGN0260936|FBGN0014020|FBGN0034975|FBGN0086384|FBGN0243512|FBGN0025790|FBGN0243516|FBGN0035060|FBGN0002921|FBGN0019972|FBGN0005198|FBGN0011571|FBGN0259483|FBGN0000147|FBGN0010333|FBGN0029157|FBGN0011570|FBGN0031637|FBG…
16265	2.1737e-08	5.4604e-07	40	205	1040	13749	death	FBGN0028360|FBGN0086129|FBGN0034314|FBGN0002781|FBGN0038233|FBGN0263237|FBGN0015239|FBGN0001078|FBGN0027609|FBGN0020381|FBGN0015331|FBGN0027932|FBGN0044452|FBGN0026317|FBGN0015277|FBGN0037315|FBGN0038928|FBGN0261530|FBGN0016984|FBGN0261456|FBGN0022984|FBGN0019972|FBGN0026323|FBGN0035107|FBGN0005198|FBGN0000319|FBGN0035850|FBGN0035851|FBGN0011760|FBGN0260462|FBGN0003943|FBGN0015247|FBGN0015799|FBG…
31124	2.3837e-08	5.9433e-07	14	32	1040	13749	mRNA 3'-end processing	FBGN0033842|FBGN0005648|FBGN0033029|FBGN0038269|FBGN0036239|FBGN0003321|FBGN0035900|FBGN0027873|FBGN0015949|FBGN0035987|FBGN0033352|FBGN0037255|FBGN0036570|FBGN0037371
16570	2.5722e-08	6.319e-07	27	109	1040	13749	histone modification	FBGN0000239|FBGN0020388|FBGN0003330|FBGN0032691|FBGN0030121|FBGN0027490|FBGN0027889|FBGN0015602|FBGN0037376|FBGN0025825|FBGN0262166|FBGN0027378|FBGN0052343|FBGN0032105|FBGN0260936|FBGN0039067|FBGN0037703|FBGN0052350|FBGN0034975|FBGN0036039|FBGN0052133|FBGN0036973|FBGN0014340|FBGN0033233|FBGN0026080|FBGN0026428|FBGN0263755
16569	2.5722e-08	6.319e-07	27	109	1040	13749	covalent chromatin modification	FBGN0000239|FBGN0020388|FBGN0003330|FBGN0032691|FBGN0030121|FBGN0027490|FBGN0027889|FBGN0015602|FBGN0037376|FBGN0025825|FBGN0262166|FBGN0027378|FBGN0052343|FBGN0032105|FBGN0260936|FBGN0039067|FBGN0037703|FBGN0052350|FBGN0034975|FBGN0036039|FBGN0052133|FBGN0036973|FBGN0014340|FBGN0033233|FBGN0026080|FBGN0026428|FBGN0263755
32270	2.7473e-08	6.6999e-07	32	145	1040	13749	positive regulation of cellular protein metabolic process	FBGN0031187|FBGN0000239|FBGN0000351|FBGN0036136|FBGN0026598|FBGN0028978|FBGN0038233|FBGN0032691|FBGN0020510|FBGN0262699|FBGN0020381|FBGN0015279|FBGN0041147|FBGN0038928|FBGN0264848|FBGN0040206|FBGN0000173|FBGN0012058|FBGN0034231|FBGN0086384|FBGN0019972|FBGN0026323|FBGN0005198|FBGN0010314|FBGN0035851|FBGN0031637|FBGN0030018|FBGN0061469|FBGN0032863|FBGN0024329|FBGN0086657|FBGN0261524
32940	3.2689e-08	7.9024e-07	34	161	1040	13749	secretion by cell	FBGN0001308|FBGN0040087|FBGN0264560|FBGN0026634|FBGN0039132|FBGN0004957|FBGN0031779|FBGN0266720|FBGN0266464|FBGN0030503|FBGN0004868|FBGN0037374|FBGN0032728|FBGN0263351|FBGN0010380|FBGN0262126|FBGN0031842|FBGN0026378|FBGN0243512|FBGN0266719|FBGN0035060|FBGN0033995|FBGN0039450|FBGN0000319|FBGN0040285|FBGN0015614|FBGN0259824|FBGN0019886|FBGN0266672|FBGN0266669|FBGN0026428|FBGN0266671|FBGN0266668|FBG…
51302	3.2981e-08	7.9024e-07	24	90	1040	13749	regulation of cell division	FBGN0000063|FBGN0002914|FBGN0029970|FBGN0027581|FBGN0028978|FBGN0017551|FBGN0021760|FBGN0010314|FBGN0262699|FBGN0031549|FBGN0031661|FBGN0034569|FBGN0020238|FBGN0026326|FBGN0023508|FBGN0041147|FBGN0033740|FBGN0032863|FBGN0264848|FBGN0061515|FBGN0086253|FBGN0032751|FBGN0012058|FBGN0034231
51174	3.335e-08	7.9024e-07	45	249	1040	13749	regulation of phosphorus metabolic process	FBGN0000351|FBGN0015000|FBGN0053526|FBGN0032388|FBGN0263237|FBGN0040394|FBGN0262699|FBGN0020510|FBGN0038251|FBGN0034577|FBGN0026317|FBGN0001297|FBGN0038167|FBGN0035437|FBGN0037255|FBGN0000173|FBGN0040206|FBGN0067864|FBGN0012058|FBGN0030087|FBGN0086384|FBGN0243512|FBGN0027581|FBGN0004103|FBGN0032378|FBGN0026323|FBGN0005198|FBGN0010314|FBGN0259483|FBGN0029157|FBGN0261477|FBGN0011570|FBGN0030018|FBG…
19220	3.335e-08	7.9024e-07	45	249	1040	13749	regulation of phosphate metabolic process	FBGN0000351|FBGN0015000|FBGN0053526|FBGN0032388|FBGN0263237|FBGN0040394|FBGN0262699|FBGN0020510|FBGN0038251|FBGN0034577|FBGN0026317|FBGN0001297|FBGN0038167|FBGN0035437|FBGN0037255|FBGN0000173|FBGN0040206|FBGN0067864|FBGN0012058|FBGN0030087|FBGN0086384|FBGN0243512|FBGN0027581|FBGN0004103|FBGN0032378|FBGN0026323|FBGN0005198|FBGN0010314|FBGN0259483|FBGN0029157|FBGN0261477|FBGN0011570|FBGN0030018|FBG…
48523	3.5394e-08	8.3276e-07	138	1163	1040	13749	negative regulation of cellular process	FBGN0003741|FBGN0261278|FBGN0033846|FBGN0265623|FBGN0263593|FBGN0002521|FBGN0039402|FBGN0037359|FBGN0041164|FBGN0042693|FBGN0044452|FBGN0038016|FBGN0028471|FBGN0003748|FBGN0002044|FBGN0042085|FBGN0014020|FBGN0034975|FBGN0243512|FBGN0033029|FBGN0035060|FBGN0038578|FBGN0023213|FBGN0032499|FBGN0263240|FBGN0033233|FBGN0005695|FBGN0037248|FBGN0033748|FBGN0033749|FBGN0004177|FBGN0000063|FBGN0261111|FBG…
7163	3.8216e-08	8.9287e-07	39	201	1040	13749	establishment or maintenance of cell polarity	FBGN0001308|FBGN0026598|FBGN0000221|FBGN0086698|FBGN0041164|FBGN0015331|FBGN0040294|FBGN0037446|FBGN0260817|FBGN0010215|FBGN0001297|FBGN0038167|FBGN0262126|FBGN0067864|FBGN0001259|FBGN0016984|FBGN0014020|FBGN0243512|FBGN0261458|FBGN0039532|FBGN0045862|FBGN0026323|FBGN0021760|FBGN0001104|FBGN0000319|FBGN0000147|FBGN0015295|FBGN0010333|FBGN0001108|FBGN0011760|FBGN0020238|FBGN0002948|FBGN0035101|FBG…
45732	4.0523e-08	9.3782e-07	15	38	1040	13749	positive regulation of protein catabolic process	FBGN0031187|FBGN0036136|FBGN0261983|FBGN0026598|FBGN0028978|FBGN0033260|FBGN0010314|FBGN0262699|FBGN0041147|FBGN0026238|FBGN0032863|FBGN0061469|FBGN0264848|FBGN0012058|FBGN0034231
6352	4.0702e-08	9.3782e-07	22	78	1040	13749	DNA-templated transcription, initiation	FBGN0001179|FBGN0010356|FBGN0038578|FBGN0027592|FBGN0026441|FBGN0263237|FBGN0261109|FBGN0011571|FBGN0011836|FBGN0035851|FBGN0039923|FBGN0037359|FBGN0038760|FBGN0037792|FBGN0033929|FBGN0037981|FBGN0010417|FBGN0034707|FBGN0004915|FBGN0024956|FBGN0011289|FBGN0010287
10564	4.1625e-08	9.5253e-07	31	140	1040	13749	regulation of cell cycle process	FBGN0261278|FBGN0029970|FBGN0002914|FBGN0000063|FBGN0024689|FBGN0028978|FBGN0017551|FBGN0262699|FBGN0023508|FBGN0041147|FBGN0264848|FBGN0032751|FBGN0012058|FBGN0261787|FBGN0034231|FBGN0243512|FBGN0002901|FBGN0021760|FBGN0010314|FBGN0036248|FBGN0031549|FBGN0034569|FBGN0037327|FBGN0020238|FBGN0026326|FBGN0015799|FBGN0033740|FBGN0032863|FBGN0266672|FBGN0061515|FBGN0266668
10467	5.2732e-08	1.1985e-06	160	1410	1040	13749	gene expression	FBGN0003741|FBGN0002914|FBGN0003742|FBGN0033842|FBGN0262955|FBGN0040235|FBGN0001179|FBGN0031493|FBGN0036733|FBGN0031492|FBGN0265184|FBGN0030858|FBGN0038704|FBGN0052533|FBGN0011836|FBGN0001078|FBGN0037359|FBGN0032690|FBGN0034707|FBGN0031359|FBGN0023506|FBGN0037255|FBGN0014024|FBGN0010287|FBGN0031287|FBGN0035162|FBGN0033029|FBGN0038578|FBGN0053158|FBGN0033859|FBGN0023213|FBGN0039923|FBGN0027617|FBG…
10256	5.5424e-08	1.2512e-06	29	127	1040	13749	endomembrane system organization	FBGN0002914|FBGN0052056|FBGN0040087|FBGN0264560|FBGN0026634|FBGN0011207|FBGN0052380|FBGN0020510|FBGN0031673|FBGN0030503|FBGN0037374|FBGN0033075|FBGN0032728|FBGN0035762|FBGN0262126|FBGN0031842|FBGN0086384|FBGN0261983|FBGN0033995|FBGN0039188|FBGN0029736|FBGN0000319|FBGN0000482|FBGN0038039|FBGN0266672|FBGN0086253|FBGN0000543|FBGN0266671|FBGN0266668
31329	6.6575e-08	1.4928e-06	29	128	1040	13749	regulation of cellular catabolic process	FBGN0000063|FBGN0031187|FBGN0036136|FBGN0028978|FBGN0017551|FBGN0262699|FBGN0015279|FBGN0044452|FBGN0041147|FBGN0026317|FBGN0015277|FBGN0264848|FBGN0039636|FBGN0032751|FBGN0012058|FBGN0034231|FBGN0027054|FBGN0026323|FBGN0005198|FBGN0010314|FBGN0035850|FBGN0031549|FBGN0032499|FBGN0037327|FBGN0026326|FBGN0061469|FBGN0032863|FBGN0003205|FBGN0039705
45862	7.9019e-08	1.76e-06	19	62	1040	13749	positive regulation of proteolysis	FBGN0031187|FBGN0000239|FBGN0036136|FBGN0026598|FBGN0028978|FBGN0038233|FBGN0019972|FBGN0010314|FBGN0035851|FBGN0262699|FBGN0020381|FBGN0041147|FBGN0038928|FBGN0032863|FBGN0061469|FBGN0264848|FBGN0086657|FBGN0012058|FBGN0034231
42325	8.5461e-08	1.8909e-06	40	215	1040	13749	regulation of phosphorylation	FBGN0000351|FBGN0015000|FBGN0032388|FBGN0263237|FBGN0040394|FBGN0262699|FBGN0020510|FBGN0038251|FBGN0034577|FBGN0026317|FBGN0001297|FBGN0038167|FBGN0035437|FBGN0037255|FBGN0000173|FBGN0040206|FBGN0012058|FBGN0030087|FBGN0086384|FBGN0243512|FBGN0027581|FBGN0004103|FBGN0032378|FBGN0026323|FBGN0005198|FBGN0010314|FBGN0259483|FBGN0029157|FBGN0261477|FBGN0011570|FBGN0030018|FBGN0020238|FBGN0013987|FBG…
46903	9.812e-08	2.1567e-06	34	168	1040	13749	secretion	FBGN0001308|FBGN0040087|FBGN0264560|FBGN0026634|FBGN0039132|FBGN0004957|FBGN0031779|FBGN0266720|FBGN0266464|FBGN0030503|FBGN0004868|FBGN0037374|FBGN0032728|FBGN0263351|FBGN0010380|FBGN0262126|FBGN0031842|FBGN0026378|FBGN0243512|FBGN0266719|FBGN0035060|FBGN0033995|FBGN0039450|FBGN0000319|FBGN0040285|FBGN0015614|FBGN0259824|FBGN0019886|FBGN0266672|FBGN0266669|FBGN0026428|FBGN0266671|FBGN0266668|FBG…
6897	1.1253e-07	2.4572e-06	56	356	1040	13749	endocytosis	FBGN0053526|FBGN0036194|FBGN0000042|FBGN0039132|FBGN0020510|FBGN0011771|FBGN0034708|FBGN0023508|FBGN0263351|FBGN0037218|FBGN0010380|FBGN0028471|FBGN0042085|FBGN0014020|FBGN0051064|FBGN0086384|FBGN0008635|FBGN0035060|FBGN0032250|FBGN0035993|FBGN0005198|FBGN0002566|FBGN0033859|FBGN0010333|FBGN0000482|FBGN0039923|FBGN0003943|FBGN0032863|FBGN0024329|FBGN0027363|FBGN0014011|FBGN0004177|FBGN0013764|FBG…
8219	1.1624e-07	2.5219e-06	38	201	1040	13749	cell death	FBGN0028360|FBGN0086129|FBGN0034314|FBGN0002781|FBGN0038233|FBGN0263237|FBGN0015239|FBGN0001078|FBGN0027609|FBGN0020381|FBGN0015331|FBGN0027932|FBGN0044452|FBGN0015277|FBGN0037315|FBGN0038928|FBGN0261530|FBGN0016984|FBGN0261456|FBGN0022984|FBGN0019972|FBGN0035107|FBGN0026323|FBGN0000319|FBGN0035850|FBGN0035851|FBGN0011760|FBGN0260462|FBGN0003943|FBGN0015247|FBGN0015799|FBGN0053193|FBGN0024329|FBG…
9896	1.3246e-07	2.8552e-06	20	70	1040	13749	positive regulation of catabolic process	FBGN0031187|FBGN0036136|FBGN0026598|FBGN0261983|FBGN0028978|FBGN0033260|FBGN0005198|FBGN0010314|FBGN0262699|FBGN0032499|FBGN0037327|FBGN0041147|FBGN0026317|FBGN0026238|FBGN0032863|FBGN0061469|FBGN0264848|FBGN0039636|FBGN0012058|FBGN0034231
6468	1.4103e-07	3.0204e-06	48	287	1040	13749	protein phosphorylation	FBGN0016696|FBGN0261278|FBGN0029970|FBGN0000063|FBGN0028360|FBGN0023083|FBGN0028978|FBGN0023081|FBGN0038603|FBGN0263237|FBGN0040298|FBGN0016126|FBGN0264607|FBGN0260990|FBGN0027889|FBGN0011754|FBGN0016131|FBGN0033244|FBGN0037218|FBGN0014073|FBGN0038167|FBGN0010441|FBGN0032105|FBGN0260935|FBGN0261456|FBGN0036142|FBGN0027507|FBGN0046685|FBGN0039623|FBGN0030864|FBGN0026323|FBGN0015772|FBGN0029736|FBG…
75	1.5784e-07	3.3589e-06	25	104	1040	13749	cell cycle checkpoint	FBGN0261278|FBGN0000063|FBGN0015754|FBGN0002901|FBGN0038578|FBGN0020270|FBGN0017550|FBGN0040298|FBGN0033260|FBGN0015509|FBGN0033897|FBGN0023213|FBGN0036239|FBGN0002909|FBGN0014340|FBGN0040273|FBGN0020238|FBGN0026326|FBGN0038016|FBGN0032728|FBGN0015799|FBGN0037263|FBGN0261530|FBGN0025807|FBGN0027054
7095	1.7145e-07	3.5801e-06	20	71	1040	13749	mitotic G2 DNA damage checkpoint	FBGN0261278|FBGN0002901|FBGN0038578|FBGN0020270|FBGN0017550|FBGN0040298|FBGN0033260|FBGN0015509|FBGN0023213|FBGN0033897|FBGN0036239|FBGN0002909|FBGN0040273|FBGN0020238|FBGN0038016|FBGN0032728|FBGN0015799|FBGN0037263|FBGN0261530|FBGN0027054
7088	1.7145e-07	3.5801e-06	20	71	1040	13749	regulation of mitotic nuclear division	FBGN0000063|FBGN0002914|FBGN0029970|FBGN0028978|FBGN0017551|FBGN0021760|FBGN0010314|FBGN0262699|FBGN0031549|FBGN0034569|FBGN0020238|FBGN0041147|FBGN0026326|FBGN0033740|FBGN0032863|FBGN0264848|FBGN0061515|FBGN0032751|FBGN0012058|FBGN0034231
31572	1.7145e-07	3.5801e-06	20	71	1040	13749	G2 DNA damage checkpoint	FBGN0261278|FBGN0002901|FBGN0038578|FBGN0020270|FBGN0017550|FBGN0040298|FBGN0033260|FBGN0015509|FBGN0023213|FBGN0033897|FBGN0036239|FBGN0002909|FBGN0040273|FBGN0020238|FBGN0038016|FBGN0032728|FBGN0015799|FBGN0037263|FBGN0261530|FBGN0027054
12501	1.7705e-07	3.674e-06	37	196	1040	13749	programmed cell death	FBGN0028360|FBGN0086129|FBGN0002781|FBGN0038233|FBGN0263237|FBGN0015239|FBGN0001078|FBGN0027609|FBGN0020381|FBGN0015331|FBGN0027932|FBGN0044452|FBGN0015277|FBGN0037315|FBGN0038928|FBGN0261530|FBGN0016984|FBGN0261456|FBGN0022984|FBGN0019972|FBGN0035107|FBGN0026323|FBGN0000319|FBGN0035850|FBGN0035851|FBGN0011760|FBGN0260462|FBGN0003943|FBGN0015799|FBGN0015247|FBGN0053193|FBGN0024329|FBGN0086676|FBG…
6914	1.8279e-07	3.7698e-06	19	65	1040	13749	autophagy	FBGN0261241|FBGN0052350|FBGN0038593|FBGN0002566|FBGN0035850|FBGN0028741|FBGN0000482|FBGN0011760|FBGN0042693|FBGN0003943|FBGN0037648|FBGN0044452|FBGN0015279|FBGN0015277|FBGN0029943|FBGN0039705|FBGN0039636|FBGN0260935|FBGN0004177
51716	1.947e-07	3.9907e-06	175	1606	1040	13749	cellular response to stimulus	FBGN0261278|FBGN0015000|FBGN0001179|FBGN0024943|FBGN0034694|FBGN0038704|FBGN0038603|FBGN0052438|FBGN0001078|FBGN0037359|FBGN0264785|FBGN0042693|FBGN0037648|FBGN0044452|FBGN0023508|FBGN0038016|FBGN0260935|FBGN0014020|FBGN0243512|FBGN0037141|FBGN0026751|FBGN0031540|FBGN0038578|FBGN0038576|FBGN0023213|FBGN0030018|FBGN0037657|FBGN0033166|FBGN0028487|FBGN0019886|FBGN0036741|FBGN0052756|FBGN0086657|FBG…
44699	2.0237e-07	4.1226e-06	683	8008	1040	13749	single-organism process	FBGN0033842|FBGN0001179|FBGN0000042|FBGN0033846|FBGN0034694|FBGN0038603|FBGN0032691|FBGN0002715|FBGN0038303|FBGN0001078|FBGN0001565|FBGN0032690|FBGN0004811|FBGN0035558|FBGN0023508|FBGN0264848|FBGN0035416|FBGN0023506|FBGN0036686|FBGN0033557|FBGN0032421|FBGN0027780|FBGN0243512|FBGN0035954|FBGN0035400|FBGN0035951|FBGN0033028|FBGN0243516|FBGN0033029|FBGN0003175|FBGN0029905|FBGN0033859|FBGN0023213|FBG…
77	2.1767e-07	4.4075e-06	22	85	1040	13749	DNA damage checkpoint	FBGN0261278|FBGN0002901|FBGN0038578|FBGN0020270|FBGN0017550|FBGN0040298|FBGN0033260|FBGN0015509|FBGN0023213|FBGN0033897|FBGN0036239|FBGN0002909|FBGN0014340|FBGN0040273|FBGN0020238|FBGN0038016|FBGN0032728|FBGN0015799|FBGN0037263|FBGN0261530|FBGN0025807|FBGN0027054
44818	2.2071e-07	4.4259e-06	20	72	1040	13749	mitotic G2/M transition checkpoint	FBGN0261278|FBGN0002901|FBGN0038578|FBGN0020270|FBGN0017550|FBGN0040298|FBGN0033260|FBGN0015509|FBGN0023213|FBGN0033897|FBGN0036239|FBGN0002909|FBGN0040273|FBGN0020238|FBGN0038016|FBGN0032728|FBGN0015799|FBGN0037263|FBGN0261530|FBGN0027054
3006	2.2123e-07	4.4259e-06	123	1037	1040	13749	developmental process involved in reproduction	FBGN0003741|FBGN0002914|FBGN0003742|FBGN0000042|FBGN0033846|FBGN0014029|FBGN0032848|FBGN0004811|FBGN0027889|FBGN0041164|FBGN0025865|FBGN0004901|FBGN0014020|FBGN0243512|FBGN0243516|FBGN0000147|FBGN0032499|FBGN0030018|FBGN0003943|FBGN0011230|FBGN0005695|FBGN0011232|FBGN0030753|FBGN0014011|FBGN0004177|FBGN0001308|FBGN0022959|FBGN0002781|FBGN0011207|FBGN0086895|FBGN0024273|FBGN0020381|FBGN0015602|FBG…
45786	2.2597e-07	4.4938e-06	29	135	1040	13749	negative regulation of cell cycle	FBGN0261278|FBGN0000063|FBGN0000351|FBGN0028978|FBGN0017550|FBGN0040298|FBGN0036239|FBGN0262699|FBGN0040273|FBGN0032728|FBGN0038016|FBGN0261530|FBGN0012058|FBGN0027054|FBGN0086384|FBGN0015754|FBGN0002901|FBGN0038578|FBGN0020270|FBGN0033260|FBGN0015509|FBGN0010314|FBGN0023213|FBGN0033897|FBGN0002909|FBGN0020238|FBGN0026326|FBGN0015799|FBGN0037263
1903362	2.4629e-07	4.8404e-06	17	54	1040	13749	regulation of cellular protein catabolic process	FBGN0031187|FBGN0000063|FBGN0036136|FBGN0028978|FBGN0017551|FBGN0010314|FBGN0262699|FBGN0031549|FBGN0041147|FBGN0026326|FBGN0032863|FBGN0061469|FBGN0264848|FBGN0032751|FBGN0012058|FBGN0027054|FBGN0034231
1903050	2.4629e-07	4.8404e-06	17	54	1040	13749	regulation of proteolysis involved in cellular protein catabolic process	FBGN0031187|FBGN0000063|FBGN0036136|FBGN0028978|FBGN0017551|FBGN0010314|FBGN0262699|FBGN0031549|FBGN0041147|FBGN0026326|FBGN0032863|FBGN0061469|FBGN0264848|FBGN0032751|FBGN0012058|FBGN0027054|FBGN0034231
7281	2.5853e-07	5.0511e-06	110	902	1040	13749	germ cell development	FBGN0002914|FBGN0000042|FBGN0033846|FBGN0014029|FBGN0032848|FBGN0004811|FBGN0027889|FBGN0041164|FBGN0025865|FBGN0004901|FBGN0014020|FBGN0243512|FBGN0243516|FBGN0030018|FBGN0011230|FBGN0005695|FBGN0011232|FBGN0030753|FBGN0014011|FBGN0004177|FBGN0001308|FBGN0022959|FBGN0002781|FBGN0011207|FBGN0086895|FBGN0024273|FBGN0020381|FBGN0015602|FBGN0037374|FBGN0034577|FBGN0010215|FBGN0259139|FBGN0038167|FBG…
51130	3.1361e-07	6.0918e-06	33	168	1040	13749	positive regulation of cellular component organization	FBGN0011655|FBGN0003475|FBGN0032691|FBGN0262699|FBGN0266464|FBGN0024273|FBGN0033075|FBGN0025463|FBGN0024234|FBGN0041147|FBGN0036372|FBGN0025865|FBGN0264848|FBGN0035761|FBGN0026479|FBGN0262126|FBGN0012058|FBGN0034231|FBGN0002774|FBGN0029688|FBGN0243516|FBGN0011571|FBGN0010314|FBGN0000319|FBGN0010333|FBGN0032499|FBGN0011570|FBGN0002948|FBGN0011742|FBGN0032863|FBGN0026015|FBGN0034265|FBGN0037884
80134	3.171e-07	6.1239e-06	39	217	1040	13749	regulation of response to stress	FBGN0031187|FBGN0015239|FBGN0030959|FBGN0033453|FBGN0027889|FBGN0020381|FBGN0037376|FBGN0034577|FBGN0031848|FBGN0086358|FBGN0038928|FBGN0038167|FBGN0000173|FBGN0040206|FBGN0260936|FBGN0014020|FBGN0034068|FBGN0037703|FBGN0243512|FBGN0008635|FBGN0003134|FBGN0039532|FBGN0032250|FBGN0026323|FBGN0035850|FBGN0010333|FBGN0261477|FBGN0038149|FBGN0014340|FBGN0011570|FBGN0030018|FBGN0013987|FBGN0015247|FBG…
19941	3.587e-07	6.8875e-06	39	218	1040	13749	modification-dependent protein catabolic process	FBGN0031187|FBGN0000351|FBGN0032208|FBGN0036136|FBGN0028686|FBGN0011327|FBGN0032467|FBGN0036005|FBGN0086129|FBGN0034989|FBGN0017551|FBGN0050466|FBGN0039402|FBGN0262699|FBGN0029819|FBGN0027609|FBGN0035207|FBGN0016038|FBGN0040294|FBGN0262166|FBGN0264848|FBGN0032751|FBGN0012058|FBGN0260936|FBGN0034231|FBGN0034704|FBGN0035953|FBGN0032956|FBGN0029113|FBGN0033260|FBGN0015509|FBGN0028692|FBGN0010314|FBG…
6401	3.9086e-07	7.462e-06	15	44	1040	13749	RNA catabolic process	FBGN0026722|FBGN0005648|FBGN0033029|FBGN0038269|FBGN0017550|FBGN0023520|FBGN0011207|FBGN0034923|FBGN0036239|FBGN0039260|FBGN0020261|FBGN0041164|FBGN0010406|FBGN0033352|FBGN0032296
43632	4.0535e-07	7.6814e-06	39	219	1040	13749	modification-dependent macromolecule catabolic process	FBGN0031187|FBGN0000351|FBGN0032208|FBGN0036136|FBGN0028686|FBGN0011327|FBGN0032467|FBGN0036005|FBGN0086129|FBGN0034989|FBGN0017551|FBGN0050466|FBGN0039402|FBGN0262699|FBGN0029819|FBGN0027609|FBGN0035207|FBGN0016038|FBGN0040294|FBGN0262166|FBGN0264848|FBGN0032751|FBGN0012058|FBGN0260936|FBGN0034231|FBGN0034704|FBGN0035953|FBGN0032956|FBGN0029113|FBGN0033260|FBGN0015509|FBGN0028692|FBGN0010314|FBG…
22607	4.0694e-07	7.6814e-06	93	733	1040	13749	cellular component assembly	FBGN0003741|FBGN0261278|FBGN0002914|FBGN0003742|FBGN0037482|FBGN0003475|FBGN0011836|FBGN0039731|FBGN0020510|FBGN0041164|FBGN0037648|FBGN0011771|FBGN0262167|FBGN0030479|FBGN0000173|FBGN0262126|FBGN0032421|FBGN0014020|FBGN0015075|FBGN0034975|FBGN0086384|FBGN0266719|FBGN0002921|FBGN0028554|FBGN0011571|FBGN0259483|FBGN0035850|FBGN0033897|FBGN0010333|FBGN0022786|FBGN0037792|FBGN0011760|FBGN0005695|FBG…
31570	4.1927e-07	7.8696e-06	22	88	1040	13749	DNA integrity checkpoint	FBGN0261278|FBGN0002901|FBGN0038578|FBGN0020270|FBGN0017550|FBGN0040298|FBGN0033260|FBGN0015509|FBGN0023213|FBGN0033897|FBGN0036239|FBGN0002909|FBGN0014340|FBGN0040273|FBGN0020238|FBGN0038016|FBGN0032728|FBGN0015799|FBGN0037263|FBGN0261530|FBGN0025807|FBGN0027054
7093	4.2838e-07	7.9956e-06	23	95	1040	13749	mitotic cell cycle checkpoint	FBGN0261278|FBGN0000063|FBGN0015754|FBGN0002901|FBGN0038578|FBGN0020270|FBGN0017550|FBGN0040298|FBGN0033260|FBGN0015509|FBGN0033897|FBGN0023213|FBGN0036239|FBGN0002909|FBGN0040273|FBGN0020238|FBGN0026326|FBGN0038016|FBGN0032728|FBGN0015799|FBGN0037263|FBGN0261530|FBGN0027054
51783	4.5659e-07	8.4007e-06	20	75	1040	13749	regulation of nuclear division	FBGN0000063|FBGN0002914|FBGN0029970|FBGN0028978|FBGN0017551|FBGN0021760|FBGN0010314|FBGN0262699|FBGN0031549|FBGN0034569|FBGN0020238|FBGN0041147|FBGN0026326|FBGN0033740|FBGN0032863|FBGN0264848|FBGN0061515|FBGN0032751|FBGN0012058|FBGN0034231
51603	4.5763e-07	8.4007e-06	39	220	1040	13749	proteolysis involved in cellular protein catabolic process	FBGN0031187|FBGN0000351|FBGN0032208|FBGN0036136|FBGN0028686|FBGN0011327|FBGN0032467|FBGN0036005|FBGN0086129|FBGN0034989|FBGN0017551|FBGN0050466|FBGN0039402|FBGN0262699|FBGN0029819|FBGN0027609|FBGN0035207|FBGN0016038|FBGN0040294|FBGN0262166|FBGN0264848|FBGN0032751|FBGN0012058|FBGN0260936|FBGN0034231|FBGN0034704|FBGN0035953|FBGN0032956|FBGN0029113|FBGN0033260|FBGN0015509|FBGN0028692|FBGN0010314|FBG…
44257	4.5763e-07	8.4007e-06	39	220	1040	13749	cellular protein catabolic process	FBGN0031187|FBGN0000351|FBGN0032208|FBGN0036136|FBGN0028686|FBGN0011327|FBGN0032467|FBGN0036005|FBGN0086129|FBGN0034989|FBGN0017551|FBGN0050466|FBGN0039402|FBGN0262699|FBGN0029819|FBGN0027609|FBGN0035207|FBGN0016038|FBGN0040294|FBGN0262166|FBGN0264848|FBGN0032751|FBGN0012058|FBGN0260936|FBGN0034231|FBGN0034704|FBGN0035953|FBGN0032956|FBGN0029113|FBGN0033260|FBGN0015509|FBGN0028692|FBGN0010314|FBG…
46578	4.6911e-07	8.5645e-06	35	187	1040	13749	regulation of Ras protein signal transduction	FBGN0015000|FBGN0033349|FBGN0038401|FBGN0037182|FBGN0035073|FBGN0032388|FBGN0264560|FBGN0033539|FBGN0038303|FBGN0038304|FBGN0038855|FBGN0027932|FBGN0086356|FBGN0023508|FBGN0026317|FBGN0031233|FBGN0035761|FBGN0035437|FBGN0037255|FBGN0028500|FBGN0261787|FBGN0034249|FBGN0035916|FBGN0004103|FBGN0029736|FBGN0005198|FBGN0021760|FBGN0259483|FBGN0020238|FBGN0003969|FBGN0040011|FBGN0035879|FBGN0038768|FBG…
7276	4.9198e-07	8.9332e-06	125	1074	1040	13749	gamete generation	FBGN0002914|FBGN0003742|FBGN0000042|FBGN0033846|FBGN0014029|FBGN0032848|FBGN0004811|FBGN0027889|FBGN0041164|FBGN0025865|FBGN0004901|FBGN0014020|FBGN0243512|FBGN0243516|FBGN0000147|FBGN0030018|FBGN0003943|FBGN0011230|FBGN0005695|FBGN0011232|FBGN0030753|FBGN0033748|FBGN0014011|FBGN0033749|FBGN0004177|FBGN0001308|FBGN0022959|FBGN0002781|FBGN0011207|FBGN0024273|FBGN0086895|FBGN0015602|FBGN0020381|FBG…
7030	5.1302e-07	9.2498e-06	19	69	1040	13749	Golgi organization	FBGN0002914|FBGN0040087|FBGN0039188|FBGN0033995|FBGN0026634|FBGN0264560|FBGN0029736|FBGN0052380|FBGN0020510|FBGN0031673|FBGN0030503|FBGN0033075|FBGN0038039|FBGN0032728|FBGN0035762|FBGN0086253|FBGN0031842|FBGN0262126|FBGN0000543
22412	5.1724e-07	9.2498e-06	117	989	1040	13749	cellular process involved in reproduction in multicellular organism	FBGN0002914|FBGN0000042|FBGN0033846|FBGN0014029|FBGN0032848|FBGN0004811|FBGN0027889|FBGN0041164|FBGN0025865|FBGN0004901|FBGN0014020|FBGN0243512|FBGN0243516|FBGN0000147|FBGN0030018|FBGN0003943|FBGN0011230|FBGN0005695|FBGN0011232|FBGN0030753|FBGN0014011|FBGN0004177|FBGN0001308|FBGN0022959|FBGN0002781|FBGN0011207|FBGN0086895|FBGN0024273|FBGN0020381|FBGN0015602|FBGN0037374|FBGN0034577|FBGN0010215|FBG…
48193	5.1772e-07	9.2498e-06	22	89	1040	13749	Golgi vesicle transport	FBGN0008635|FBGN0024689|FBGN0040087|FBGN0025725|FBGN0033460|FBGN0039188|FBGN0026634|FBGN0264560|FBGN0033401|FBGN0266720|FBGN0038303|FBGN0266464|FBGN0030141|FBGN0037979|FBGN0011232|FBGN0034854|FBGN0264389|FBGN0035762|FBGN0262126|FBGN0037881|FBGN0261787|FBGN0266671
48477	5.212e-07	9.2624e-06	96	768	1040	13749	oogenesis	FBGN0002914|FBGN0024194|FBGN0026598|FBGN0033846|FBGN0014029|FBGN0003330|FBGN0003475|FBGN0032848|FBGN0039139|FBGN0027889|FBGN0004811|FBGN0041164|FBGN0011771|FBGN0026317|FBGN0000479|FBGN0263351|FBGN0025865|FBGN0014073|FBGN0004901|FBGN0014020|FBGN0086384|FBGN0243512|FBGN0026722|FBGN0001990|FBGN0019972|FBGN0033260|FBGN0005198|FBGN0033897|FBGN0010333|FBGN0000482|FBGN0011570|FBGN0011760|FBGN0036059|FBG…
51056	5.3545e-07	9.4653e-06	35	188	1040	13749	regulation of small GTPase mediated signal transduction	FBGN0015000|FBGN0033349|FBGN0038401|FBGN0037182|FBGN0035073|FBGN0032388|FBGN0264560|FBGN0033539|FBGN0038303|FBGN0038304|FBGN0038855|FBGN0027932|FBGN0086356|FBGN0023508|FBGN0026317|FBGN0031233|FBGN0035761|FBGN0035437|FBGN0037255|FBGN0028500|FBGN0261787|FBGN0034249|FBGN0035916|FBGN0004103|FBGN0029736|FBGN0005198|FBGN0021760|FBGN0259483|FBGN0020238|FBGN0003969|FBGN0040011|FBGN0035879|FBGN0038768|FBG…
245	5.511e-07	9.6907e-06	9	16	1040	13749	spliceosomal complex assembly	FBGN0036850|FBGN0003741|FBGN0003742|FBGN0039626|FBGN0028554|FBGN0030479|FBGN0028577|FBGN0024285|FBGN0015075
9653	6.3671e-07	1.1137e-05	215	2095	1040	13749	anatomical structure morphogenesis	FBGN0000042|FBGN0033846|FBGN0263593|FBGN0001078|FBGN0004811|FBGN0041164|FBGN0044452|FBGN0025865|FBGN0243512|FBGN0034975|FBGN0243516|FBGN0003175|FBGN0029905|FBGN0003943|FBGN0037657|FBGN0023212|FBGN0005695|FBGN0019886|FBGN0086657|FBGN0030753|FBGN0004177|FBGN0001308|FBGN0013764|FBGN0015239|FBGN0266464|FBGN0024273|FBGN0037374|FBGN0015331|FBGN0027932|FBGN0034577|FBGN0036376|FBGN0010215|FBGN0035435|FBG…
6511	6.9247e-07	1.205e-05	38	215	1040	13749	ubiquitin-dependent protein catabolic process	FBGN0031187|FBGN0000351|FBGN0032208|FBGN0036136|FBGN0028686|FBGN0011327|FBGN0036005|FBGN0032467|FBGN0086129|FBGN0034989|FBGN0017551|FBGN0050466|FBGN0039402|FBGN0262699|FBGN0029819|FBGN0027609|FBGN0035207|FBGN0016038|FBGN0040294|FBGN0262166|FBGN0264848|FBGN0032751|FBGN0012058|FBGN0260936|FBGN0034231|FBGN0034704|FBGN0035953|FBGN0032956|FBGN0033260|FBGN0015509|FBGN0028692|FBGN0010314|FBGN0033337|FBG…
30163	7.7499e-07	1.3416e-05	40	233	1040	13749	protein catabolic process	FBGN0031187|FBGN0000351|FBGN0032208|FBGN0036136|FBGN0028686|FBGN0011327|FBGN0032467|FBGN0036005|FBGN0086129|FBGN0034989|FBGN0017551|FBGN0050466|FBGN0039402|FBGN0262699|FBGN0029819|FBGN0027609|FBGN0035207|FBGN0016038|FBGN0040294|FBGN0262166|FBGN0264848|FBGN0032751|FBGN0012058|FBGN0260936|FBGN0034231|FBGN0034704|FBGN0035953|FBGN0032956|FBGN0029113|FBGN0033260|FBGN0015509|FBGN0028692|FBGN0010314|FBG…
7292	8.3529e-07	1.4385e-05	96	776	1040	13749	female gamete generation	FBGN0002914|FBGN0024194|FBGN0026598|FBGN0033846|FBGN0014029|FBGN0003330|FBGN0003475|FBGN0032848|FBGN0039139|FBGN0027889|FBGN0004811|FBGN0041164|FBGN0011771|FBGN0026317|FBGN0000479|FBGN0263351|FBGN0025865|FBGN0014073|FBGN0004901|FBGN0014020|FBGN0086384|FBGN0243512|FBGN0026722|FBGN0001990|FBGN0019972|FBGN0033260|FBGN0005198|FBGN0033897|FBGN0010333|FBGN0000482|FBGN0011570|FBGN0011760|FBGN0036059|FBG…
9994	1.0563e-06	1.8099e-05	34	185	1040	13749	oocyte differentiation	FBGN0001308|FBGN0026433|FBGN0026431|FBGN0031985|FBGN0003475|FBGN0041164|FBGN0037374|FBGN0011771|FBGN0034577|FBGN0040294|FBGN0259139|FBGN0038167|FBGN0016984|FBGN0086384|FBGN0015754|FBGN0261458|FBGN0026722|FBGN0003480|FBGN0045862|FBGN0001990|FBGN0021760|FBGN0000319|FBGN0003482|FBGN0036059|FBGN0020238|FBGN0039861|FBGN0039016|FBGN0005695|FBGN0026238|FBGN0003205|FBGN0004510|FBGN0001404|FBGN0261524|FBG…
16180	1.0924e-06	1.8526e-05	9	17	1040	13749	snRNA processing	FBGN0031314|FBGN0037713|FBGN0034964|FBGN0030858|FBGN0038168|FBGN0036570|FBGN0025830|FBGN0036038|FBGN0035462
16073	1.0924e-06	1.8526e-05	9	17	1040	13749	snRNA metabolic process	FBGN0031314|FBGN0037713|FBGN0034964|FBGN0030858|FBGN0038168|FBGN0036570|FBGN0025830|FBGN0036038|FBGN0035462
71822	1.0998e-06	1.8558e-05	78	596	1040	13749	protein complex subunit organization	FBGN0261278|FBGN0002914|FBGN0040235|FBGN0024689|FBGN0003475|FBGN0039731|FBGN0023395|FBGN0040273|FBGN0262167|FBGN0037218|FBGN0027378|FBGN0262126|FBGN0014020|FBGN0034975|FBGN0243512|FBGN0266719|FBGN0035162|FBGN0243516|FBGN0259483|FBGN0023213|FBGN0010333|FBGN0011570|FBGN0022786|FBGN0034569|FBGN0011760|FBGN0036059|FBGN0033740|FBGN0039626|FBGN0037244|FBGN0032390|FBGN0266672|FBGN0086657|FBGN0037758|FBG…
44773	1.1266e-06	1.8915e-05	20	79	1040	13749	mitotic DNA damage checkpoint	FBGN0261278|FBGN0002901|FBGN0038578|FBGN0020270|FBGN0017550|FBGN0040298|FBGN0033260|FBGN0015509|FBGN0023213|FBGN0033897|FBGN0036239|FBGN0002909|FBGN0040273|FBGN0020238|FBGN0038016|FBGN0032728|FBGN0015799|FBGN0037263|FBGN0261530|FBGN0027054
31667	1.1829e-06	1.976e-05	27	130	1040	13749	response to nutrient levels	FBGN0263593|FBGN0028741|FBGN0028479|FBGN0004921|FBGN0015279|FBGN0044452|FBGN0037648|FBGN0026317|FBGN0015277|FBGN0260935|FBGN0265605|FBGN0052350|FBGN0261241|FBGN0038593|FBGN0005198|FBGN0002566|FBGN0035850|FBGN0000482|FBGN0024248|FBGN0039016|FBGN0003205|FBGN0030800|FBGN0061515|FBGN0039705|FBGN0029943|FBGN0086676|FBGN0034219
9968	1.2537e-06	2.0838e-05	41	246	1040	13749	negative regulation of signal transduction	FBGN0031799|FBGN0026598|FBGN0039110|FBGN0263593|FBGN0039402|FBGN0027932|FBGN0044452|FBGN0086356|FBGN0015279|FBGN0034577|FBGN0005355|FBGN0026317|FBGN0042085|FBGN0002044|FBGN0040206|FBGN0014020|FBGN0261241|FBGN0243512|FBGN0034068|FBGN0261983|FBGN0035060|FBGN0040079|FBGN0005198|FBGN0021760|FBGN0015509|FBGN0002566|FBGN0035850|FBGN0029157|FBGN0000482|FBGN0032499|FBGN0011570|FBGN0263240|FBGN0003969|FBG…
43408	1.2925e-06	2.1378e-05	24	108	1040	13749	regulation of MAPK cascade	FBGN0015000|FBGN0243512|FBGN0004103|FBGN0032388|FBGN0026323|FBGN0259483|FBGN0029157|FBGN0261477|FBGN0011570|FBGN0030018|FBGN0020238|FBGN0013987|FBGN0040011|FBGN0034577|FBGN0038768|FBGN0003205|FBGN0038167|FBGN0024329|FBGN0035437|FBGN0037255|FBGN0000173|FBGN0031883|FBGN0003209|FBGN0261524
9267	1.3103e-06	2.1566e-05	17	60	1040	13749	cellular response to starvation	FBGN0261241|FBGN0052350|FBGN0038593|FBGN0002566|FBGN0035850|FBGN0028741|FBGN0000482|FBGN0037648|FBGN0015279|FBGN0044452|FBGN0015277|FBGN0003205|FBGN0030800|FBGN0086676|FBGN0029943|FBGN0039705|FBGN0260935
44774	1.3968e-06	2.2876e-05	20	80	1040	13749	mitotic DNA integrity checkpoint	FBGN0261278|FBGN0002901|FBGN0038578|FBGN0020270|FBGN0017550|FBGN0040298|FBGN0033260|FBGN0015509|FBGN0023213|FBGN0033897|FBGN0036239|FBGN0002909|FBGN0040273|FBGN0020238|FBGN0038016|FBGN0032728|FBGN0015799|FBGN0037263|FBGN0261530|FBGN0027054
44710	1.4055e-06	2.2906e-05	213	2094	1040	13749	single-organism metabolic process	FBGN0032845|FBGN0001179|FBGN0036194|FBGN0033846|FBGN0263593|FBGN0038704|FBGN0032691|FBGN0015622|FBGN0003189|FBGN0035558|FBGN0031149|FBGN0044452|FBGN0037648|FBGN0023508|FBGN0031359|FBGN0023506|FBGN0260935|FBGN0260936|FBGN0027780|FBGN0037141|FBGN0243512|FBGN0034975|FBGN0035951|FBGN0031540|FBGN0052756|FBGN0037758|FBGN0039293|FBGN0052380|FBGN0030506|FBGN0036569|FBGN0015602|FBGN0037376|FBGN0260817|FBG…
9991	1.6175e-06	2.6233e-05	27	132	1040	13749	response to extracellular stimulus	FBGN0263593|FBGN0028741|FBGN0028479|FBGN0004921|FBGN0015279|FBGN0044452|FBGN0037648|FBGN0026317|FBGN0015277|FBGN0260935|FBGN0265605|FBGN0052350|FBGN0261241|FBGN0038593|FBGN0005198|FBGN0002566|FBGN0035850|FBGN0000482|FBGN0024248|FBGN0039016|FBGN0003205|FBGN0030800|FBGN0061515|FBGN0039705|FBGN0029943|FBGN0086676|FBGN0034219
35556	1.6891e-06	2.7144e-05	53	358	1040	13749	intracellular signal transduction	FBGN0015000|FBGN0034694|FBGN0038603|FBGN0026317|FBGN0000479|FBGN0014020|FBGN0243512|FBGN0086384|FBGN0026323|FBGN0005198|FBGN0010333|FBGN0014340|FBGN0259145|FBGN0030018|FBGN0028487|FBGN0026238|FBGN0036741|FBGN0024329|FBGN0037551|FBGN0086657|FBGN0027363|FBGN0024222|FBGN0014011|FBGN0029970|FBGN0028360|FBGN0023083|FBGN0023081|FBGN0262518|FBGN0011655|FBGN0035059|FBGN0028741|FBGN0016131|FBGN0015279|FBG…
31669	1.6899e-06	2.7144e-05	17	61	1040	13749	cellular response to nutrient levels	FBGN0261241|FBGN0052350|FBGN0038593|FBGN0002566|FBGN0035850|FBGN0028741|FBGN0000482|FBGN0037648|FBGN0015279|FBGN0044452|FBGN0015277|FBGN0003205|FBGN0030800|FBGN0086676|FBGN0029943|FBGN0039705|FBGN0260935
16236	1.7947e-06	2.869e-05	12	32	1040	13749	macroautophagy	FBGN0261241|FBGN0052350|FBGN0038593|FBGN0037648|FBGN0044452|FBGN0002566|FBGN0035850|FBGN0039705|FBGN0029943|FBGN0260935|FBGN0028741|FBGN0000482
90066	1.8236e-06	2.9012e-05	33	181	1040	13749	regulation of anatomical structure size	FBGN0002914|FBGN0023081|FBGN0264560|FBGN0040298|FBGN0003475|FBGN0052380|FBGN0013720|FBGN0024273|FBGN0015279|FBGN0034577|FBGN0026317|FBGN0031902|FBGN0262126|FBGN0032421|FBGN0014020|FBGN0001321|FBGN0243516|FBGN0027581|FBGN0002921|FBGN0005198|FBGN0000319|FBGN0029157|FBGN0031268|FBGN0011570|FBGN0024248|FBGN0034585|FBGN0013987|FBGN0011742|FBGN0003205|FBGN0030800|FBGN0024329|FBGN0003209|FBGN0261524
61136	1.8696e-06	2.9603e-05	15	49	1040	13749	regulation of proteasomal protein catabolic process	FBGN0031187|FBGN0000063|FBGN0036136|FBGN0026326|FBGN0041147|FBGN0032863|FBGN0017551|FBGN0264848|FBGN0010314|FBGN0032751|FBGN0262699|FBGN0012058|FBGN0031549|FBGN0034231|FBGN0027054
40008	1.9193e-06	3.0247e-05	41	250	1040	13749	regulation of growth	FBGN0003867|FBGN0011655|FBGN0264607|FBGN0266464|FBGN0024273|FBGN0264785|FBGN0016131|FBGN0024234|FBGN0015279|FBGN0026317|FBGN0036372|FBGN0040208|FBGN0033055|FBGN0086384|FBGN0261456|FBGN0025790|FBGN0038100|FBGN0032956|FBGN0035060|FBGN0005198|FBGN0011571|FBGN0259483|FBGN0000319|FBGN0010333|FBGN0036248|FBGN0028577|FBGN0011570|FBGN0030530|FBGN0024248|FBGN0020238|FBGN0003969|FBGN0011742|FBGN0003205|FBG…
1901575	1.9758e-06	3.0992e-05	78	605	1040	13749	organic substance catabolic process	FBGN0031187|FBGN0011327|FBGN0037215|FBGN0032467|FBGN0005648|FBGN0034989|FBGN0038704|FBGN0014029|FBGN0050466|FBGN0039402|FBGN0032907|FBGN0029819|FBGN0003189|FBGN0020261|FBGN0035203|FBGN0027609|FBGN0028479|FBGN0041164|FBGN0031868|FBGN0035207|FBGN0262166|FBGN0010406|FBGN0264848|FBGN0032751|FBGN0012058|FBGN0038877|FBGN0260936|FBGN0034704|FBGN0032296|FBGN0035953|FBGN0026722|FBGN0026751|FBGN0033029|FBG…
19538	1.9908e-06	3.108e-05	240	2423	1040	13749	protein metabolic process	FBGN0036194|FBGN0038603|FBGN0034989|FBGN0036546|FBGN0032691|FBGN0015622|FBGN0026147|FBGN0042693|FBGN0035558|FBGN0031149|FBGN0037442|FBGN0264848|FBGN0260935|FBGN0260936|FBGN0034704|FBGN0243512|FBGN0035953|FBGN0034975|FBGN0035951|FBGN0023213|FBGN0037653|FBGN0003943|FBGN0037242|FBGN0086657|FBGN0030753|FBGN0033021|FBGN0033544|FBGN0004177|FBGN0000063|FBGN0027515|FBGN0039293|FBGN0004957|FBGN0036569|FBG…
6378	2.0381e-06	3.167e-05	9	18	1040	13749	mRNA polyadenylation	FBGN0005648|FBGN0027873|FBGN0015949|FBGN0038269|FBGN0035987|FBGN0036570|FBGN0003321|FBGN0035900|FBGN0037371
16310	2.1446e-06	3.3171e-05	67	496	1040	13749	phosphorylation	FBGN0261278|FBGN0028978|FBGN0038603|FBGN0264607|FBGN0027889|FBGN0037315|FBGN0037218|FBGN0014073|FBGN0010441|FBGN0260935|FBGN0014020|FBGN0243512|FBGN0046685|FBGN0039623|FBGN0030864|FBGN0015772|FBGN0026323|FBGN0036266|FBGN0053156|FBGN0000147|FBGN0010333|FBGN0030018|FBGN0000721|FBGN0024329|FBGN0086657|FBGN0262617|FBGN0027569|FBGN0024222|FBGN0014011|FBGN0016696|FBGN0000063|FBGN0029970|FBGN0028360|FBG…
1902580	2.1587e-06	3.3236e-05	42	260	1040	13749	single-organism cellular localization	FBGN0001308|FBGN0026598|FBGN0026433|FBGN0026431|FBGN0031456|FBGN0003475|FBGN0023508|FBGN0040294|FBGN0259139|FBGN0031359|FBGN0010441|FBGN0038167|FBGN0262126|FBGN0026479|FBGN0033194|FBGN0016984|FBGN0027358|FBGN0086384|FBGN0015754|FBGN0033460|FBGN0045862|FBGN0021760|FBGN0001104|FBGN0000319|FBGN0000147|FBGN0024889|FBGN0001108|FBGN0000482|FBGN0010747|FBGN0013563|FBGN0011760|FBGN0002948|FBGN0031078|FBG…
44093	2.174e-06	3.3318e-05	43	269	1040	13749	positive regulation of molecular function	FBGN0000351|FBGN0000239|FBGN0033349|FBGN0038401|FBGN0037182|FBGN0035073|FBGN0264560|FBGN0031985|FBGN0038233|FBGN0033539|FBGN0020510|FBGN0038304|FBGN0020381|FBGN0038855|FBGN0086356|FBGN0026317|FBGN0023508|FBGN0031233|FBGN0038928|FBGN0035761|FBGN0028500|FBGN0024314|FBGN0034249|FBGN0035916|FBGN0029113|FBGN0019972|FBGN0027509|FBGN0026323|FBGN0029736|FBGN0261109|FBGN0005198|FBGN0035851|FBGN0014340|FBG…
6909	2.1956e-06	3.3496e-05	38	225	1040	13749	phagocytosis	FBGN0053526|FBGN0013764|FBGN0036194|FBGN0036005|FBGN0035627|FBGN0028541|FBGN0000042|FBGN0264560|FBGN0086445|FBGN0020510|FBGN0086707|FBGN0038855|FBGN0034577|FBGN0263603|FBGN0011771|FBGN0035435|FBGN0028471|FBGN0042085|FBGN0051064|FBGN0008635|FBGN0027581|FBGN0004103|FBGN0025725|FBGN0032250|FBGN0035993|FBGN0036180|FBGN0005198|FBGN0033859|FBGN0015295|FBGN0010333|FBGN0039923|FBGN0003943|FBGN0032863|FBG…
6403	2.2565e-06	3.4269e-05	29	150	1040	13749	RNA localization	FBGN0001308|FBGN0026433|FBGN0026431|FBGN0026634|FBGN0031456|FBGN0003475|FBGN0039004|FBGN0015277|FBGN0040294|FBGN0263351|FBGN0259139|FBGN0038167|FBGN0038738|FBGN0086384|FBGN0015754|FBGN0003480|FBGN0045862|FBGN0036640|FBGN0002566|FBGN0033316|FBGN0000319|FBGN0003482|FBGN0003321|FBGN0001108|FBGN0039016|FBGN0262736|FBGN0004510|FBGN0001404|FBGN0014011
44702	2.4182e-06	3.6558e-05	130	1162	1040	13749	single organism reproductive process	FBGN0002914|FBGN0003742|FBGN0000042|FBGN0033846|FBGN0014029|FBGN0032848|FBGN0004811|FBGN0027889|FBGN0041164|FBGN0025865|FBGN0004901|FBGN0014020|FBGN0243512|FBGN0243516|FBGN0000147|FBGN0032499|FBGN0030018|FBGN0003943|FBGN0011230|FBGN0005695|FBGN0011232|FBGN0030753|FBGN0033748|FBGN0014011|FBGN0033749|FBGN0004177|FBGN0001308|FBGN0022959|FBGN0002781|FBGN0011207|FBGN0024273|FBGN0086895|FBGN0015602|FBG…
50684	2.5518e-06	3.8386e-05	19	76	1040	13749	regulation of mRNA processing	FBGN0003742|FBGN0017457|FBGN0039600|FBGN0001179|FBGN0022984|FBGN0031456|FBGN0035235|FBGN0039229|FBGN0033859|FBGN0028577|FBGN0000662|FBGN0024285|FBGN0011305|FBGN0086895|FBGN0030631|FBGN0028471|FBGN0000377|FBGN0002044|FBGN0031883
44085	2.5622e-06	3.8386e-05	98	817	1040	13749	cellular component biogenesis	FBGN0002914|FBGN0261278|FBGN0003741|FBGN0003742|FBGN0039731|FBGN0011836|FBGN0041164|FBGN0037648|FBGN0036686|FBGN0262126|FBGN0032421|FBGN0014020|FBGN0034975|FBGN0002921|FBGN0005695|FBGN0039626|FBGN0025742|FBGN0035295|FBGN0262115|FBGN0037244|FBGN0005616|FBGN0262111|FBGN0037758|FBGN0014011|FBGN0004177|FBGN0001308|FBGN0011207|FBGN0266464|FBGN0036850|FBGN0086356|FBGN0036376|FBGN0259139|FBGN0035435|FBG…
31668	2.7598e-06	4.1162e-05	17	63	1040	13749	cellular response to extracellular stimulus	FBGN0261241|FBGN0052350|FBGN0038593|FBGN0002566|FBGN0035850|FBGN0028741|FBGN0000482|FBGN0037648|FBGN0015279|FBGN0044452|FBGN0015277|FBGN0003205|FBGN0030800|FBGN0086676|FBGN0029943|FBGN0039705|FBGN0260935
1903364	2.8438e-06	4.1831e-05	11	28	1040	13749	positive regulation of cellular protein catabolic process	FBGN0031187|FBGN0036136|FBGN0041147|FBGN0028978|FBGN0061469|FBGN0032863|FBGN0264848|FBGN0010314|FBGN0262699|FBGN0012058|FBGN0034231
1903052	2.8438e-06	4.1831e-05	11	28	1040	13749	positive regulation of proteolysis involved in cellular protein catabolic process	FBGN0031187|FBGN0036136|FBGN0041147|FBGN0028978|FBGN0061469|FBGN0032863|FBGN0264848|FBGN0010314|FBGN0262699|FBGN0012058|FBGN0034231
30182	2.8528e-06	4.1831e-05	98	819	1040	13749	neuron differentiation	FBGN0000239|FBGN0026598|FBGN0052056|FBGN0036900|FBGN0039132|FBGN0002521|FBGN0025716|FBGN0020510|FBGN0001078|FBGN0029818|FBGN0032600|FBGN0011771|FBGN0000479|FBGN0262167|FBGN0000377|FBGN0000173|FBGN0027054|FBGN0014020|FBGN0034975|FBGN0086384|FBGN0025790|FBGN0035993|FBGN0019972|FBGN0015772|FBGN0039450|FBGN0015509|FBGN0029905|FBGN0259483|FBGN0010333|FBGN0035851|FBGN0036365|FBGN0035713|FBGN0053193|FBG…
44707	2.8547e-06	4.1831e-05	376	4100	1040	13749	single-multicellular organism process	FBGN0033842|FBGN0000042|FBGN0033846|FBGN0263593|FBGN0036199|FBGN0015622|FBGN0001078|FBGN0001565|FBGN0037359|FBGN0032690|FBGN0041164|FBGN0031149|FBGN0044452|FBGN0038016|FBGN0037446|FBGN0005683|FBGN0025865|FBGN0035416|FBGN0036686|FBGN0033557|FBGN0037924|FBGN0260936|FBGN0032421|FBGN0034975|FBGN0243512|FBGN0035954|FBGN0243516|FBGN0033029|FBGN0003175|FBGN0029905|FBGN0003943|FBGN0037657|FBGN0023212|FBG…
1903311	3.1506e-06	4.5966e-05	19	77	1040	13749	regulation of mRNA metabolic process	FBGN0003742|FBGN0017457|FBGN0039600|FBGN0001179|FBGN0022984|FBGN0031456|FBGN0035235|FBGN0039229|FBGN0033859|FBGN0028577|FBGN0000662|FBGN0024285|FBGN0011305|FBGN0086895|FBGN0030631|FBGN0028471|FBGN0000377|FBGN0002044|FBGN0031883
51640	3.2965e-06	4.7885e-05	37	220	1040	13749	organelle localization	FBGN0001308|FBGN0000063|FBGN0026598|FBGN0039132|FBGN0266464|FBGN0037374|FBGN0087021|FBGN0042693|FBGN0263351|FBGN0037218|FBGN0010380|FBGN0031359|FBGN0026479|FBGN0016984|FBGN0015754|FBGN0029688|FBGN0266719|FBGN0261822|FBGN0004103|FBGN0035060|FBGN0021760|FBGN0001104|FBGN0000319|FBGN0000147|FBGN0002441|FBGN0040285|FBGN0001108|FBGN0011760|FBGN0036059|FBGN0259824|FBGN0002948|FBGN0266672|FBGN0266669|FBG…
43543	3.4961e-06	5.0565e-05	17	64	1040	13749	protein acylation	FBGN0024194|FBGN0034975|FBGN0033474|FBGN0036039|FBGN0020388|FBGN0032691|FBGN0014340|FBGN0027453|FBGN0027490|FBGN0259824|FBGN0037376|FBGN0038039|FBGN0025825|FBGN0027378|FBGN0026080|FBGN0052343|FBGN0039067
34472	4.1526e-06	5.9801e-05	8	15	1040	13749	snRNA 3'-end processing	FBGN0031314|FBGN0037713|FBGN0034964|FBGN0030858|FBGN0038168|FBGN0036570|FBGN0025830|FBGN0036038
8360	4.194e-06	5.9881e-05	24	115	1040	13749	regulation of cell shape	FBGN0016696|FBGN0243512|FBGN0027515|FBGN0261458|FBGN0243516|FBGN0039532|FBGN0002921|FBGN0015295|FBGN0010333|FBGN0020510|FBGN0027587|FBGN0024273|FBGN0030018|FBGN0013987|FBGN0004921|FBGN0011771|FBGN0030391|FBGN0025865|FBGN0035761|FBGN0262126|FBGN0003209|FBGN0004177|FBGN0014020|FBGN0014011
45930	4.194e-06	5.9881e-05	24	115	1040	13749	negative regulation of mitotic cell cycle	FBGN0261278|FBGN0000063|FBGN0015754|FBGN0002901|FBGN0038578|FBGN0028978|FBGN0020270|FBGN0017550|FBGN0040298|FBGN0033260|FBGN0015509|FBGN0033897|FBGN0023213|FBGN0036239|FBGN0002909|FBGN0040273|FBGN0020238|FBGN0026326|FBGN0038016|FBGN0032728|FBGN0015799|FBGN0037263|FBGN0261530|FBGN0027054
956	4.2698e-06	6.0704e-05	11	29	1040	13749	nuclear-transcribed mRNA catabolic process	FBGN0041164|FBGN0033029|FBGN0005648|FBGN0023520|FBGN0011207|FBGN0033352|FBGN0034923|FBGN0036239|FBGN0039260|FBGN0020261|FBGN0032296
31399	4.3105e-06	6.1022e-05	33	188	1040	13749	regulation of protein modification process	FBGN0000351|FBGN0053526|FBGN0028978|FBGN0263237|FBGN0017551|FBGN0040394|FBGN0032691|FBGN0020510|FBGN0262699|FBGN0038251|FBGN0001297|FBGN0040206|FBGN0000173|FBGN0012058|FBGN0030087|FBGN0243512|FBGN0027568|FBGN0086384|FBGN0038286|FBGN0027581|FBGN0032378|FBGN0034542|FBGN0026323|FBGN0005198|FBGN0010314|FBGN0029157|FBGN0014340|FBGN0030018|FBGN0020238|FBGN0061469|FBGN0024329|FBGN0061515|FBGN0261524
71496	4.4046e-06	6.2091e-05	17	65	1040	13749	cellular response to external stimulus	FBGN0261241|FBGN0052350|FBGN0038593|FBGN0002566|FBGN0035850|FBGN0028741|FBGN0000482|FBGN0037648|FBGN0015279|FBGN0044452|FBGN0015277|FBGN0003205|FBGN0030800|FBGN0086676|FBGN0029943|FBGN0039705|FBGN0260935
30952	4.4444e-06	6.239e-05	14	46	1040	13749	establishment or maintenance of cytoskeleton polarity	FBGN0001308|FBGN0026598|FBGN0041164|FBGN0020238|FBGN0261458|FBGN0040294|FBGN0045862|FBGN0021760|FBGN0000319|FBGN0038167|FBGN0016984|FBGN0001404|FBGN0014011|FBGN0014020
31023	4.5128e-06	6.3084e-05	26	131	1040	13749	microtubule organizing center organization	FBGN0261278|FBGN0001308|FBGN0002914|FBGN0000351|FBGN0026433|FBGN0026431|FBGN0034530|FBGN0031575|FBGN0039731|FBGN0041164|FBGN0086356|FBGN0001218|FBGN0262167|FBGN0011020|FBGN0000377|FBGN0015754|FBGN0033897|FBGN0000147|FBGN0003482|FBGN0001108|FBGN0051716|FBGN0036059|FBGN0031078|FBGN0003087|FBGN0035295|FBGN0004177
43085	4.7734e-06	6.645e-05	40	250	1040	13749	positive regulation of catalytic activity	FBGN0000351|FBGN0000239|FBGN0033349|FBGN0038401|FBGN0037182|FBGN0035073|FBGN0031985|FBGN0264560|FBGN0038233|FBGN0033539|FBGN0020510|FBGN0038304|FBGN0020381|FBGN0038855|FBGN0086356|FBGN0026317|FBGN0023508|FBGN0031233|FBGN0038928|FBGN0035761|FBGN0028500|FBGN0024314|FBGN0034249|FBGN0035916|FBGN0027509|FBGN0019972|FBGN0026323|FBGN0029736|FBGN0261109|FBGN0005198|FBGN0035851|FBGN0030018|FBGN0003969|FBG…
23057	5.2755e-06	7.3135e-05	41	260	1040	13749	negative regulation of signaling	FBGN0031799|FBGN0026598|FBGN0039110|FBGN0263593|FBGN0039402|FBGN0027932|FBGN0044452|FBGN0086356|FBGN0015279|FBGN0034577|FBGN0005355|FBGN0026317|FBGN0042085|FBGN0002044|FBGN0040206|FBGN0014020|FBGN0261241|FBGN0243512|FBGN0034068|FBGN0261983|FBGN0035060|FBGN0040079|FBGN0005198|FBGN0021760|FBGN0015509|FBGN0002566|FBGN0035850|FBGN0029157|FBGN0000482|FBGN0032499|FBGN0011570|FBGN0263240|FBGN0003969|FBG…
50807	5.443e-06	7.5002e-05	23	109	1040	13749	regulation of synapse organization	FBGN0025790|FBGN0035060|FBGN0032956|FBGN0011655|FBGN0005198|FBGN0011571|FBGN0259483|FBGN0264607|FBGN0010333|FBGN0266464|FBGN0011570|FBGN0024273|FBGN0024234|FBGN0011742|FBGN0015279|FBGN0036372|FBGN0026015|FBGN0040208|FBGN0026080|FBGN0034265|FBGN0033055|FBGN0086676|FBGN0037884
51656	5.4551e-06	7.5002e-05	33	190	1040	13749	establishment of organelle localization	FBGN0001308|FBGN0000063|FBGN0026598|FBGN0039132|FBGN0266464|FBGN0037374|FBGN0087021|FBGN0263351|FBGN0037218|FBGN0010380|FBGN0026479|FBGN0015754|FBGN0029688|FBGN0266719|FBGN0004103|FBGN0035060|FBGN0001104|FBGN0021760|FBGN0000147|FBGN0000319|FBGN0002441|FBGN0040285|FBGN0001108|FBGN0036059|FBGN0011760|FBGN0259824|FBGN0002948|FBGN0266672|FBGN0266669|FBGN0086676|FBGN0266671|FBGN0266668|FBGN0027363
48024	5.5195e-06	7.5577e-05	17	66	1040	13749	regulation of mRNA splicing, via spliceosome	FBGN0003742|FBGN0017457|FBGN0039600|FBGN0001179|FBGN0022984|FBGN0031456|FBGN0035235|FBGN0039229|FBGN0033859|FBGN0028577|FBGN0000662|FBGN0011305|FBGN0024285|FBGN0086895|FBGN0030631|FBGN0000377|FBGN0031883
32434	5.8931e-06	8.0362e-05	14	47	1040	13749	regulation of proteasomal ubiquitin-dependent protein catabolic process	FBGN0000063|FBGN0036136|FBGN0026326|FBGN0041147|FBGN0032863|FBGN0017551|FBGN0264848|FBGN0010314|FBGN0032751|FBGN0262699|FBGN0012058|FBGN0031549|FBGN0034231|FBGN0027054
43631	6.1276e-06	8.3221e-05	9	20	1040	13749	RNA polyadenylation	FBGN0005648|FBGN0027873|FBGN0015949|FBGN0038269|FBGN0035987|FBGN0036570|FBGN0003321|FBGN0035900|FBGN0037371
31331	6.3848e-06	8.6189e-05	16	60	1040	13749	positive regulation of cellular catabolic process	FBGN0031187|FBGN0036136|FBGN0028978|FBGN0005198|FBGN0010314|FBGN0262699|FBGN0032499|FBGN0037327|FBGN0041147|FBGN0026317|FBGN0032863|FBGN0061469|FBGN0264848|FBGN0039636|FBGN0012058|FBGN0034231
42594	6.3978e-06	8.6189e-05	23	110	1040	13749	response to starvation	FBGN0261241|FBGN0052350|FBGN0038593|FBGN0263593|FBGN0002566|FBGN0035850|FBGN0028741|FBGN0000482|FBGN0024248|FBGN0028479|FBGN0037648|FBGN0044452|FBGN0015279|FBGN0039016|FBGN0015277|FBGN0003205|FBGN0030800|FBGN0086676|FBGN0029943|FBGN0039705|FBGN0260935|FBGN0265605|FBGN0034219
6891	6.7089e-06	9.0017e-05	10	25	1040	13749	intra-Golgi vesicle-mediated transport	FBGN0024689|FBGN0037979|FBGN0264560|FBGN0026634|FBGN0033401|FBGN0034854|FBGN0038303|FBGN0261787|FBGN0037881|FBGN0266464
10638	7.0801e-06	9.4618e-05	18	74	1040	13749	positive regulation of organelle organization	FBGN0002774|FBGN0243516|FBGN0032691|FBGN0003475|FBGN0010314|FBGN0262699|FBGN0024273|FBGN0033075|FBGN0002948|FBGN0025463|FBGN0011742|FBGN0041147|FBGN0032863|FBGN0264848|FBGN0035761|FBGN0026479|FBGN0012058|FBGN0034231
51963	7.636e-06	0.00010164	21	96	1040	13749	regulation of synapse assembly	FBGN0025790|FBGN0035060|FBGN0032956|FBGN0011655|FBGN0005198|FBGN0011571|FBGN0259483|FBGN0264607|FBGN0010333|FBGN0266464|FBGN0011570|FBGN0024273|FBGN0024234|FBGN0011742|FBGN0036372|FBGN0026015|FBGN0040208|FBGN0034265|FBGN0033055|FBGN0086676|FBGN0037884
10648	7.7461e-06	0.0001027	41	264	1040	13749	negative regulation of cell communication	FBGN0031799|FBGN0026598|FBGN0039110|FBGN0263593|FBGN0039402|FBGN0027932|FBGN0044452|FBGN0086356|FBGN0015279|FBGN0034577|FBGN0005355|FBGN0026317|FBGN0042085|FBGN0002044|FBGN0040206|FBGN0014020|FBGN0261241|FBGN0243512|FBGN0034068|FBGN0261983|FBGN0035060|FBGN0040079|FBGN0005198|FBGN0021760|FBGN0015509|FBGN0002566|FBGN0035850|FBGN0029157|FBGN0000482|FBGN0032499|FBGN0011570|FBGN0263240|FBGN0003969|FBG…
16049	8.5116e-06	0.0001124	19	82	1040	13749	cell growth	FBGN0002774|FBGN0039532|FBGN0015295|FBGN0010333|FBGN0020510|FBGN0024248|FBGN0037374|FBGN0030018|FBGN0016131|FBGN0011771|FBGN0015279|FBGN0011230|FBGN0025825|FBGN0000479|FBGN0003205|FBGN0001297|FBGN0003209|FBGN0014020|FBGN0014011
1901990	8.6661e-06	0.00011354	18	75	1040	13749	regulation of mitotic cell cycle phase transition	FBGN0261278|FBGN0243512|FBGN0000063|FBGN0002914|FBGN0002901|FBGN0017551|FBGN0010314|FBGN0262699|FBGN0031549|FBGN0037327|FBGN0041147|FBGN0026326|FBGN0015799|FBGN0032863|FBGN0264848|FBGN0032751|FBGN0012058|FBGN0034231
1901987	8.6661e-06	0.00011354	18	75	1040	13749	regulation of cell cycle phase transition	FBGN0261278|FBGN0243512|FBGN0000063|FBGN0002914|FBGN0002901|FBGN0017551|FBGN0010314|FBGN0262699|FBGN0031549|FBGN0037327|FBGN0041147|FBGN0026326|FBGN0015799|FBGN0032863|FBGN0264848|FBGN0032751|FBGN0012058|FBGN0034231
48666	9.0138e-06	0.00011764	85	703	1040	13749	neuron development	FBGN0000239|FBGN0026598|FBGN0052056|FBGN0036900|FBGN0039132|FBGN0002521|FBGN0025716|FBGN0020510|FBGN0001078|FBGN0029818|FBGN0032600|FBGN0011771|FBGN0000479|FBGN0262167|FBGN0000173|FBGN0014020|FBGN0034975|FBGN0025790|FBGN0019972|FBGN0015772|FBGN0039450|FBGN0015509|FBGN0029905|FBGN0259483|FBGN0010333|FBGN0035851|FBGN0035713|FBGN0027088|FBGN0086657|FBGN0266671|FBGN0014011|FBGN0031947|FBGN0001308|FBG…
65003	9.481e-06	0.00012325	51	360	1040	13749	macromolecular complex assembly	FBGN0002914|FBGN0261278|FBGN0003741|FBGN0003742|FBGN0037482|FBGN0011836|FBGN0030479|FBGN0262126|FBGN0015075|FBGN0034975|FBGN0266719|FBGN0028554|FBGN0259483|FBGN0022786|FBGN0037792|FBGN0039626|FBGN0037244|FBGN0005616|FBGN0037758|FBGN0004177|FBGN0001308|FBGN0026433|FBGN0026431|FBGN0011207|FBGN0266464|FBGN0036850|FBGN0086356|FBGN0011020|FBGN0033055|FBGN0032105|FBGN0002774|FBGN0015754|FBGN0004103|FBG…
16573	1.033e-05	0.00013325	12	37	1040	13749	histone acetylation	FBGN0034975|FBGN0036039|FBGN0037376|FBGN0025825|FBGN0027378|FBGN0020388|FBGN0032691|FBGN0026080|FBGN0052343|FBGN0014340|FBGN0039067|FBGN0027490
16325	1.033e-05	0.00013325	12	37	1040	13749	oocyte microtubule cytoskeleton organization	FBGN0001308|FBGN0041164|FBGN0020238|FBGN0261458|FBGN0040294|FBGN0045862|FBGN0021760|FBGN0000319|FBGN0038167|FBGN0016984|FBGN0001404|FBGN0014011
34655	1.0418e-05	0.00013387	30	170	1040	13749	nucleobase-containing compound catabolic process	FBGN0005648|FBGN0017550|FBGN0014029|FBGN0023520|FBGN0038704|FBGN0011207|FBGN0034923|FBGN0036239|FBGN0032907|FBGN0020261|FBGN0041164|FBGN0031868|FBGN0010406|FBGN0038877|FBGN0265605|FBGN0032296|FBGN0026722|FBGN0026751|FBGN0033029|FBGN0038269|FBGN0001104|FBGN0002909|FBGN0039260|FBGN0037263|FBGN0026015|FBGN0003205|FBGN0033352|FBGN0001123|FBGN0004406|FBGN0026737
48585	1.0513e-05	0.00013435	44	295	1040	13749	negative regulation of response to stimulus	FBGN0031187|FBGN0031799|FBGN0026598|FBGN0039110|FBGN0263593|FBGN0039402|FBGN0027932|FBGN0044452|FBGN0086356|FBGN0015279|FBGN0034577|FBGN0005355|FBGN0026317|FBGN0042085|FBGN0002044|FBGN0040206|FBGN0260936|FBGN0014020|FBGN0261241|FBGN0243512|FBGN0034068|FBGN0261983|FBGN0035060|FBGN0040079|FBGN0005198|FBGN0021760|FBGN0015509|FBGN0002566|FBGN0035850|FBGN0029157|FBGN0000482|FBGN0032499|FBGN0011570|FBG…
33044	1.0539e-05	0.00013435	17	69	1040	13749	regulation of chromosome organization	FBGN0000063|FBGN0010278|FBGN0002774|FBGN0002781|FBGN0032691|FBGN0010314|FBGN0262699|FBGN0014340|FBGN0025463|FBGN0026326|FBGN0041147|FBGN0032863|FBGN0264848|FBGN0030082|FBGN0024329|FBGN0012058|FBGN0034231
30951	1.0576e-05	0.00013435	13	43	1040	13749	establishment or maintenance of microtubule cytoskeleton polarity	FBGN0001308|FBGN0026598|FBGN0041164|FBGN0020238|FBGN0261458|FBGN0040294|FBGN0045862|FBGN0021760|FBGN0000319|FBGN0038167|FBGN0016984|FBGN0001404|FBGN0014011
6402	1.4066e-05	0.00017801	12	38	1040	13749	mRNA catabolic process	FBGN0041164|FBGN0033029|FBGN0005648|FBGN0017550|FBGN0023520|FBGN0011207|FBGN0033352|FBGN0034923|FBGN0036239|FBGN0039260|FBGN0020261|FBGN0032296
2000026	1.4447e-05	0.00018214	60	454	1040	13749	regulation of multicellular organismal development	FBGN0261278|FBGN0034051|FBGN0034314|FBGN0264607|FBGN0037359|FBGN0027609|FBGN0041164|FBGN0262126|FBGN0000173|FBGN0014020|FBGN0086384|FBGN0025790|FBGN0035060|FBGN0019972|FBGN0005198|FBGN0011571|FBGN0259483|FBGN0000147|FBGN0010333|FBGN0029157|FBGN0011570|FBGN0030018|FBGN0053193|FBGN0034265|FBGN0027363|FBGN0014011|FBGN0004177|FBGN0011656|FBGN0001308|FBGN0013764|FBGN0011655|FBGN0266464|FBGN0000394|FBG…
48609	1.4608e-05	0.00018347	130	1204	1040	13749	multicellular organismal reproductive process	FBGN0003741|FBGN0002914|FBGN0003742|FBGN0000042|FBGN0033846|FBGN0014029|FBGN0032848|FBGN0004811|FBGN0027889|FBGN0041164|FBGN0025865|FBGN0004901|FBGN0014020|FBGN0243512|FBGN0243516|FBGN0000147|FBGN0030018|FBGN0003943|FBGN0011230|FBGN0005695|FBGN0011232|FBGN0030753|FBGN0033748|FBGN0014011|FBGN0033749|FBGN0004177|FBGN0001308|FBGN0022959|FBGN0002781|FBGN0011207|FBGN0024273|FBGN0086895|FBGN0015602|FBG…
40007	1.4933e-05	0.00018653	33	199	1040	13749	growth	FBGN0053526|FBGN0014029|FBGN0020510|FBGN0259697|FBGN0037374|FBGN0016131|FBGN0036376|FBGN0011771|FBGN0015279|FBGN0025825|FBGN0000479|FBGN0001297|FBGN0026199|FBGN0000173|FBGN0260936|FBGN0014020|FBGN0002774|FBGN0261456|FBGN0032956|FBGN0039532|FBGN0002921|FBGN0032378|FBGN0011571|FBGN0015295|FBGN0010333|FBGN0024248|FBGN0030018|FBGN0039861|FBGN0011230|FBGN0003205|FBGN0003209|FBGN0011701|FBGN0014011
902	1.4963e-05	0.00018653	86	723	1040	13749	cell morphogenesis	FBGN0000239|FBGN0026598|FBGN0052056|FBGN0036900|FBGN0039132|FBGN0003330|FBGN0002521|FBGN0025716|FBGN0020510|FBGN0001078|FBGN0032600|FBGN0011771|FBGN0000479|FBGN0262167|FBGN0000173|FBGN0262126|FBGN0014020|FBGN0034975|FBGN0008635|FBGN0025790|FBGN0015772|FBGN0039450|FBGN0029905|FBGN0259483|FBGN0010333|FBGN0035851|FBGN0011570|FBGN0030018|FBGN0035713|FBGN0027088|FBGN0086657|FBGN0266671|FBGN0014011|FBG…
43484	1.5844e-05	0.00019679	17	71	1040	13749	regulation of RNA splicing	FBGN0003742|FBGN0017457|FBGN0039600|FBGN0001179|FBGN0022984|FBGN0031456|FBGN0035235|FBGN0039229|FBGN0033859|FBGN0028577|FBGN0000662|FBGN0011305|FBGN0024285|FBGN0086895|FBGN0030631|FBGN0000377|FBGN0031883
48699	1.5993e-05	0.0001979	106	940	1040	13749	generation of neurons	FBGN0000239|FBGN0002521|FBGN0001078|FBGN0037359|FBGN0037446|FBGN0014020|FBGN0034975|FBGN0029905|FBGN0000147|FBGN0027088|FBGN0086657|FBGN0262111|FBGN0014011|FBGN0004177|FBGN0001308|FBGN0031947|FBGN0013764|FBGN0020388|FBGN0036239|FBGN0024273|FBGN0020381|FBGN0010772|FBGN0086356|FBGN0036376|FBGN0086358|FBGN0035435|FBGN0038167|FBGN0067864|FBGN0036661|FBGN0001259|FBGN0002774|FBGN0015754|FBGN0004103|FBG…
22618	1.8311e-05	0.00022574	13	45	1040	13749	ribonucleoprotein complex assembly	FBGN0036850|FBGN0003741|FBGN0003742|FBGN0037482|FBGN0039016|FBGN0036487|FBGN0039626|FBGN0028554|FBGN0030479|FBGN0028577|FBGN0031951|FBGN0024285|FBGN0015075
7154	1.8436e-05	0.00022645	166	1621	1040	13749	cell communication	FBGN0015000|FBGN0034694|FBGN0038603|FBGN0001078|FBGN0042693|FBGN0037648|FBGN0044452|FBGN0023508|FBGN0010380|FBGN0260935|FBGN0014020|FBGN0243512|FBGN0026751|FBGN0035060|FBGN0002921|FBGN0039928|FBGN0030018|FBGN0037657|FBGN0028487|FBGN0019886|FBGN0036741|FBGN0086657|FBGN0037551|FBGN0037248|FBGN0034219|FBGN0024222|FBGN0014011|FBGN0004177|FBGN0001308|FBGN0029970|FBGN0037182|FBGN0262518|FBGN0015239|FBG…
16482	1.8688e-05	0.0002287	38	246	1040	13749	cytoplasmic transport	FBGN0001308|FBGN0039110|FBGN0264560|FBGN0031456|FBGN0030122|FBGN0266720|FBGN0028741|FBGN0266464|FBGN0035900|FBGN0264785|FBGN0039004|FBGN0037374|FBGN0010441|FBGN0033194|FBGN0262126|FBGN0027358|FBGN0259152|FBGN0261241|FBGN0015754|FBGN0033460|FBGN0036640|FBGN0033316|FBGN0024889|FBGN0003321|FBGN0000482|FBGN0011570|FBGN0010747|FBGN0013563|FBGN0034282|FBGN0031078|FBGN0037979|FBGN0011232|FBGN0003205|FBG…
18393	1.893e-05	0.00022998	12	39	1040	13749	internal peptidyl-lysine acetylation	FBGN0034975|FBGN0036039|FBGN0037376|FBGN0025825|FBGN0027378|FBGN0020388|FBGN0032691|FBGN0026080|FBGN0052343|FBGN0014340|FBGN0039067|FBGN0027490
6475	1.893e-05	0.00022998	12	39	1040	13749	internal protein amino acid acetylation	FBGN0034975|FBGN0036039|FBGN0037376|FBGN0025825|FBGN0027378|FBGN0020388|FBGN0032691|FBGN0026080|FBGN0052343|FBGN0014340|FBGN0039067|FBGN0027490
15931	2.1006e-05	0.00025428	19	87	1040	13749	nucleobase-containing compound transport	FBGN0036640|FBGN0026634|FBGN0031456|FBGN0002566|FBGN0033316|FBGN0000319|FBGN0024994|FBGN0003321|FBGN0001108|FBGN0039004|FBGN0039016|FBGN0031250|FBGN0015277|FBGN0262736|FBGN0263351|FBGN0031359|FBGN0038738|FBGN0001404|FBGN0040777
910	2.1195e-05	0.00025564	22	110	1040	13749	cytokinesis	FBGN0086384|FBGN0002914|FBGN0026598|FBGN0024689|FBGN0026433|FBGN0026431|FBGN0000042|FBGN0025725|FBGN0014029|FBGN0025716|FBGN0032848|FBGN0086356|FBGN0023508|FBGN0003087|FBGN0035762|FBGN0026361|FBGN0266672|FBGN0032105|FBGN0026479|FBGN0261787|FBGN0266668|FBGN0014020
32989	2.4419e-05	0.00029304	97	851	1040	13749	cellular component morphogenesis	FBGN0002914|FBGN0000239|FBGN0024194|FBGN0026598|FBGN0052056|FBGN0033846|FBGN0036900|FBGN0039132|FBGN0003330|FBGN0002521|FBGN0025716|FBGN0001078|FBGN0020510|FBGN0041164|FBGN0032600|FBGN0011771|FBGN0000479|FBGN0262167|FBGN0000173|FBGN0262126|FBGN0014020|FBGN0034975|FBGN0243512|FBGN0008635|FBGN0025790|FBGN0033260|FBGN0015772|FBGN0039450|FBGN0029905|FBGN0259483|FBGN0010333|FBGN0035851|FBGN0011570|FBG…
7267	2.4539e-05	0.00029304	66	523	1040	13749	cell-cell signaling	FBGN0052056|FBGN0036450|FBGN0036900|FBGN0039132|FBGN0264607|FBGN0266720|FBGN0004868|FBGN0042693|FBGN0000479|FBGN0263351|FBGN0037218|FBGN0010380|FBGN0027054|FBGN0086384|FBGN0025790|FBGN0026751|FBGN0266719|FBGN0030196|FBGN0035060|FBGN0035993|FBGN0002921|FBGN0005198|FBGN0039928|FBGN0040285|FBGN0000662|FBGN0039260|FBGN0031637|FBGN0035023|FBGN0019886|FBGN0266672|FBGN0001123|FBGN0026428|FBGN0266671|FBG…
51297	2.4559e-05	0.00029304	24	127	1040	13749	centrosome organization	FBGN0261278|FBGN0000351|FBGN0002914|FBGN0001308|FBGN0015754|FBGN0026433|FBGN0034530|FBGN0026431|FBGN0031575|FBGN0000147|FBGN0033897|FBGN0039731|FBGN0001108|FBGN0051716|FBGN0036059|FBGN0001218|FBGN0086356|FBGN0031078|FBGN0003087|FBGN0262167|FBGN0035295|FBGN0011020|FBGN0000377|FBGN0004177
18394	2.5197e-05	0.00029746	12	40	1040	13749	peptidyl-lysine acetylation	FBGN0034975|FBGN0036039|FBGN0037376|FBGN0025825|FBGN0027378|FBGN0020388|FBGN0032691|FBGN0026080|FBGN0052343|FBGN0014340|FBGN0039067|FBGN0027490
32313	2.5197e-05	0.00029746	12	40	1040	13749	regulation of Rab GTPase activity	FBGN0038855|FBGN0035916|FBGN0038401|FBGN0035879|FBGN0035073|FBGN0031233|FBGN0029736|FBGN0028500|FBGN0051935|FBGN0038303|FBGN0261787|FBGN0038304
32483	2.5197e-05	0.00029746	12	40	1040	13749	regulation of Rab protein signal transduction	FBGN0038855|FBGN0035916|FBGN0038401|FBGN0035879|FBGN0035073|FBGN0031233|FBGN0029736|FBGN0028500|FBGN0051935|FBGN0038303|FBGN0261787|FBGN0038304
48638	2.7015e-05	0.00031781	31	187	1040	13749	regulation of developmental growth	FBGN0003867|FBGN0011655|FBGN0264607|FBGN0266464|FBGN0024273|FBGN0024234|FBGN0015279|FBGN0026317|FBGN0036372|FBGN0040208|FBGN0033055|FBGN0086384|FBGN0261456|FBGN0025790|FBGN0032956|FBGN0035060|FBGN0005198|FBGN0011571|FBGN0259483|FBGN0036248|FBGN0011570|FBGN0030530|FBGN0024248|FBGN0011742|FBGN0003205|FBGN0053193|FBGN0034265|FBGN0037884|FBGN0086676|FBGN0261524|FBGN0020279
18205	2.8281e-05	0.00033153	17	74	1040	13749	peptidyl-lysine modification	FBGN0034975|FBGN0052133|FBGN0036039|FBGN0020388|FBGN0032691|FBGN0036973|FBGN0030121|FBGN0014340|FBGN0027490|FBGN0015602|FBGN0037376|FBGN0025825|FBGN0027378|FBGN0026080|FBGN0052343|FBGN0039067|FBGN0263755
381	2.8678e-05	0.00033501	15	60	1040	13749	regulation of alternative mRNA splicing, via spliceosome	FBGN0003742|FBGN0017457|FBGN0039600|FBGN0001179|FBGN0022984|FBGN0035235|FBGN0039229|FBGN0033859|FBGN0028577|FBGN0000662|FBGN0024285|FBGN0086895|FBGN0030631|FBGN0000377|FBGN0031883
42147	2.9746e-05	0.00034628	6	10	1040	13749	retrograde transport, endosome to Golgi	FBGN0034708|FBGN0032005|FBGN0037979|FBGN0011232|FBGN0031534|FBGN0014411
80009	3.2563e-05	0.00037718	4	4	1040	13749	mRNA methylation	FBGN0029693|FBGN0001974|FBGN0032016|FBGN0039139
48469	3.2626e-05	0.00037718	30	180	1040	13749	cell maturation	FBGN0001308|FBGN0026433|FBGN0026431|FBGN0031985|FBGN0003475|FBGN0041164|FBGN0015279|FBGN0040294|FBGN0259139|FBGN0038167|FBGN0016984|FBGN0086384|FBGN0015754|FBGN0261458|FBGN0045862|FBGN0019972|FBGN0001990|FBGN0021760|FBGN0015509|FBGN0000319|FBGN0020238|FBGN0003964|FBGN0005695|FBGN0026238|FBGN0003205|FBGN0004510|FBGN0086657|FBGN0001404|FBGN0261524|FBGN0014011
6473	3.3192e-05	0.00038239	12	41	1040	13749	protein acetylation	FBGN0034975|FBGN0036039|FBGN0037376|FBGN0025825|FBGN0027378|FBGN0020388|FBGN0032691|FBGN0026080|FBGN0052343|FBGN0014340|FBGN0039067|FBGN0027490
1902099	3.3757e-05	0.00038624	11	35	1040	13749	regulation of metaphase/anaphase transition of cell cycle	FBGN0000063|FBGN0026326|FBGN0041147|FBGN0032863|FBGN0264848|FBGN0010314|FBGN0032751|FBGN0262699|FBGN0012058|FBGN0031549|FBGN0034231
30071	3.3757e-05	0.00038624	11	35	1040	13749	regulation of mitotic metaphase/anaphase transition	FBGN0000063|FBGN0026326|FBGN0041147|FBGN0032863|FBGN0264848|FBGN0010314|FBGN0032751|FBGN0262699|FBGN0012058|FBGN0031549|FBGN0034231
21700	3.392e-05	0.00038678	32	198	1040	13749	developmental maturation	FBGN0001308|FBGN0026433|FBGN0026431|FBGN0031985|FBGN0003475|FBGN0041164|FBGN0015279|FBGN0040294|FBGN0259139|FBGN0038167|FBGN0000173|FBGN0016984|FBGN0086384|FBGN0015754|FBGN0261458|FBGN0045862|FBGN0019972|FBGN0001990|FBGN0021760|FBGN0015509|FBGN0000319|FBGN0020238|FBGN0003964|FBGN0005695|FBGN0026238|FBGN0003205|FBGN0004510|FBGN0030343|FBGN0086657|FBGN0001404|FBGN0261524|FBGN0014011
72089	3.5403e-05	0.00040232	15	61	1040	13749	stem cell proliferation	FBGN0034975|FBGN0261456|FBGN0015754|FBGN0026598|FBGN0001104|FBGN0002441|FBGN0004921|FBGN0037446|FBGN0003205|FBGN0053193|FBGN0000377|FBGN0038167|FBGN0000536|FBGN0014020|FBGN0004177
1901800	3.6157e-05	0.00040949	9	24	1040	13749	positive regulation of proteasomal protein catabolic process	FBGN0031187|FBGN0036136|FBGN0041147|FBGN0032863|FBGN0264848|FBGN0010314|FBGN0262699|FBGN0012058|FBGN0034231
97659	3.9599e-05	0.00044546	47	340	1040	13749	nucleic acid-templated transcription	FBGN0011656|FBGN0002914|FBGN0053526|FBGN0262955|FBGN0001179|FBGN0013764|FBGN0027592|FBGN0015239|FBGN0263237|FBGN0011836|FBGN0001078|FBGN0037359|FBGN0040273|FBGN0034707|FBGN0031359|FBGN0001297|FBGN0010287|FBGN0051155|FBGN0030687|FBGN0033029|FBGN0010356|FBGN0038578|FBGN0026441|FBGN0261109|FBGN0011571|FBGN0035851|FBGN0039923|FBGN0038760|FBGN0033581|FBGN0003460|FBGN0037792|FBGN0033929|FBGN0037981|FBG…
6351	3.9599e-05	0.00044546	47	340	1040	13749	transcription, DNA-templated	FBGN0011656|FBGN0002914|FBGN0053526|FBGN0262955|FBGN0001179|FBGN0013764|FBGN0027592|FBGN0015239|FBGN0263237|FBGN0011836|FBGN0001078|FBGN0037359|FBGN0040273|FBGN0034707|FBGN0031359|FBGN0001297|FBGN0010287|FBGN0051155|FBGN0030687|FBGN0033029|FBGN0010356|FBGN0038578|FBGN0026441|FBGN0261109|FBGN0011571|FBGN0035851|FBGN0039923|FBGN0038760|FBGN0033581|FBGN0003460|FBGN0037792|FBGN0033929|FBGN0037981|FBG…
44270	4.044e-05	0.00045113	30	182	1040	13749	cellular nitrogen compound catabolic process	FBGN0005648|FBGN0017550|FBGN0014029|FBGN0023520|FBGN0038704|FBGN0011207|FBGN0034923|FBGN0036239|FBGN0032907|FBGN0020261|FBGN0041164|FBGN0031868|FBGN0010406|FBGN0038877|FBGN0265605|FBGN0032296|FBGN0026722|FBGN0026751|FBGN0033029|FBGN0038269|FBGN0001104|FBGN0002909|FBGN0039260|FBGN0037263|FBGN0026015|FBGN0003205|FBGN0033352|FBGN0001123|FBGN0004406|FBGN0026737
19439	4.044e-05	0.00045113	30	182	1040	13749	aromatic compound catabolic process	FBGN0005648|FBGN0017550|FBGN0014029|FBGN0023520|FBGN0038704|FBGN0011207|FBGN0034923|FBGN0036239|FBGN0032907|FBGN0020261|FBGN0041164|FBGN0031868|FBGN0010406|FBGN0038877|FBGN0265605|FBGN0032296|FBGN0026722|FBGN0026751|FBGN0033029|FBGN0038269|FBGN0001104|FBGN0002909|FBGN0039260|FBGN0037263|FBGN0026015|FBGN0003205|FBGN0033352|FBGN0001123|FBGN0004406|FBGN0026737
51240	4.0509e-05	0.00045113	27	156	1040	13749	positive regulation of multicellular organismal process	FBGN0003867|FBGN0034314|FBGN0030228|FBGN0011655|FBGN0033453|FBGN0000394|FBGN0027609|FBGN0024234|FBGN0015279|FBGN0015277|FBGN0036372|FBGN0262126|FBGN0000173|FBGN0260936|FBGN0029688|FBGN0019972|FBGN0011571|FBGN0036248|FBGN0011570|FBGN0030530|FBGN0024248|FBGN0011742|FBGN0026015|FBGN0003205|FBGN0034265|FBGN0037884|FBGN0261524
8582	4.0862e-05	0.00045356	19	91	1040	13749	regulation of synaptic growth at neuromuscular junction	FBGN0025790|FBGN0035060|FBGN0032956|FBGN0011655|FBGN0005198|FBGN0011571|FBGN0259483|FBGN0264607|FBGN0266464|FBGN0011570|FBGN0024273|FBGN0024234|FBGN0011742|FBGN0036372|FBGN0040208|FBGN0034265|FBGN0033055|FBGN0086676|FBGN0037884
51345	4.1159e-05	0.00045534	31	191	1040	13749	positive regulation of hydrolase activity	FBGN0000239|FBGN0033349|FBGN0038401|FBGN0037182|FBGN0035073|FBGN0031985|FBGN0264560|FBGN0038233|FBGN0033539|FBGN0038304|FBGN0020381|FBGN0038855|FBGN0086356|FBGN0023508|FBGN0026317|FBGN0031233|FBGN0038928|FBGN0035761|FBGN0028500|FBGN0034249|FBGN0035916|FBGN0027509|FBGN0019972|FBGN0029736|FBGN0261109|FBGN0005198|FBGN0035851|FBGN0003969|FBGN0035879|FBGN0051935|FBGN0086657
7098	4.2658e-05	0.00046789	20	99	1040	13749	centrosome cycle	FBGN0261278|FBGN0002914|FBGN0001308|FBGN0015754|FBGN0026433|FBGN0026431|FBGN0031575|FBGN0000147|FBGN0039731|FBGN0033897|FBGN0001108|FBGN0036059|FBGN0001218|FBGN0086356|FBGN0003087|FBGN0262167|FBGN0035295|FBGN0011020|FBGN0000377|FBGN0004177
10563	4.2765e-05	0.00046789	16	69	1040	13749	negative regulation of phosphorus metabolic process	FBGN0000351|FBGN0243512|FBGN0010314|FBGN0262699|FBGN0029157|FBGN0011570|FBGN0038251|FBGN0020238|FBGN0034577|FBGN0051467|FBGN0038768|FBGN0061515|FBGN0040206|FBGN0067864|FBGN0012058|FBGN0003209
45936	4.2765e-05	0.00046789	16	69	1040	13749	negative regulation of phosphate metabolic process	FBGN0000351|FBGN0243512|FBGN0010314|FBGN0262699|FBGN0029157|FBGN0011570|FBGN0038251|FBGN0020238|FBGN0034577|FBGN0051467|FBGN0038768|FBGN0061515|FBGN0040206|FBGN0067864|FBGN0012058|FBGN0003209
32318	4.2854e-05	0.00046789	23	123	1040	13749	regulation of Ras GTPase activity	FBGN0034249|FBGN0033349|FBGN0035916|FBGN0038401|FBGN0037182|FBGN0035073|FBGN0264560|FBGN0029736|FBGN0033539|FBGN0005198|FBGN0038303|FBGN0038304|FBGN0038855|FBGN0003969|FBGN0086356|FBGN0035879|FBGN0026317|FBGN0023508|FBGN0031233|FBGN0035761|FBGN0028500|FBGN0051935|FBGN0261787
7034	4.3488e-05	0.00047327	10	30	1040	13749	vacuolar transport	FBGN0261241|FBGN0052350|FBGN0027565|FBGN0011232|FBGN0039402|FBGN0002566|FBGN0086676|FBGN0033194|FBGN0028741|FBGN0000482
45927	4.5e-05	0.00048795	18	84	1040	13749	positive regulation of growth	FBGN0003867|FBGN0011655|FBGN0011571|FBGN0036248|FBGN0030530|FBGN0011570|FBGN0024248|FBGN0264785|FBGN0020238|FBGN0024234|FBGN0011742|FBGN0015279|FBGN0036372|FBGN0003205|FBGN0034265|FBGN0037884|FBGN0037248|FBGN0261524
22414	4.5129e-05	0.00048795	138	1324	1040	13749	reproductive process	FBGN0003741|FBGN0002914|FBGN0003742|FBGN0000042|FBGN0033846|FBGN0014029|FBGN0032848|FBGN0004811|FBGN0027889|FBGN0041164|FBGN0025865|FBGN0004901|FBGN0014020|FBGN0243512|FBGN0243516|FBGN0000147|FBGN0032499|FBGN0030018|FBGN0003943|FBGN0011230|FBGN0005695|FBGN0011232|FBGN0030753|FBGN0033748|FBGN0014011|FBGN0033749|FBGN0004177|FBGN0001308|FBGN0022959|FBGN0002781|FBGN0011207|FBGN0024273|FBGN0086895|FBG…
46700	4.9911e-05	0.00053791	30	184	1040	13749	heterocycle catabolic process	FBGN0005648|FBGN0017550|FBGN0014029|FBGN0023520|FBGN0038704|FBGN0011207|FBGN0034923|FBGN0036239|FBGN0032907|FBGN0020261|FBGN0041164|FBGN0031868|FBGN0010406|FBGN0038877|FBGN0265605|FBGN0032296|FBGN0026722|FBGN0026751|FBGN0033029|FBGN0038269|FBGN0001104|FBGN0002909|FBGN0039260|FBGN0037263|FBGN0026015|FBGN0003205|FBGN0033352|FBGN0001123|FBGN0004406|FBGN0026737
44703	5.0104e-05	0.00053825	131	1247	1040	13749	multi-organism reproductive process	FBGN0003741|FBGN0002914|FBGN0003742|FBGN0000042|FBGN0033846|FBGN0014029|FBGN0032848|FBGN0004811|FBGN0027889|FBGN0041164|FBGN0025865|FBGN0004901|FBGN0014020|FBGN0243512|FBGN0243516|FBGN0000147|FBGN0030018|FBGN0003943|FBGN0011230|FBGN0005695|FBGN0011232|FBGN0030753|FBGN0033748|FBGN0014011|FBGN0033749|FBGN0004177|FBGN0001308|FBGN0022959|FBGN0002781|FBGN0011207|FBGN0024273|FBGN0086895|FBGN0015602|FBG…
42060	5.1599e-05	0.00055016	16	70	1040	13749	wound healing	FBGN0261278|FBGN0243512|FBGN0032250|FBGN0039113|FBGN0039241|FBGN0026147|FBGN0031268|FBGN0038672|FBGN0020261|FBGN0028479|FBGN0044452|FBGN0033166|FBGN0259139|FBGN0001297|FBGN0027363|FBGN0014020
51984	5.2035e-05	0.00055016	7	15	1040	13749	positive regulation of chromosome segregation	FBGN0041147|FBGN0032863|FBGN0264848|FBGN0010314|FBGN0262699|FBGN0012058|FBGN0034231
1902101	5.2035e-05	0.00055016	7	15	1040	13749	positive regulation of metaphase/anaphase transition of cell cycle	FBGN0041147|FBGN0032863|FBGN0264848|FBGN0010314|FBGN0262699|FBGN0012058|FBGN0034231
1901970	5.2035e-05	0.00055016	7	15	1040	13749	positive regulation of mitotic sister chromatid separation	FBGN0041147|FBGN0032863|FBGN0264848|FBGN0010314|FBGN0262699|FBGN0012058|FBGN0034231
45842	5.2035e-05	0.00055016	7	15	1040	13749	positive regulation of mitotic metaphase/anaphase transition	FBGN0041147|FBGN0032863|FBGN0264848|FBGN0010314|FBGN0262699|FBGN0012058|FBGN0034231
32774	5.3189e-05	0.00056058	47	344	1040	13749	RNA biosynthetic process	FBGN0011656|FBGN0002914|FBGN0053526|FBGN0262955|FBGN0001179|FBGN0013764|FBGN0027592|FBGN0015239|FBGN0263237|FBGN0011836|FBGN0001078|FBGN0037359|FBGN0040273|FBGN0034707|FBGN0031359|FBGN0001297|FBGN0010287|FBGN0051155|FBGN0030687|FBGN0033029|FBGN0010356|FBGN0038578|FBGN0026441|FBGN0261109|FBGN0011571|FBGN0035851|FBGN0039923|FBGN0038760|FBGN0033581|FBGN0003460|FBGN0037792|FBGN0033929|FBGN0037981|FBG…
18130	5.3618e-05	0.00056333	70	578	1040	13749	heterocycle biosynthetic process	FBGN0002914|FBGN0000239|FBGN0053526|FBGN0262955|FBGN0001179|FBGN0033846|FBGN0011836|FBGN0001078|FBGN0003189|FBGN0037359|FBGN0040273|FBGN0034707|FBGN0031359|FBGN0010287|FBGN0004901|FBGN0037141|FBGN0030687|FBGN0033029|FBGN0038578|FBGN0033260|FBGN0002566|FBGN0011571|FBGN0053156|FBGN0035851|FBGN0000482|FBGN0039923|FBGN0033581|FBGN0003460|FBGN0037792|FBGN0033929|FBGN0263240|FBGN0004463|FBGN0033748|FBG…
9891	5.4489e-05	0.0005689	49	364	1040	13749	positive regulation of biosynthetic process	FBGN0011656|FBGN0002914|FBGN0013764|FBGN0025716|FBGN0001078|FBGN0026262|FBGN0040273|FBGN0020381|FBGN0025463|FBGN0015279|FBGN0038016|FBGN0086358|FBGN0010750|FBGN0038928|FBGN0034631|FBGN0001297|FBGN0030082|FBGN0042085|FBGN0031902|FBGN0010287|FBGN0002774|FBGN0036484|FBGN0001185|FBGN0035954|FBGN0037105|FBGN0004101|FBGN0010356|FBGN0038578|FBGN0035993|FBGN0019972|FBGN0026323|FBGN0033897|FBGN0036248|FBG…
31328	5.4489e-05	0.0005689	49	364	1040	13749	positive regulation of cellular biosynthetic process	FBGN0011656|FBGN0002914|FBGN0013764|FBGN0025716|FBGN0001078|FBGN0026262|FBGN0040273|FBGN0020381|FBGN0025463|FBGN0015279|FBGN0038016|FBGN0086358|FBGN0010750|FBGN0038928|FBGN0034631|FBGN0001297|FBGN0030082|FBGN0042085|FBGN0031902|FBGN0010287|FBGN0002774|FBGN0036484|FBGN0001185|FBGN0035954|FBGN0037105|FBGN0004101|FBGN0010356|FBGN0038578|FBGN0035993|FBGN0019972|FBGN0026323|FBGN0033897|FBGN0036248|FBG…
42327	5.601e-05	0.00058296	19	93	1040	13749	positive regulation of phosphorylation	FBGN0086384|FBGN0015000|FBGN0004103|FBGN0032388|FBGN0026323|FBGN0005198|FBGN0259483|FBGN0020510|FBGN0261477|FBGN0030018|FBGN0020238|FBGN0040011|FBGN0003205|FBGN0024329|FBGN0035437|FBGN0037255|FBGN0031883|FBGN0000173|FBGN0261524
48589	5.7078e-05	0.00059223	27	159	1040	13749	developmental growth	FBGN0002774|FBGN0053526|FBGN0039532|FBGN0032956|FBGN0032378|FBGN0002921|FBGN0014029|FBGN0011571|FBGN0015295|FBGN0010333|FBGN0020510|FBGN0024248|FBGN0037374|FBGN0030018|FBGN0039861|FBGN0036376|FBGN0015279|FBGN0011771|FBGN0011230|FBGN0000479|FBGN0003205|FBGN0001297|FBGN0000173|FBGN0003209|FBGN0011701|FBGN0014020|FBGN0014011
43628	5.7707e-05	0.0005969	8	20	1040	13749	ncRNA 3'-end processing	FBGN0031314|FBGN0037713|FBGN0034964|FBGN0030858|FBGN0038168|FBGN0036570|FBGN0025830|FBGN0036038
9888	5.82e-05	0.00060014	140	1354	1040	13749	tissue development	FBGN0261278|FBGN0002914|FBGN0015000|FBGN0033846|FBGN0263593|FBGN0014029|FBGN0001078|FBGN0264785|FBGN0004811|FBGN0041164|FBGN0031149|FBGN0044452|FBGN0002524|FBGN0025865|FBGN0042085|FBGN0014020|FBGN0243512|FBGN0035954|FBGN0003175|FBGN0029905|FBGN0032499|FBGN0030018|FBGN0003943|FBGN0037657|FBGN0023212|FBGN0026361|FBGN0045073|FBGN0262111|FBGN0014011|FBGN0001308|FBGN0013764|FBGN0015239|FBGN0024510|FBG…
19953	5.8948e-05	0.00060599	130	1240	1040	13749	sexual reproduction	FBGN0003741|FBGN0002914|FBGN0003742|FBGN0000042|FBGN0033846|FBGN0014029|FBGN0032848|FBGN0004811|FBGN0027889|FBGN0041164|FBGN0025865|FBGN0004901|FBGN0014020|FBGN0243512|FBGN0243516|FBGN0000147|FBGN0030018|FBGN0003943|FBGN0011230|FBGN0005695|FBGN0011232|FBGN0030753|FBGN0033748|FBGN0014011|FBGN0033749|FBGN0004177|FBGN0001308|FBGN0022959|FBGN0002781|FBGN0011207|FBGN0024273|FBGN0086895|FBGN0015602|FBG…
34654	5.9576e-05	0.00061056	63	507	1040	13749	nucleobase-containing compound biosynthetic process	FBGN0002914|FBGN0000239|FBGN0053526|FBGN0262955|FBGN0001179|FBGN0033846|FBGN0011836|FBGN0001078|FBGN0037359|FBGN0040273|FBGN0034707|FBGN0031359|FBGN0010287|FBGN0004901|FBGN0037141|FBGN0030687|FBGN0033029|FBGN0038578|FBGN0033260|FBGN0011571|FBGN0053156|FBGN0035851|FBGN0039923|FBGN0033581|FBGN0003460|FBGN0037792|FBGN0033929|FBGN0263240|FBGN0004463|FBGN0033748|FBGN0033749|FBGN0011656|FBGN0013764|FBG…
43410	6.2e-05	0.00063346	16	71	1040	13749	positive regulation of MAPK cascade	FBGN0015000|FBGN0004103|FBGN0032388|FBGN0026323|FBGN0259483|FBGN0261477|FBGN0030018|FBGN0020238|FBGN0040011|FBGN0003205|FBGN0024329|FBGN0035437|FBGN0037255|FBGN0031883|FBGN0000173|FBGN0261524
1901362	7.1507e-05	0.00072837	73	615	1040	13749	organic cyclic compound biosynthetic process	FBGN0002914|FBGN0000239|FBGN0053526|FBGN0262955|FBGN0001179|FBGN0033846|FBGN0011836|FBGN0001078|FBGN0259697|FBGN0003189|FBGN0037359|FBGN0040273|FBGN0034707|FBGN0031359|FBGN0010287|FBGN0004901|FBGN0037141|FBGN0030687|FBGN0033029|FBGN0038578|FBGN0033260|FBGN0002566|FBGN0011571|FBGN0053156|FBGN0035851|FBGN0000482|FBGN0039923|FBGN0033581|FBGN0003460|FBGN0037792|FBGN0033929|FBGN0263240|FBGN0004463|FBG…
22604	7.3228e-05	0.00074244	28	170	1040	13749	regulation of cell morphogenesis	FBGN0016696|FBGN0027515|FBGN0020510|FBGN0024273|FBGN0004921|FBGN0011771|FBGN0030391|FBGN0025865|FBGN0035761|FBGN0262126|FBGN0014020|FBGN0243512|FBGN0015754|FBGN0029688|FBGN0261458|FBGN0243516|FBGN0039532|FBGN0002921|FBGN0015295|FBGN0010333|FBGN0029157|FBGN0027587|FBGN0013987|FBGN0030018|FBGN0053193|FBGN0003209|FBGN0014011|FBGN0004177
7127	7.3333e-05	0.00074244	18	87	1040	13749	meiosis I	FBGN0000351|FBGN0000063|FBGN0024689|FBGN0002901|FBGN0003480|FBGN0035627|FBGN0002781|FBGN0011207|FBGN0010314|FBGN0003482|FBGN0002909|FBGN0086350|FBGN0002948|FBGN0003943|FBGN0038767|FBGN0266672|FBGN0261787|FBGN0266668
33227	7.525e-05	0.00075955	9	26	1040	13749	dsRNA transport	FBGN0015277|FBGN0039016|FBGN0262736|FBGN0263351|FBGN0026634|FBGN0002566|FBGN0000319|FBGN0038738|FBGN0001404
71826	7.8027e-05	0.0007852	13	51	1040	13749	ribonucleoprotein complex subunit organization	FBGN0036850|FBGN0003741|FBGN0003742|FBGN0037482|FBGN0039016|FBGN0036487|FBGN0039626|FBGN0028554|FBGN0030479|FBGN0028577|FBGN0031951|FBGN0024285|FBGN0015075
2001252	8.1232e-05	0.000815	10	32	1040	13749	positive regulation of chromosome organization	FBGN0002774|FBGN0025463|FBGN0041147|FBGN0032863|FBGN0264848|FBGN0032691|FBGN0010314|FBGN0262699|FBGN0012058|FBGN0034231
51173	8.223e-05	0.00082255	48	360	1040	13749	positive regulation of nitrogen compound metabolic process	FBGN0011656|FBGN0002914|FBGN0013764|FBGN0032691|FBGN0025716|FBGN0001078|FBGN0026262|FBGN0040273|FBGN0020381|FBGN0025463|FBGN0038016|FBGN0086358|FBGN0010750|FBGN0038928|FBGN0034631|FBGN0001297|FBGN0030082|FBGN0042085|FBGN0031902|FBGN0010287|FBGN0036484|FBGN0002774|FBGN0001185|FBGN0035954|FBGN0037105|FBGN0004101|FBGN0010356|FBGN0038578|FBGN0035993|FBGN0019972|FBGN0026323|FBGN0033897|FBGN0036248|FBG…
9967	8.3125e-05	0.00082902	38	263	1040	13749	positive regulation of signal transduction	FBGN0024194|FBGN0029970|FBGN0015000|FBGN0032388|FBGN0011836|FBGN0259139|FBGN0264389|FBGN0035761|FBGN0035437|FBGN0037255|FBGN0000173|FBGN0261456|FBGN0027567|FBGN0033526|FBGN0004103|FBGN0032250|FBGN0019972|FBGN0026323|FBGN0259483|FBGN0000319|FBGN0036972|FBGN0261477|FBGN0038862|FBGN0030018|FBGN0020238|FBGN0037657|FBGN0040011|FBGN0037098|FBGN0030801|FBGN0003205|FBGN0040334|FBGN0086253|FBGN0024329|FBG…
7269	8.732e-05	0.00086517	21	112	1040	13749	neurotransmitter secretion	FBGN0001308|FBGN0266719|FBGN0035060|FBGN0039132|FBGN0000319|FBGN0266720|FBGN0040285|FBGN0266464|FBGN0004868|FBGN0015614|FBGN0259824|FBGN0263351|FBGN0019886|FBGN0010380|FBGN0266672|FBGN0266669|FBGN0026428|FBGN0026378|FBGN0266671|FBGN0266668|FBGN0027363
60429	8.7402e-05	0.00086517	123	1171	1040	13749	epithelium development	FBGN0261278|FBGN0002914|FBGN0015000|FBGN0033846|FBGN0014029|FBGN0263593|FBGN0001078|FBGN0264785|FBGN0004811|FBGN0041164|FBGN0031149|FBGN0002524|FBGN0025865|FBGN0042085|FBGN0014020|FBGN0243512|FBGN0035954|FBGN0003175|FBGN0029905|FBGN0032499|FBGN0030018|FBGN0037657|FBGN0023212|FBGN0026361|FBGN0045073|FBGN0262111|FBGN0014011|FBGN0013764|FBGN0024510|FBGN0266464|FBGN0024273|FBGN0034577|FBGN0010215|FBG…
50803	8.7526e-05	0.00086517	24	137	1040	13749	regulation of synapse structure or activity	FBGN0025790|FBGN0035060|FBGN0032956|FBGN0011655|FBGN0005198|FBGN0011571|FBGN0259483|FBGN0264607|FBGN0010333|FBGN0266464|FBGN0011570|FBGN0024273|FBGN0024234|FBGN0011742|FBGN0015279|FBGN0036372|FBGN0026015|FBGN0040208|FBGN0266672|FBGN0026080|FBGN0034265|FBGN0033055|FBGN0086676|FBGN0037884
16271	8.8486e-05	0.0008695	20	104	1040	13749	tissue death	FBGN0028360|FBGN0015239|FBGN0019972|FBGN0035107|FBGN0005198|FBGN0035850|FBGN0035851|FBGN0001078|FBGN0260462|FBGN0011760|FBGN0027932|FBGN0003943|FBGN0044452|FBGN0026317|FBGN0015277|FBGN0037315|FBGN0029943|FBGN0039705|FBGN0003209|FBGN0016984
7559	8.8486e-05	0.0008695	20	104	1040	13749	histolysis	FBGN0028360|FBGN0015239|FBGN0019972|FBGN0035107|FBGN0005198|FBGN0035850|FBGN0035851|FBGN0001078|FBGN0260462|FBGN0011760|FBGN0027932|FBGN0003943|FBGN0044452|FBGN0026317|FBGN0015277|FBGN0037315|FBGN0029943|FBGN0039705|FBGN0003209|FBGN0016984
1901361	9.1549e-05	0.00089697	30	190	1040	13749	organic cyclic compound catabolic process	FBGN0005648|FBGN0017550|FBGN0014029|FBGN0023520|FBGN0038704|FBGN0011207|FBGN0034923|FBGN0036239|FBGN0032907|FBGN0020261|FBGN0041164|FBGN0031868|FBGN0010406|FBGN0038877|FBGN0265605|FBGN0032296|FBGN0026722|FBGN0026751|FBGN0033029|FBGN0038269|FBGN0001104|FBGN0002909|FBGN0039260|FBGN0037263|FBGN0026015|FBGN0003205|FBGN0033352|FBGN0001123|FBGN0004406|FBGN0026737
51338	9.2359e-05	0.00090226	23	129	1040	13749	regulation of transferase activity	FBGN0000351|FBGN0243512|FBGN0038286|FBGN0027581|FBGN0032378|FBGN0034542|FBGN0263237|FBGN0017551|FBGN0040394|FBGN0026323|FBGN0010314|FBGN0262699|FBGN0020510|FBGN0029157|FBGN0038251|FBGN0030018|FBGN0020238|FBGN0001297|FBGN0024329|FBGN0040206|FBGN0012058|FBGN0261524|FBGN0030087
18193	9.7092e-05	0.00094573	33	218	1040	13749	peptidyl-amino acid modification	FBGN0024194|FBGN0039581|FBGN0036194|FBGN0020388|FBGN0032691|FBGN0030121|FBGN0026147|FBGN0027490|FBGN0264785|FBGN0027889|FBGN0015602|FBGN0037376|FBGN0025825|FBGN0034109|FBGN0027378|FBGN0014073|FBGN0034368|FBGN0052343|FBGN0039067|FBGN0034975|FBGN0036039|FBGN0052133|FBGN0046685|FBGN0015295|FBGN0036973|FBGN0014340|FBGN0264672|FBGN0027617|FBGN0030327|FBGN0026080|FBGN0086657|FBGN0024222|FBGN0263755
10608	0.00010022	0.00097337	31	200	1040	13749	posttranscriptional regulation of gene expression	FBGN0003741|FBGN0029970|FBGN0034051|FBGN0017550|FBGN0036239|FBGN0036569|FBGN0020261|FBGN0041164|FBGN0053100|FBGN0015279|FBGN0001218|FBGN0259139|FBGN0042085|FBGN0040206|FBGN0027054|FBGN0015075|FBGN0027568|FBGN0035916|FBGN0026722|FBGN0038100|FBGN0033029|FBGN0003480|FBGN0033528|FBGN0087039|FBGN0031951|FBGN0039260|FBGN0031637|FBGN0037327|FBGN0039861|FBGN0039016|FBGN0024958
61640	0.00010192	0.00098699	19	97	1040	13749	cytoskeleton-dependent cytokinesis	FBGN0086384|FBGN0024689|FBGN0026433|FBGN0026431|FBGN0000042|FBGN0025725|FBGN0014029|FBGN0025716|FBGN0032848|FBGN0086356|FBGN0023508|FBGN0035762|FBGN0026361|FBGN0266672|FBGN0032105|FBGN0026479|FBGN0261787|FBGN0266668|FBGN0014020

## Sheet: Cluster 8
GO-ID	p-value	corr p-value	x	n	X	N	Description	Genes in test set
6260	1.6151e-27	3.1608e-24	27	82	243	13749	DNA replication	FBGN0020633|FBGN0024332|FBGN0032929|FBGN0017577|FBGN0026143|FBGN0086695|FBGN0259676|FBGN0032906|FBGN0035644|FBGN0263600|FBGN0040290|FBGN0032244|FBGN0032698|FBGN0015376|FBGN0015270|FBGN0035918|FBGN0034878|FBGN0011762|FBGN0011704|FBGN0025815|FBGN0014861|FBGN0005696|FBGN0010173|FBGN0005654|FBGN0000996|FBGN0011703|FBGN0015929
6259	5.0649e-25	4.956e-22	42	317	243	13749	DNA metabolic process	FBGN0038608|FBGN0020633|FBGN0036815|FBGN0024332|FBGN0017577|FBGN0032929|FBGN0026143|FBGN0086695|FBGN0260991|FBGN0037781|FBGN0259676|FBGN0035644|FBGN0032906|FBGN0263600|FBGN0040290|FBGN0032244|FBGN0041186|FBGN0032698|FBGN0015553|FBGN0015376|FBGN0037844|FBGN0015270|FBGN0035918|FBGN0260986|FBGN0034878|FBGN0024227|FBGN0036486|FBGN0263979|FBGN0011762|FBGN0011704|FBGN0025815|FBGN0086906|FBGN0025832|FBG…
6261	8.6173e-24	5.6214e-21	20	45	243	13749	DNA-dependent DNA replication	FBGN0035918|FBGN0020633|FBGN0024332|FBGN0017577|FBGN0032929|FBGN0026143|FBGN0259676|FBGN0011762|FBGN0035644|FBGN0032906|FBGN0263600|FBGN0025815|FBGN0014861|FBGN0010173|FBGN0032698|FBGN0005696|FBGN0005654|FBGN0015270|FBGN0000996|FBGN0015929
278	5.9854e-18	2.9284e-15	45	558	243	13749	mitotic cell cycle	FBGN0010621|FBGN0020633|FBGN0030500|FBGN0024332|FBGN0014141|FBGN0026143|FBGN0014189|FBGN0039403|FBGN0260991|FBGN0001233|FBGN0259676|FBGN0037643|FBGN0040290|FBGN0040477|FBGN0000559|FBGN0041186|FBGN0032698|FBGN0004907|FBGN0022069|FBGN0037236|FBGN0015270|FBGN0260639|FBGN0028473|FBGN0004379|FBGN0030241|FBGN0027513|FBGN0030086|FBGN0016978|FBGN0260986|FBGN0034878|FBGN0024227|FBGN0002924|FBGN0037249|FBG…
22402	3.2633e-17	1.2773e-14	50	719	243	13749	cell cycle process	FBGN0010621|FBGN0020633|FBGN0030500|FBGN0024332|FBGN0014141|FBGN0017577|FBGN0032929|FBGN0026143|FBGN0014189|FBGN0086695|FBGN0260991|FBGN0001233|FBGN0037643|FBGN0040290|FBGN0040477|FBGN0000559|FBGN0041186|FBGN0032698|FBGN0022069|FBGN0015270|FBGN0260639|FBGN0028473|FBGN0004379|FBGN0030241|FBGN0027513|FBGN0030086|FBGN0035918|FBGN0016978|FBGN0260986|FBGN0034878|FBGN0024227|FBGN0002924|FBGN0037249|FBG…
44763	5.5737e-17	1.8179e-14	171	6057	243	13749	single-organism cellular process	FBGN0032840|FBGN0027537|FBGN0261279|FBGN0026143|FBGN0039403|FBGN0259791|FBGN0038683|FBGN0037643|FBGN0260632|FBGN0000559|FBGN0263316|FBGN0032698|FBGN0004907|FBGN0022069|FBGN0015553|FBGN0261270|FBGN0260639|FBGN0028473|FBGN0024227|FBGN0034878|FBGN0037249|FBGN0000629|FBGN0243511|FBGN0024846|FBGN0002924|FBGN0263979|FBGN0265191|FBGN0027291|FBGN0013548|FBGN0034494|FBGN0087013|FBGN0015926|FBGN0027085|FBG…
7049	8.918e-17	2.4932e-14	55	884	243	13749	cell cycle	FBGN0017577|FBGN0026143|FBGN0039403|FBGN0001233|FBGN0037643|FBGN0040477|FBGN0000559|FBGN0032698|FBGN0004907|FBGN0022069|FBGN0260639|FBGN0028473|FBGN0035918|FBGN0024227|FBGN0034878|FBGN0260986|FBGN0000629|FBGN0037249|FBGN0002924|FBGN0263979|FBGN0015926|FBGN0020255|FBGN0040284|FBGN0086906|FBGN0035024|FBGN0010173|FBGN0005654|FBGN0000996|FBGN0015929|FBGN0010621|FBGN0030500|FBGN0020633|FBGN0024332|FBG…
6139	1.1951e-16	2.9234e-14	73	1488	243	13749	nucleobase-containing compound metabolic process	FBGN0038608|FBGN0017577|FBGN0026143|FBGN0035901|FBGN0037781|FBGN0263143|FBGN0035644|FBGN0032906|FBGN0260632|FBGN0031252|FBGN0032698|FBGN0022069|FBGN0015553|FBGN0260639|FBGN0031392|FBGN0035918|FBGN0260986|FBGN0024227|FBGN0034878|FBGN0263979|FBGN0011762|FBGN0031054|FBGN0085424|FBGN0020255|FBGN0040284|FBGN0025832|FBGN0086906|FBGN0027085|FBGN0260388|FBGN0005696|FBGN0010173|FBGN0005654|FBGN0005558|FBG…
1902589	1.8985e-16	4.1283e-14	61	1089	243	13749	single-organism organelle organization	FBGN0019960|FBGN0017577|FBGN0026143|FBGN0036354|FBGN0001233|FBGN0037643|FBGN0265935|FBGN0040477|FBGN0000559|FBGN0004907|FBGN0022069|FBGN0260639|FBGN0012051|FBGN0028473|FBGN0024227|FBGN0034878|FBGN0260986|FBGN0000629|FBGN0037249|FBGN0002924|FBGN0263979|FBGN0001220|FBGN0015926|FBGN0020255|FBGN0086906|FBGN0266570|FBGN0035024|FBGN0010173|FBGN0005654|FBGN0000244|FBGN0028515|FBGN0037834|FBGN0000996|FBG…
1903047	6.5164e-16	1.2753e-13	40	499	243	13749	mitotic cell cycle process	FBGN0010621|FBGN0020633|FBGN0030500|FBGN0024332|FBGN0014141|FBGN0026143|FBGN0014189|FBGN0260991|FBGN0001233|FBGN0037643|FBGN0040290|FBGN0040477|FBGN0000559|FBGN0041186|FBGN0032698|FBGN0022069|FBGN0015270|FBGN0260639|FBGN0028473|FBGN0004379|FBGN0030241|FBGN0027513|FBGN0030086|FBGN0016978|FBGN0260986|FBGN0024227|FBGN0034878|FBGN0037249|FBGN0002924|FBGN0001086|FBGN0003545|FBGN0263979|FBGN0020255|FBG…
34641	8.9025e-16	1.5838e-13	75	1618	243	13749	cellular nitrogen compound metabolic process	FBGN0038608|FBGN0017577|FBGN0026143|FBGN0035901|FBGN0037781|FBGN0263143|FBGN0035644|FBGN0032906|FBGN0260632|FBGN0031252|FBGN0032698|FBGN0004907|FBGN0022069|FBGN0015553|FBGN0260639|FBGN0031392|FBGN0035918|FBGN0260986|FBGN0024227|FBGN0034878|FBGN0263979|FBGN0011762|FBGN0031054|FBGN0085424|FBGN0020255|FBGN0040284|FBGN0025832|FBGN0086906|FBGN0027085|FBGN0260388|FBGN0005696|FBGN0010173|FBGN0005654|FBG…
46483	1.0188e-15	1.6615e-13	74	1585	243	13749	heterocycle metabolic process	FBGN0038608|FBGN0017577|FBGN0026143|FBGN0035901|FBGN0037781|FBGN0263143|FBGN0035644|FBGN0032906|FBGN0260632|FBGN0031252|FBGN0032698|FBGN0004907|FBGN0022069|FBGN0015553|FBGN0260639|FBGN0031392|FBGN0035918|FBGN0260986|FBGN0024227|FBGN0034878|FBGN0263979|FBGN0011762|FBGN0031054|FBGN0085424|FBGN0020255|FBGN0040284|FBGN0025832|FBGN0086906|FBGN0027085|FBGN0260388|FBGN0005696|FBGN0010173|FBGN0005654|FBG…
1901360	2.6171e-15	3.9398e-13	76	1688	243	13749	organic cyclic compound metabolic process	FBGN0038608|FBGN0017577|FBGN0026143|FBGN0035901|FBGN0037781|FBGN0263143|FBGN0035644|FBGN0032906|FBGN0260632|FBGN0031252|FBGN0032698|FBGN0004907|FBGN0022069|FBGN0015553|FBGN0260639|FBGN0031392|FBGN0035918|FBGN0260986|FBGN0024227|FBGN0034878|FBGN0263979|FBGN0011762|FBGN0031054|FBGN0085424|FBGN0020255|FBGN0040284|FBGN0025832|FBGN0086906|FBGN0027085|FBGN0260388|FBGN0005696|FBGN0010173|FBGN0005654|FBG…
6725	3.0853e-15	4.3128e-13	74	1618	243	13749	cellular aromatic compound metabolic process	FBGN0038608|FBGN0017577|FBGN0026143|FBGN0035901|FBGN0037781|FBGN0263143|FBGN0035644|FBGN0032906|FBGN0260632|FBGN0031252|FBGN0032698|FBGN0004907|FBGN0022069|FBGN0015553|FBGN0260639|FBGN0031392|FBGN0035918|FBGN0260986|FBGN0024227|FBGN0034878|FBGN0263979|FBGN0011762|FBGN0031054|FBGN0085424|FBGN0020255|FBGN0040284|FBGN0025832|FBGN0086906|FBGN0027085|FBGN0260388|FBGN0005696|FBGN0010173|FBGN0005654|FBG…
90304	4.6117e-15	6.0167e-13	61	1166	243	13749	nucleic acid metabolic process	FBGN0038608|FBGN0017577|FBGN0026143|FBGN0035901|FBGN0037781|FBGN0263143|FBGN0032906|FBGN0035644|FBGN0260632|FBGN0032698|FBGN0031252|FBGN0022069|FBGN0015553|FBGN0035918|FBGN0024227|FBGN0034878|FBGN0260986|FBGN0263979|FBGN0011762|FBGN0031054|FBGN0085424|FBGN0040284|FBGN0025832|FBGN0086906|FBGN0027085|FBGN0005696|FBGN0010173|FBGN0005654|FBGN0005558|FBGN0262619|FBGN0028515|FBGN0000996|FBGN0015929|FBG…
6270	6.8723e-15	8.4056e-13	10	15	243	13749	DNA replication initiation	FBGN0025815|FBGN0020633|FBGN0014861|FBGN0024332|FBGN0005696|FBGN0017577|FBGN0005654|FBGN0026143|FBGN0015270|FBGN0015929
33260	8.4918e-15	9.7756e-13	8	8	243	13749	nuclear DNA replication	FBGN0025815|FBGN0035918|FBGN0020633|FBGN0014861|FBGN0024332|FBGN0017577|FBGN0032929|FBGN0086695
6807	1.6555e-13	1.7998e-11	78	1903	243	13749	nitrogen compound metabolic process	FBGN0038608|FBGN0017577|FBGN0026143|FBGN0035901|FBGN0037781|FBGN0263143|FBGN0035644|FBGN0032906|FBGN0260632|FBGN0031252|FBGN0032698|FBGN0004907|FBGN0022069|FBGN0015553|FBGN0261270|FBGN0260639|FBGN0031392|FBGN0035918|FBGN0260986|FBGN0024227|FBGN0034878|FBGN0030482|FBGN0263979|FBGN0011762|FBGN0031054|FBGN0085424|FBGN0020255|FBGN0040284|FBGN0025832|FBGN0086906|FBGN0027085|FBGN0260388|FBGN0005696|FBG…
6996	1.7751e-13	1.8283e-11	74	1748	243	13749	organelle organization	FBGN0019960|FBGN0027537|FBGN0017577|FBGN0026143|FBGN0036354|FBGN0038683|FBGN0001233|FBGN0265935|FBGN0037643|FBGN0040477|FBGN0000559|FBGN0053861|FBGN0004907|FBGN0022069|FBGN0261270|FBGN0260639|FBGN0012051|FBGN0028473|FBGN0260986|FBGN0024227|FBGN0034878|FBGN0000629|FBGN0037249|FBGN0002924|FBGN0263979|FBGN0001220|FBGN0015926|FBGN0020255|FBGN0086906|FBGN0266570|FBGN0015245|FBGN0035024|FBGN0010173|FBG…
9987	3.7559e-13	3.6752e-11	193	7920	243	13749	cellular process	FBGN0038608|FBGN0032840|FBGN0027537|FBGN0026143|FBGN0037643|FBGN0053861|FBGN0032698|FBGN0022069|FBGN0243511|FBGN0000629|FBGN0037249|FBGN0263979|FBGN0265191|FBGN0027291|FBGN0087013|FBGN0005696|FBGN0005558|FBGN0028515|FBGN0010621|FBGN0030500|FBGN0031020|FBGN0004959|FBGN0004956|FBGN0004580|FBGN0035539|FBGN0041186|FBGN0037236|FBGN0027513|FBGN0036663|FBGN0030086|FBGN0022338|FBGN0026252|FBGN0003545|FBG…
36388	4.9447e-13	4.2073e-11	7	7	243	13749	pre-replicative complex assembly	FBGN0025815|FBGN0035918|FBGN0020633|FBGN0014861|FBGN0024332|FBGN0017577|FBGN0032929
6267	4.9447e-13	4.2073e-11	7	7	243	13749	pre-replicative complex assembly involved in nuclear cell cycle DNA replication	FBGN0025815|FBGN0035918|FBGN0020633|FBGN0014861|FBGN0024332|FBGN0017577|FBGN0032929
1902299	4.9447e-13	4.2073e-11	7	7	243	13749	pre-replicative complex assembly involved in cell cycle DNA replication	FBGN0025815|FBGN0035918|FBGN0020633|FBGN0014861|FBGN0024332|FBGN0017577|FBGN0032929
7052	8.5489e-13	6.971e-11	24	219	243	13749	mitotic spindle organization	FBGN0016978|FBGN0260986|FBGN0024227|FBGN0010621|FBGN0030500|FBGN0002924|FBGN0037249|FBGN0003545|FBGN0014189|FBGN0260991|FBGN0001233|FBGN0037643|FBGN0040477|FBGN0000559|FBGN0010173|FBGN0022069|FBGN0029969|FBGN0015270|FBGN0260639|FBGN0028473|FBGN0004379|FBGN0027513|FBGN0030086|FBGN0015929
71897	1.3281e-12	1.0396e-10	13	48	243	13749	DNA biosynthetic process	FBGN0025815|FBGN0263600|FBGN0040290|FBGN0005696|FBGN0263979|FBGN0026143|FBGN0015270|FBGN0262619|FBGN0086695|FBGN0259676|FBGN0000996|FBGN0011762|FBGN0035644
16043	1.6426e-12	1.2364e-10	94	2667	243	13749	cellular component organization	FBGN0019960|FBGN0032840|FBGN0027537|FBGN0017577|FBGN0036258|FBGN0026143|FBGN0036354|FBGN0038683|FBGN0001233|FBGN0265935|FBGN0037643|FBGN0028622|FBGN0040477|FBGN0000559|FBGN0053861|FBGN0004907|FBGN0022069|FBGN0261270|FBGN0260639|FBGN0012051|FBGN0028473|FBGN0053556|FBGN0035918|FBGN0260986|FBGN0024227|FBGN0034878|FBGN0243511|FBGN0000629|FBGN0037249|FBGN0024846|FBGN0002924|FBGN0263979|FBGN0001220|FBG…
71840	2.8505e-12	2.0661e-10	95	2736	243	13749	cellular component organization or biogenesis	FBGN0019960|FBGN0032840|FBGN0027537|FBGN0017577|FBGN0036258|FBGN0026143|FBGN0036354|FBGN0038683|FBGN0001233|FBGN0265935|FBGN0037643|FBGN0028622|FBGN0040477|FBGN0000559|FBGN0053861|FBGN0004907|FBGN0022069|FBGN0261270|FBGN0260639|FBGN0012051|FBGN0028473|FBGN0053556|FBGN0035918|FBGN0260986|FBGN0024227|FBGN0034878|FBGN0002924|FBGN0243511|FBGN0000629|FBGN0037249|FBGN0024846|FBGN0263979|FBGN0001220|FBG…
44786	3.9029e-12	2.7278e-10	10	24	243	13749	cell cycle DNA replication	FBGN0025815|FBGN0035918|FBGN0034878|FBGN0020633|FBGN0014861|FBGN0024332|FBGN0017577|FBGN0032929|FBGN0086695|FBGN0000996
7051	4.0982e-12	2.7656e-10	25	257	243	13749	spindle organization	FBGN0010621|FBGN0030500|FBGN0014189|FBGN0001233|FBGN0260991|FBGN0037643|FBGN0040477|FBGN0000559|FBGN0022069|FBGN0260639|FBGN0015270|FBGN0028473|FBGN0004379|FBGN0027513|FBGN0030086|FBGN0016978|FBGN0024227|FBGN0260986|FBGN0037249|FBGN0002924|FBGN0003545|FBGN0020255|FBGN0010173|FBGN0029969|FBGN0015929
44710	8.6168e-12	5.621e-10	79	2094	243	13749	single-organism metabolic process	FBGN0020653|FBGN0033696|FBGN0017577|FBGN0038349|FBGN0026143|FBGN0037781|FBGN0032906|FBGN0037643|FBGN0260632|FBGN0004907|FBGN0015553|FBGN0261270|FBGN0260639|FBGN0031392|FBGN0035918|FBGN0260986|FBGN0024227|FBGN0034878|FBGN0029155|FBGN0030482|FBGN0000629|FBGN0024846|FBGN0030683|FBGN0263979|FBGN0265191|FBGN0027291|FBGN0261439|FBGN0014906|FBGN0001220|FBGN0020255|FBGN0025832|FBGN0086906|FBGN0266570|FBG…
7010	2.725e-11	1.7203e-09	38	631	243	13749	cytoskeleton organization	FBGN0010621|FBGN0030500|FBGN0014141|FBGN0014189|FBGN0036354|FBGN0260991|FBGN0001233|FBGN0265935|FBGN0037643|FBGN0040477|FBGN0000559|FBGN0004907|FBGN0022069|FBGN0015270|FBGN0260639|FBGN0012051|FBGN0028473|FBGN0004379|FBGN0030241|FBGN0027513|FBGN0030086|FBGN0016978|FBGN0260986|FBGN0024227|FBGN0037249|FBGN0002924|FBGN0003545|FBGN0052528|FBGN0004397|FBGN0015926|FBGN0020255|FBGN0086906|FBGN0010173|FBG…
44699	3.1115e-11	1.9029e-09	190	8008	243	13749	single-organism process	FBGN0265187|FBGN0032840|FBGN0027537|FBGN0261279|FBGN0035802|FBGN0026143|FBGN0039403|FBGN0259791|FBGN0038683|FBGN0037643|FBGN0260632|FBGN0000559|FBGN0263316|FBGN0000556|FBGN0032698|FBGN0004907|FBGN0022069|FBGN0015553|FBGN0261270|FBGN0031091|FBGN0260639|FBGN0028473|FBGN0053556|FBGN0034878|FBGN0024227|FBGN0002924|FBGN0024846|FBGN0037249|FBGN0000629|FBGN0243511|FBGN0263979|FBGN0265191|FBGN0027291|FBG…
226	4.1019e-11	2.4326e-09	30	411	243	13749	microtubule cytoskeleton organization	FBGN0010621|FBGN0030500|FBGN0014189|FBGN0036354|FBGN0260991|FBGN0001233|FBGN0037643|FBGN0040477|FBGN0000559|FBGN0004907|FBGN0022069|FBGN0015270|FBGN0260639|FBGN0028473|FBGN0004379|FBGN0030241|FBGN0027513|FBGN0030086|FBGN0016978|FBGN0260986|FBGN0024227|FBGN0037249|FBGN0002924|FBGN0003545|FBGN0020255|FBGN0010173|FBGN0005654|FBGN0029969|FBGN0000996|FBGN0015929
43933	4.2314e-11	2.4355e-09	46	897	243	13749	macromolecular complex subunit organization	FBGN0010621|FBGN0020633|FBGN0030500|FBGN0036815|FBGN0024332|FBGN0027537|FBGN0014141|FBGN0017577|FBGN0053804|FBGN0032929|FBGN0014189|FBGN0053801|FBGN0260991|FBGN0001233|FBGN0053807|FBGN0037643|FBGN0040477|FBGN0000559|FBGN0053861|FBGN0022069|FBGN0015270|FBGN0260639|FBGN0028473|FBGN0004379|FBGN0027513|FBGN0030086|FBGN0035918|FBGN0016978|FBGN0260986|FBGN0024227|FBGN0037249|FBGN0000629|FBGN0002924|FBG…
22008	2.27e-10	1.2659e-08	60	1457	243	13749	neurogenesis	FBGN0020653|FBGN0019960|FBGN0036258|FBGN0001230|FBGN0026143|FBGN0039403|FBGN0001233|FBGN0032906|FBGN0260632|FBGN0040477|FBGN0004907|FBGN0261270|FBGN0024227|FBGN0243511|FBGN0000629|FBGN0263979|FBGN0013548|FBGN0011762|FBGN0085424|FBGN0020255|FBGN0040284|FBGN0025832|FBGN0010173|FBGN0005558|FBGN0028515|FBGN0000996|FBGN0003896|FBGN0010621|FBGN0030500|FBGN0036815|FBGN0031020|FBGN0024332|FBGN0263239|FBG…
44238	2.3287e-10	1.2659e-08	124	4361	243	13749	primary metabolic process	FBGN0038608|FBGN0026143|FBGN0037643|FBGN0260632|FBGN0000559|FBGN0000556|FBGN0032698|FBGN0004907|FBGN0022069|FBGN0015553|FBGN0261270|FBGN0260639|FBGN0024227|FBGN0034878|FBGN0037249|FBGN0000629|FBGN0024846|FBGN0263979|FBGN0265191|FBGN0027291|FBGN0014906|FBGN0029843|FBGN0027085|FBGN0005696|FBGN0010173|FBGN0005558|FBGN0028515|FBGN0015929|FBGN0010621|FBGN0029870|FBGN0024920|FBGN0004959|FBGN0014189|FBG…
51276	3.8087e-10	2.0145e-08	33	537	243	13749	chromosome organization	FBGN0030500|FBGN0036815|FBGN0032929|FBGN0053804|FBGN0017577|FBGN0026143|FBGN0014189|FBGN0053801|FBGN0260991|FBGN0053807|FBGN0040290|FBGN0040477|FBGN0041186|FBGN0053861|FBGN0051354|FBGN0015270|FBGN0260639|FBGN0004379|FBGN0024227|FBGN0000629|FBGN0036486|FBGN0263979|FBGN0024183|FBGN0000588|FBGN0086906|FBGN0266570|FBGN0014861|FBGN0028515|FBGN0013277|FBGN0037834|FBGN0013276|FBGN0000996|FBGN0013278
8152	1.3182e-09	6.5365e-08	152	5981	243	13749	metabolic process	FBGN0038608|FBGN0265187|FBGN0026143|FBGN0037643|FBGN0260632|FBGN0000559|FBGN0263316|FBGN0000556|FBGN0032698|FBGN0004907|FBGN0022069|FBGN0015553|FBGN0261270|FBGN0260639|FBGN0024227|FBGN0034878|FBGN0037249|FBGN0000629|FBGN0024846|FBGN0002924|FBGN0263979|FBGN0265191|FBGN0027291|FBGN0014906|FBGN0029843|FBGN0086347|FBGN0027085|FBGN0005696|FBGN0010173|FBGN0005558|FBGN0028515|FBGN0015929|FBGN0010621|FBG…
65004	1.3194e-09	6.5365e-08	14	96	243	13749	protein-DNA complex assembly	FBGN0035918|FBGN0020633|FBGN0036815|FBGN0024332|FBGN0263979|FBGN0032929|FBGN0053804|FBGN0017577|FBGN0053801|FBGN0053807|FBGN0025815|FBGN0040477|FBGN0014861|FBGN0053861
44237	1.336e-09	6.5365e-08	116	4063	243	13749	cellular metabolic process	FBGN0038608|FBGN0026143|FBGN0037643|FBGN0260632|FBGN0000559|FBGN0000556|FBGN0032698|FBGN0004907|FBGN0022069|FBGN0015553|FBGN0261270|FBGN0260639|FBGN0024227|FBGN0034878|FBGN0037249|FBGN0000629|FBGN0024846|FBGN0263979|FBGN0265191|FBGN0027291|FBGN0027085|FBGN0005696|FBGN0010173|FBGN0005558|FBGN0028515|FBGN0015929|FBGN0010621|FBGN0029870|FBGN0024920|FBGN0004959|FBGN0014189|FBGN0086708|FBGN0259676|FBG…
71704	1.5875e-09	7.5775e-08	128	4690	243	13749	organic substance metabolic process	FBGN0038608|FBGN0026143|FBGN0037643|FBGN0260632|FBGN0000559|FBGN0000556|FBGN0032698|FBGN0004907|FBGN0022069|FBGN0015553|FBGN0261270|FBGN0260639|FBGN0024227|FBGN0034878|FBGN0037249|FBGN0000629|FBGN0024846|FBGN0263979|FBGN0265191|FBGN0027291|FBGN0014906|FBGN0029843|FBGN0027085|FBGN0005696|FBGN0010173|FBGN0005558|FBGN0028515|FBGN0015929|FBGN0010621|FBGN0029870|FBGN0024920|FBGN0004959|FBGN0027868|FBG…
7399	1.9268e-09	8.9782e-08	63	1659	243	13749	nervous system development	FBGN0020653|FBGN0019960|FBGN0036258|FBGN0001230|FBGN0026143|FBGN0039403|FBGN0259791|FBGN0001233|FBGN0032906|FBGN0260632|FBGN0040477|FBGN0004907|FBGN0261270|FBGN0012051|FBGN0024227|FBGN0243511|FBGN0000629|FBGN0263979|FBGN0013548|FBGN0011762|FBGN0085424|FBGN0020255|FBGN0040284|FBGN0025832|FBGN0010173|FBGN0005558|FBGN0028515|FBGN0000996|FBGN0003896|FBGN0010621|FBGN0030500|FBGN0036815|FBGN0031020|FBG…
7017	3.7305e-09	1.6978e-07	31	526	243	13749	microtubule-based process	FBGN0010621|FBGN0030500|FBGN0014189|FBGN0036354|FBGN0260991|FBGN0001233|FBGN0037643|FBGN0040477|FBGN0000559|FBGN0004907|FBGN0022069|FBGN0015270|FBGN0260639|FBGN0028473|FBGN0004379|FBGN0030241|FBGN0027513|FBGN0030086|FBGN0016978|FBGN0260986|FBGN0024227|FBGN0037249|FBGN0002924|FBGN0003545|FBGN0020503|FBGN0020255|FBGN0010173|FBGN0005654|FBGN0029969|FBGN0000996|FBGN0015929
44711	3.9028e-09	1.7359e-07	31	527	243	13749	single-organism biosynthetic process	FBGN0020633|FBGN0024332|FBGN0024920|FBGN0032929|FBGN0004959|FBGN0017577|FBGN0086695|FBGN0040290|FBGN0004907|FBGN0261270|FBGN0015270|FBGN0036663|FBGN0035918|FBGN0022338|FBGN0034878|FBGN0030482|FBGN0030683|FBGN0032811|FBGN0263979|FBGN0265191|FBGN0005278|FBGN0266452|FBGN0025815|FBGN0037534|FBGN0014861|FBGN0051005|FBGN0260388|FBGN0036030|FBGN0029969|FBGN0000996|FBGN0011703
71822	5.2941e-09	2.2763e-07	33	596	243	13749	protein complex subunit organization	FBGN0010621|FBGN0030500|FBGN0036815|FBGN0027537|FBGN0014141|FBGN0053804|FBGN0014189|FBGN0053801|FBGN0260991|FBGN0001233|FBGN0053807|FBGN0037643|FBGN0040477|FBGN0000559|FBGN0053861|FBGN0022069|FBGN0015270|FBGN0260639|FBGN0028473|FBGN0004379|FBGN0027513|FBGN0030086|FBGN0016978|FBGN0260986|FBGN0024227|FBGN0037249|FBGN0002924|FBGN0003545|FBGN0263979|FBGN0020255|FBGN0010173|FBGN0029969|FBGN0015929
65003	5.3505e-09	2.2763e-07	25	360	243	13749	macromolecular complex assembly	FBGN0035918|FBGN0010621|FBGN0024227|FBGN0020633|FBGN0030500|FBGN0036815|FBGN0002924|FBGN0024332|FBGN0003545|FBGN0263979|FBGN0017577|FBGN0053804|FBGN0032929|FBGN0053801|FBGN0260991|FBGN0053807|FBGN0025815|FBGN0040284|FBGN0040477|FBGN0014861|FBGN0053861|FBGN0260639|FBGN0028473|FBGN0004379|FBGN0030086
9058	8.1246e-09	3.3829e-07	64	1762	243	13749	biosynthetic process	FBGN0034258|FBGN0036258|FBGN0017577|FBGN0026143|FBGN0035644|FBGN0032906|FBGN0260632|FBGN0000559|FBGN0000556|FBGN0032698|FBGN0004907|FBGN0261270|FBGN0030478|FBGN0035918|FBGN0034878|FBGN0030482|FBGN0000629|FBGN0037249|FBGN0030683|FBGN0263979|FBGN0265191|FBGN0011762|FBGN0085424|FBGN0027085|FBGN0260388|FBGN0005696|FBGN0010173|FBGN0005654|FBGN0005558|FBGN0262619|FBGN0000996|FBGN0003896|FBGN0015929|FBG…
6950	8.3414e-09	3.4009e-07	45	1019	243	13749	response to stress	FBGN0020653|FBGN0020633|FBGN0028956|FBGN0036815|FBGN0029870|FBGN0024332|FBGN0030529|FBGN0262579|FBGN0001230|FBGN0026143|FBGN0038683|FBGN0001233|FBGN0037781|FBGN0004956|FBGN0035644|FBGN0265935|FBGN0032906|FBGN0263600|FBGN0040290|FBGN0260632|FBGN0263316|FBGN0032698|FBGN0015553|FBGN0000533|FBGN0051354|FBGN0012051|FBGN0031392|FBGN0028675|FBGN0024846|FBGN0028988|FBGN0036486|FBGN0263979|FBGN0001220|FBG…
48731	1.1038e-08	4.4085e-07	85	2697	243	13749	system development	FBGN0020653|FBGN0019960|FBGN0001230|FBGN0036258|FBGN0026143|FBGN0035802|FBGN0039403|FBGN0259791|FBGN0001233|FBGN0032906|FBGN0260632|FBGN0040477|FBGN0263316|FBGN0004907|FBGN0261270|FBGN0012051|FBGN0053556|FBGN0024227|FBGN0243511|FBGN0000629|FBGN0024846|FBGN0263979|FBGN0014906|FBGN0011236|FBGN0013548|FBGN0011762|FBGN0085424|FBGN0020255|FBGN0040284|FBGN0025832|FBGN0086906|FBGN0086347|FBGN0035498|FBG…
6323	1.4057e-08	5.5018e-07	15	134	243	13749	DNA packaging	FBGN0024227|FBGN0036815|FBGN0263979|FBGN0032929|FBGN0053804|FBGN0017577|FBGN0026143|FBGN0053801|FBGN0260991|FBGN0053807|FBGN0086906|FBGN0014861|FBGN0041186|FBGN0053861|FBGN0015270
7067	1.9417e-08	7.4507e-07	19	226	243	13749	mitotic nuclear division	FBGN0034878|FBGN0024227|FBGN0010621|FBGN0030500|FBGN0002924|FBGN0001086|FBGN0003545|FBGN0014141|FBGN0260991|FBGN0040477|FBGN0086906|FBGN0041186|FBGN0035024|FBGN0015270|FBGN0260639|FBGN0028473|FBGN0004379|FBGN0030086|FBGN0000996
44249	2.2342e-08	8.4082e-07	61	1683	243	13749	cellular biosynthetic process	FBGN0034258|FBGN0036258|FBGN0017577|FBGN0026143|FBGN0032906|FBGN0035644|FBGN0260632|FBGN0000559|FBGN0000556|FBGN0032698|FBGN0004907|FBGN0261270|FBGN0035918|FBGN0034878|FBGN0037249|FBGN0030482|FBGN0030683|FBGN0263979|FBGN0265191|FBGN0011762|FBGN0085424|FBGN0027085|FBGN0260388|FBGN0005696|FBGN0010173|FBGN0005654|FBGN0005558|FBGN0262619|FBGN0000996|FBGN0003896|FBGN0015929|FBGN0020633|FBGN0034237|FBG…
33554	2.6999e-08	9.9692e-07	28	479	243	13749	cellular response to stress	FBGN0020653|FBGN0020633|FBGN0036815|FBGN0029870|FBGN0024846|FBGN0024332|FBGN0036486|FBGN0263979|FBGN0026143|FBGN0038683|FBGN0037781|FBGN0035644|FBGN0032906|FBGN0263600|FBGN0040290|FBGN0040284|FBGN0025832|FBGN0015245|FBGN0051005|FBGN0010173|FBGN0032698|FBGN0015553|FBGN0051354|FBGN0262619|FBGN0028515|FBGN0013277|FBGN0013276|FBGN0013278
1901576	3.5397e-08	1.2828e-06	61	1704	243	13749	organic substance biosynthetic process	FBGN0034258|FBGN0036258|FBGN0017577|FBGN0026143|FBGN0032906|FBGN0035644|FBGN0260632|FBGN0000559|FBGN0000556|FBGN0032698|FBGN0004907|FBGN0261270|FBGN0035918|FBGN0034878|FBGN0037249|FBGN0030482|FBGN0030683|FBGN0263979|FBGN0265191|FBGN0011762|FBGN0085424|FBGN0027085|FBGN0260388|FBGN0005696|FBGN0010173|FBGN0005654|FBGN0005558|FBGN0262619|FBGN0000996|FBGN0003896|FBGN0015929|FBGN0020633|FBGN0034237|FBG…
71824	4.7488e-08	1.6897e-06	14	126	243	13749	protein-DNA complex subunit organization	FBGN0035918|FBGN0020633|FBGN0036815|FBGN0024332|FBGN0263979|FBGN0032929|FBGN0053804|FBGN0017577|FBGN0053801|FBGN0053807|FBGN0025815|FBGN0040477|FBGN0014861|FBGN0053861
71103	5.5319e-08	1.9332e-06	16	170	243	13749	DNA conformation change	FBGN0024227|FBGN0036815|FBGN0263979|FBGN0032929|FBGN0053804|FBGN0017577|FBGN0026143|FBGN0053801|FBGN0260991|FBGN0053807|FBGN0040290|FBGN0086906|FBGN0014861|FBGN0041186|FBGN0053861|FBGN0015270
48869	6.1423e-08	2.1088e-06	80	2565	243	13749	cellular developmental process	FBGN0020653|FBGN0019960|FBGN0261279|FBGN0001230|FBGN0036258|FBGN0026143|FBGN0039403|FBGN0259791|FBGN0001233|FBGN0263143|FBGN0032906|FBGN0260632|FBGN0028622|FBGN0040477|FBGN0004907|FBGN0261270|FBGN0031392|FBGN0024227|FBGN0243511|FBGN0000629|FBGN0263979|FBGN0036702|FBGN0001220|FBGN0013548|FBGN0011762|FBGN0085424|FBGN0020255|FBGN0040284|FBGN0025832|FBGN0086906|FBGN0010173|FBGN0005654|FBGN0005558|FBG…
34622	7.5815e-08	2.5179e-06	19	246	243	13749	cellular macromolecular complex assembly	FBGN0035918|FBGN0020633|FBGN0036815|FBGN0024332|FBGN0003545|FBGN0263979|FBGN0032929|FBGN0053804|FBGN0017577|FBGN0053801|FBGN0260991|FBGN0053807|FBGN0025815|FBGN0040284|FBGN0040477|FBGN0014861|FBGN0053861|FBGN0260639|FBGN0004379
7059	7.591e-08	2.5179e-06	17	197	243	13749	chromosome segregation	FBGN0260986|FBGN0024227|FBGN0030500|FBGN0002924|FBGN0003545|FBGN0017577|FBGN0032929|FBGN0260991|FBGN0003346|FBGN0040477|FBGN0086906|FBGN0041186|FBGN0004907|FBGN0015270|FBGN0260639|FBGN0004379|FBGN0000996
6277	9.5174e-08	3.1042e-06	7	23	243	13749	DNA amplification	FBGN0025815|FBGN0040290|FBGN0263979|FBGN0026143|FBGN0015270|FBGN0086695|FBGN0000996
30261	1.1015e-07	3.5338e-06	9	47	243	13749	chromosome condensation	FBGN0024227|FBGN0086906|FBGN0014861|FBGN0041186|FBGN0017577|FBGN0032929|FBGN0026143|FBGN0015270|FBGN0260991
90307	1.6104e-07	5.0369e-06	9	49	243	13749	mitotic spindle assembly	FBGN0024227|FBGN0010621|FBGN0030500|FBGN0002924|FBGN0260639|FBGN0028473|FBGN0004379|FBGN0260991|FBGN0030086
6310	1.6215e-07	5.0369e-06	10	64	243	13749	DNA recombination	FBGN0040290|FBGN0260986|FBGN0036486|FBGN0010173|FBGN0017577|FBGN0015553|FBGN0037844|FBGN0262619|FBGN0028515|FBGN0032906
44767	2.221e-07	6.7123e-06	110	4104	243	13749	single-organism developmental process	FBGN0032840|FBGN0261279|FBGN0035802|FBGN0026143|FBGN0039403|FBGN0259791|FBGN0260632|FBGN0263316|FBGN0000556|FBGN0004907|FBGN0261270|FBGN0031091|FBGN0053556|FBGN0024227|FBGN0000629|FBGN0243511|FBGN0024846|FBGN0263979|FBGN0014906|FBGN0011236|FBGN0013548|FBGN0015926|FBGN0086347|FBGN0035498|FBGN0010173|FBGN0005558|FBGN0053542|FBGN0000244|FBGN0028515|FBGN0010621|FBGN0030500|FBGN0031020|FBGN0029870|FBG…
30154	2.2294e-07	6.7123e-06	77	2503	243	13749	cell differentiation	FBGN0020653|FBGN0019960|FBGN0261279|FBGN0001230|FBGN0036258|FBGN0026143|FBGN0039403|FBGN0259791|FBGN0001233|FBGN0263143|FBGN0032906|FBGN0260632|FBGN0040477|FBGN0004907|FBGN0261270|FBGN0031392|FBGN0024227|FBGN0243511|FBGN0000629|FBGN0263979|FBGN0036702|FBGN0013548|FBGN0011762|FBGN0085424|FBGN0020255|FBGN0040284|FBGN0025832|FBGN0086906|FBGN0010173|FBGN0005654|FBGN0005558|FBGN0028515|FBGN0000996|FBG…
1902850	2.3125e-07	6.8568e-06	9	51	243	13749	microtubule cytoskeleton organization involved in mitosis	FBGN0024227|FBGN0010621|FBGN0030500|FBGN0002924|FBGN0260639|FBGN0028473|FBGN0004379|FBGN0260991|FBGN0030086
51225	2.4995e-07	7.3009e-06	11	84	243	13749	spindle assembly	FBGN0024227|FBGN0010621|FBGN0040477|FBGN0030500|FBGN0002924|FBGN0003545|FBGN0260639|FBGN0028473|FBGN0004379|FBGN0260991|FBGN0030086
32502	3.1562e-07	9.0834e-06	110	4130	243	13749	developmental process	FBGN0032840|FBGN0261279|FBGN0035802|FBGN0026143|FBGN0039403|FBGN0259791|FBGN0260632|FBGN0263316|FBGN0000556|FBGN0004907|FBGN0261270|FBGN0031091|FBGN0053556|FBGN0024227|FBGN0000629|FBGN0243511|FBGN0024846|FBGN0263979|FBGN0014906|FBGN0011236|FBGN0013548|FBGN0015926|FBGN0086347|FBGN0035498|FBGN0010173|FBGN0005558|FBGN0053542|FBGN0000244|FBGN0028515|FBGN0010621|FBGN0030500|FBGN0031020|FBGN0029870|FBG…
7275	3.4218e-07	9.7051e-06	96	3434	243	13749	multicellular organismal development	FBGN0020653|FBGN0019960|FBGN0032840|FBGN0030529|FBGN0001230|FBGN0036258|FBGN0026143|FBGN0035802|FBGN0039403|FBGN0259791|FBGN0001233|FBGN0032906|FBGN0260632|FBGN0040477|FBGN0263316|FBGN0000556|FBGN0004907|FBGN0031091|FBGN0261270|FBGN0012051|FBGN0053556|FBGN0024227|FBGN0024846|FBGN0243511|FBGN0000629|FBGN0263979|FBGN0020503|FBGN0011236|FBGN0014906|FBGN0013548|FBGN0011762|FBGN0085424|FBGN0015926|FBG…
6974	5.6838e-07	1.589e-05	19	280	243	13749	cellular response to DNA damage stimulus	FBGN0020653|FBGN0020633|FBGN0036815|FBGN0024332|FBGN0036486|FBGN0263979|FBGN0026143|FBGN0037781|FBGN0035644|FBGN0032906|FBGN0263600|FBGN0040290|FBGN0040284|FBGN0025832|FBGN0032698|FBGN0010173|FBGN0015553|FBGN0262619|FBGN0028515
48856	5.893e-07	1.6243e-05	102	3771	243	13749	anatomical structure development	FBGN0261279|FBGN0035802|FBGN0026143|FBGN0039403|FBGN0259791|FBGN0260632|FBGN0263316|FBGN0004907|FBGN0261270|FBGN0053556|FBGN0024227|FBGN0000629|FBGN0243511|FBGN0024846|FBGN0263979|FBGN0014906|FBGN0011236|FBGN0013548|FBGN0015926|FBGN0086347|FBGN0035498|FBGN0010173|FBGN0005558|FBGN0053542|FBGN0000244|FBGN0028515|FBGN0010621|FBGN0030500|FBGN0031020|FBGN0029870|FBGN0024920|FBGN0004959|FBGN0004956|FBG…
44260	1.1527e-06	3.1331e-05	85	2984	243	13749	cellular macromolecule metabolic process	FBGN0038608|FBGN0034258|FBGN0001230|FBGN0017577|FBGN0036258|FBGN0026143|FBGN0035901|FBGN0001233|FBGN0037781|FBGN0263143|FBGN0035644|FBGN0032906|FBGN0260632|FBGN0000559|FBGN0000556|FBGN0031252|FBGN0032698|FBGN0004907|FBGN0022069|FBGN0015553|FBGN0026418|FBGN0035918|FBGN0260986|FBGN0024227|FBGN0034878|FBGN0024846|FBGN0000629|FBGN0037249|FBGN0263979|FBGN0265191|FBGN0001220|FBGN0011762|FBGN0031054|FBG…
819	1.2229e-06	3.2784e-05	10	79	243	13749	sister chromatid segregation	FBGN0024227|FBGN0040477|FBGN0030500|FBGN0086906|FBGN0041186|FBGN0260639|FBGN0015270|FBGN0004379|FBGN0260991|FBGN0000996
7307	1.2449e-06	3.2923e-05	6	21	243	13749	eggshell chorion gene amplification	FBGN0025815|FBGN0040290|FBGN0263979|FBGN0015270|FBGN0086695|FBGN0000996
65007	1.4102e-06	3.6797e-05	105	3989	243	13749	biological regulation	FBGN0038608|FBGN0032840|FBGN0027537|FBGN0261279|FBGN0035802|FBGN0026143|FBGN0039403|FBGN0259791|FBGN0037643|FBGN0260632|FBGN0032698|FBGN0004907|FBGN0261270|FBGN0260639|FBGN0024227|FBGN0034878|FBGN0037249|FBGN0000629|FBGN0243511|FBGN0024846|FBGN0002924|FBGN0263979|FBGN0011236|FBGN0013548|FBGN0027085|FBGN0010173|FBGN0005558|FBGN0053542|FBGN0000244|FBGN0028515|FBGN0029870|FBGN0004959|FBGN0027868|FBG…
48522	1.5661e-06	4.0327e-05	39	985	243	13749	positive regulation of cellular process	FBGN0029870|FBGN0263239|FBGN0032840|FBGN0261279|FBGN0032929|FBGN0039566|FBGN0035802|FBGN0026143|FBGN0039403|FBGN0259791|FBGN0004956|FBGN0035644|FBGN0040290|FBGN0260632|FBGN0040477|FBGN0015919|FBGN0039227|FBGN0032698|FBGN0004907|FBGN0040505|FBGN0261270|FBGN0037236|FBGN0030241|FBGN0243511|FBGN0024846|FBGN0001086|FBGN0029133|FBGN0263979|FBGN0011704|FBGN0085424|FBGN0000588|FBGN0266420|FBGN0262735|FBG…
43170	2.5226e-06	6.4114e-05	97	3630	243	13749	macromolecule metabolic process	FBGN0038608|FBGN0026143|FBGN0260632|FBGN0000559|FBGN0000556|FBGN0032698|FBGN0004907|FBGN0022069|FBGN0015553|FBGN0024227|FBGN0034878|FBGN0037249|FBGN0000629|FBGN0024846|FBGN0263979|FBGN0265191|FBGN0029843|FBGN0027085|FBGN0005696|FBGN0010173|FBGN0005558|FBGN0028515|FBGN0015929|FBGN0010621|FBGN0027868|FBGN0014189|FBGN0032242|FBGN0086708|FBGN0259676|FBGN0086706|FBGN0032304|FBGN0032244|FBGN0041186|FBG…
35080	3.1958e-06	7.9167e-05	4	7	243	13749	heat shock-mediated polytene chromosome puffing	FBGN0051354|FBGN0013277|FBGN0013276|FBGN0013278
35079	3.1958e-06	7.9167e-05	4	7	243	13749	polytene chromosome puffing	FBGN0051354|FBGN0013277|FBGN0013276|FBGN0013278
70271	3.3283e-06	8.142e-05	18	286	243	13749	protein complex biogenesis	FBGN0010621|FBGN0024227|FBGN0030500|FBGN0036815|FBGN0002924|FBGN0003545|FBGN0263979|FBGN0053804|FBGN0053801|FBGN0260991|FBGN0053807|FBGN0261353|FBGN0040477|FBGN0053861|FBGN0260639|FBGN0028473|FBGN0004379|FBGN0030086
34654	3.6007e-06	8.6996e-05	25	507	243	13749	nucleobase-containing compound biosynthetic process	FBGN0024920|FBGN0026143|FBGN0086695|FBGN0259676|FBGN0035644|FBGN0263600|FBGN0260632|FBGN0040290|FBGN0015919|FBGN0015270|FBGN0022338|FBGN0263979|FBGN0005278|FBGN0011762|FBGN0266452|FBGN0025815|FBGN0085424|FBGN0260388|FBGN0036030|FBGN0005696|FBGN0005558|FBGN0262619|FBGN0000996|FBGN0011703|FBGN0003896
1901362	4.2358e-06	0.00010109	28	615	243	13749	organic cyclic compound biosynthetic process	FBGN0024920|FBGN0004959|FBGN0026143|FBGN0086695|FBGN0259676|FBGN0035644|FBGN0263600|FBGN0040290|FBGN0260632|FBGN0015919|FBGN0004907|FBGN0015270|FBGN0022338|FBGN0032811|FBGN0263979|FBGN0005278|FBGN0011762|FBGN0266452|FBGN0025815|FBGN0085424|FBGN0260388|FBGN0036030|FBGN0005696|FBGN0005558|FBGN0262619|FBGN0000996|FBGN0011703|FBGN0003896
51716	4.3764e-06	0.00010319	53	1606	243	13749	cellular response to stimulus	FBGN0020653|FBGN0032840|FBGN0027537|FBGN0262579|FBGN0026143|FBGN0038683|FBGN0037781|FBGN0001233|FBGN0032906|FBGN0035644|FBGN0260632|FBGN0032698|FBGN0004907|FBGN0015553|FBGN0012051|FBGN0024846|FBGN0263979|FBGN0020255|FBGN0040284|FBGN0025832|FBGN0015245|FBGN0010173|FBGN0053542|FBGN0262619|FBGN0028515|FBGN0025382|FBGN0003896|FBGN0028956|FBGN0020633|FBGN0029870|FBGN0036815|FBGN0024332|FBGN0040717|FBG…
70	5.2629e-06	0.00012261	9	73	243	13749	mitotic sister chromatid segregation	FBGN0024227|FBGN0040477|FBGN0030500|FBGN0086906|FBGN0041186|FBGN0260639|FBGN0015270|FBGN0004379|FBGN0000996
22607	5.6754e-06	0.00012989	31	733	243	13749	cellular component assembly	FBGN0010621|FBGN0020633|FBGN0030500|FBGN0036815|FBGN0024332|FBGN0032929|FBGN0053804|FBGN0017577|FBGN0053801|FBGN0260991|FBGN0053807|FBGN0001233|FBGN0040477|FBGN0053861|FBGN0039227|FBGN0260639|FBGN0028473|FBGN0004379|FBGN0027513|FBGN0030086|FBGN0035918|FBGN0024227|FBGN0002924|FBGN0003545|FBGN0263979|FBGN0025815|FBGN0015926|FBGN0040284|FBGN0086906|FBGN0014861|FBGN0262735
50794	5.7106e-06	0.00012989	92	3444	243	13749	regulation of cellular process	FBGN0020653|FBGN0038608|FBGN0038390|FBGN0032840|FBGN0027537|FBGN0262579|FBGN0261279|FBGN0026143|FBGN0035802|FBGN0039403|FBGN0259791|FBGN0001233|FBGN0263143|FBGN0035644|FBGN0037643|FBGN0260632|FBGN0040477|FBGN0032698|FBGN0004907|FBGN0261270|FBGN0260639|FBGN0012051|FBGN0031392|FBGN0034878|FBGN0243511|FBGN0000629|FBGN0037249|FBGN0024846|FBGN0002924|FBGN0028988|FBGN0263979|FBGN0011236|FBGN0013548|FBG…
51726	5.7742e-06	0.00012989	20	358	243	13749	regulation of cell cycle	FBGN0020633|FBGN0038390|FBGN0002924|FBGN0001086|FBGN0024332|FBGN0029133|FBGN0263979|FBGN0032929|FBGN0026143|FBGN0039403|FBGN0013548|FBGN0035644|FBGN0037643|FBGN0040290|FBGN0040284|FBGN0010173|FBGN0032698|FBGN0037236|FBGN0260639|FBGN0030241
48523	6.1567e-06	0.00013692	42	1163	243	13749	negative regulation of cellular process	FBGN0038608|FBGN0020633|FBGN0038390|FBGN0024332|FBGN0263239|FBGN0014141|FBGN0032929|FBGN0263120|FBGN0026143|FBGN0001233|FBGN0263143|FBGN0086706|FBGN0040290|FBGN0260632|FBGN0039227|FBGN0032698|FBGN0004907|FBGN0040505|FBGN0014396|FBGN0261270|FBGN0015270|FBGN0012051|FBGN0030241|FBGN0016978|FBGN0026252|FBGN0000629|FBGN0243511|FBGN0001086|FBGN0028988|FBGN0036486|FBGN0029133|FBGN0263979|FBGN0000588|FBG…
280	6.3871e-06	0.0001396	24	490	243	13749	nuclear division	FBGN0260986|FBGN0034878|FBGN0024227|FBGN0010621|FBGN0030500|FBGN0002924|FBGN0001086|FBGN0003545|FBGN0036486|FBGN0014141|FBGN0017577|FBGN0032929|FBGN0260991|FBGN0003346|FBGN0040477|FBGN0086906|FBGN0041186|FBGN0035024|FBGN0015270|FBGN0260639|FBGN0028473|FBGN0004379|FBGN0030086|FBGN0000996
34645	6.4202e-06	0.0001396	45	1288	243	13749	cellular macromolecule biosynthetic process	FBGN0020633|FBGN0034237|FBGN0024332|FBGN0034258|FBGN0017577|FBGN0036258|FBGN0032929|FBGN0039566|FBGN0026143|FBGN0086695|FBGN0086708|FBGN0259676|FBGN0035644|FBGN0086706|FBGN0032906|FBGN0263600|FBGN0040290|FBGN0260632|FBGN0015919|FBGN0032244|FBGN0000559|FBGN0000556|FBGN0032698|FBGN0015376|FBGN0015270|FBGN0035918|FBGN0034878|FBGN0037249|FBGN0263979|FBGN0265191|FBGN0011762|FBGN0011704|FBGN0085424|FBG…
1666	6.6406e-06	0.00014281	8	57	243	13749	response to hypoxia	FBGN0020653|FBGN0028675|FBGN0263316|FBGN0051354|FBGN0013277|FBGN0038683|FBGN0013276|FBGN0013278
44085	7.2859e-06	0.00015498	33	817	243	13749	cellular component biogenesis	FBGN0010621|FBGN0020633|FBGN0030500|FBGN0036815|FBGN0024332|FBGN0017577|FBGN0032929|FBGN0053804|FBGN0053801|FBGN0260991|FBGN0001233|FBGN0053807|FBGN0261353|FBGN0040477|FBGN0053861|FBGN0039227|FBGN0022069|FBGN0260639|FBGN0028473|FBGN0004379|FBGN0027513|FBGN0030086|FBGN0035918|FBGN0024227|FBGN0002924|FBGN0003545|FBGN0263979|FBGN0025815|FBGN0015926|FBGN0040284|FBGN0086906|FBGN0014861|FBGN0262735
9059	7.6895e-06	0.00016181	45	1297	243	13749	macromolecule biosynthetic process	FBGN0020633|FBGN0034237|FBGN0024332|FBGN0034258|FBGN0017577|FBGN0036258|FBGN0032929|FBGN0039566|FBGN0026143|FBGN0086695|FBGN0086708|FBGN0259676|FBGN0035644|FBGN0086706|FBGN0032906|FBGN0263600|FBGN0040290|FBGN0260632|FBGN0015919|FBGN0032244|FBGN0000559|FBGN0000556|FBGN0032698|FBGN0015376|FBGN0015270|FBGN0035918|FBGN0034878|FBGN0037249|FBGN0263979|FBGN0265191|FBGN0011762|FBGN0011704|FBGN0085424|FBG…
48285	7.84e-06	0.00016322	24	496	243	13749	organelle fission	FBGN0260986|FBGN0034878|FBGN0024227|FBGN0010621|FBGN0030500|FBGN0002924|FBGN0001086|FBGN0003545|FBGN0036486|FBGN0014141|FBGN0017577|FBGN0032929|FBGN0260991|FBGN0003346|FBGN0040477|FBGN0086906|FBGN0041186|FBGN0035024|FBGN0015270|FBGN0260639|FBGN0028473|FBGN0004379|FBGN0030086|FBGN0000996
44271	9.5345e-06	0.00019641	26	571	243	13749	cellular nitrogen compound biosynthetic process	FBGN0024920|FBGN0026143|FBGN0086695|FBGN0259676|FBGN0035644|FBGN0263600|FBGN0260632|FBGN0040290|FBGN0015919|FBGN0004907|FBGN0015270|FBGN0022338|FBGN0263979|FBGN0005278|FBGN0011762|FBGN0266452|FBGN0025815|FBGN0085424|FBGN0260388|FBGN0036030|FBGN0005696|FBGN0005558|FBGN0262619|FBGN0000996|FBGN0011703|FBGN0003896
19438	1.1115e-05	0.00022658	26	576	243	13749	aromatic compound biosynthetic process	FBGN0024920|FBGN0026143|FBGN0086695|FBGN0259676|FBGN0035644|FBGN0263600|FBGN0260632|FBGN0040290|FBGN0015919|FBGN0004907|FBGN0015270|FBGN0022338|FBGN0263979|FBGN0005278|FBGN0011762|FBGN0266452|FBGN0025815|FBGN0085424|FBGN0260388|FBGN0036030|FBGN0005696|FBGN0005558|FBGN0262619|FBGN0000996|FBGN0011703|FBGN0003896
6461	1.1592e-05	0.00023185	17	283	243	13749	protein complex assembly	FBGN0010621|FBGN0024227|FBGN0030500|FBGN0036815|FBGN0002924|FBGN0003545|FBGN0263979|FBGN0053804|FBGN0053801|FBGN0260991|FBGN0053807|FBGN0040477|FBGN0053861|FBGN0260639|FBGN0028473|FBGN0004379|FBGN0030086
48519	1.161e-05	0.00023185	45	1318	243	13749	negative regulation of biological process	FBGN0038608|FBGN0020633|FBGN0038390|FBGN0024332|FBGN0263239|FBGN0014141|FBGN0032929|FBGN0263120|FBGN0026143|FBGN0001233|FBGN0004956|FBGN0263143|FBGN0086706|FBGN0040290|FBGN0260632|FBGN0039227|FBGN0040505|FBGN0032698|FBGN0004907|FBGN0014396|FBGN0261270|FBGN0015270|FBGN0012051|FBGN0030241|FBGN0016978|FBGN0026252|FBGN0000629|FBGN0243511|FBGN0001086|FBGN0028988|FBGN0036486|FBGN0029133|FBGN0263979|FBG…
18130	1.1811e-05	0.00023193	26	578	243	13749	heterocycle biosynthetic process	FBGN0024920|FBGN0026143|FBGN0086695|FBGN0259676|FBGN0035644|FBGN0263600|FBGN0260632|FBGN0040290|FBGN0015919|FBGN0004907|FBGN0015270|FBGN0022338|FBGN0263979|FBGN0005278|FBGN0011762|FBGN0266452|FBGN0025815|FBGN0085424|FBGN0260388|FBGN0036030|FBGN0005696|FBGN0005558|FBGN0262619|FBGN0000996|FBGN0011703|FBGN0003896
7346	1.1851e-05	0.00023193	15	226	243	13749	regulation of mitotic cell cycle	FBGN0040290|FBGN0020633|FBGN0040284|FBGN0002924|FBGN0038390|FBGN0001086|FBGN0024332|FBGN0029133|FBGN0010173|FBGN0263979|FBGN0032698|FBGN0032929|FBGN0026143|FBGN0039403|FBGN0030241
36293	1.2593e-05	0.000244	8	62	243	13749	response to decreased oxygen levels	FBGN0020653|FBGN0028675|FBGN0263316|FBGN0051354|FBGN0013277|FBGN0038683|FBGN0013276|FBGN0013278
70482	1.4207e-05	0.00027258	8	63	243	13749	response to oxygen levels	FBGN0020653|FBGN0028675|FBGN0263316|FBGN0051354|FBGN0013277|FBGN0038683|FBGN0013276|FBGN0013278
50896	1.6629e-05	0.00031594	74	2648	243	13749	response to stimulus	FBGN0020653|FBGN0033696|FBGN0032840|FBGN0030529|FBGN0027537|FBGN0050081|FBGN0262579|FBGN0001230|FBGN0026143|FBGN0038683|FBGN0001233|FBGN0037781|FBGN0035644|FBGN0265935|FBGN0032906|FBGN0260632|FBGN0263316|FBGN0032698|FBGN0004907|FBGN0015553|FBGN0012051|FBGN0031392|FBGN0243511|FBGN0000629|FBGN0024846|FBGN0028988|FBGN0032456|FBGN0263979|FBGN0001220|FBGN0020255|FBGN0040284|FBGN0025832|FBGN0015245|FBG…
9263	2.1531e-05	0.00040515	3	4	243	13749	deoxyribonucleotide biosynthetic process	FBGN0022338|FBGN0024920|FBGN0011703
9408	2.2435e-05	0.00041815	9	87	243	13749	response to heat	FBGN0024846|FBGN0015245|FBGN0001230|FBGN0051354|FBGN0013277|FBGN0013276|FBGN0001220|FBGN0001233|FBGN0013278
45787	3.8096e-05	0.00070333	7	53	243	13749	positive regulation of cell cycle	FBGN0040290|FBGN0001086|FBGN0032929|FBGN0026143|FBGN0039403|FBGN0037236|FBGN0035644
50789	4.2953e-05	0.00077992	94	3714	243	13749	regulation of biological process	FBGN0020653|FBGN0038608|FBGN0038390|FBGN0032840|FBGN0027537|FBGN0262579|FBGN0261279|FBGN0026143|FBGN0035802|FBGN0039403|FBGN0259791|FBGN0001233|FBGN0263143|FBGN0035644|FBGN0037643|FBGN0260632|FBGN0040477|FBGN0032698|FBGN0004907|FBGN0261270|FBGN0260639|FBGN0012051|FBGN0031392|FBGN0034878|FBGN0002924|FBGN0243511|FBGN0000629|FBGN0037249|FBGN0024846|FBGN0028988|FBGN0263979|FBGN0011236|FBGN0013548|FBG…
48518	4.3041e-05	0.00077992	41	1219	243	13749	positive regulation of biological process	FBGN0029870|FBGN0263239|FBGN0032840|FBGN0261279|FBGN0032929|FBGN0039566|FBGN0263120|FBGN0035802|FBGN0026143|FBGN0039403|FBGN0259791|FBGN0004956|FBGN0035644|FBGN0040290|FBGN0260632|FBGN0040477|FBGN0015919|FBGN0039227|FBGN0032698|FBGN0004907|FBGN0040505|FBGN0261270|FBGN0037236|FBGN0030241|FBGN0243511|FBGN0024846|FBGN0001086|FBGN0029133|FBGN0263979|FBGN0011704|FBGN0085424|FBGN0003346|FBGN0000588|FBG…
34605	5.3443e-05	0.00095952	5	24	243	13749	cellular response to heat	FBGN0015245|FBGN0051354|FBGN0013277|FBGN0013276|FBGN0013278

## Sheet: Cluster 9
GO-ID	p-value	corr p-value	x	n	X	N	Description	Genes in test set
16043	1.0615e-54	3.1611e-51	253	2667	513	13749	cellular component organization	FBGN0250876|FBGN0002183|FBGN0033845|FBGN0263594|FBGN0024291|FBGN0261850|FBGN0001075|FBGN0003169|FBGN0027783|FBGN0002413|FBGN0023509|FBGN0015625|FBGN0263599|FBGN0260934|FBGN0263667|FBGN0037540|FBGN0001168|FBGN0044324|FBGN0013756|FBGN0023216|FBGN0037555|FBGN0004179|FBGN0264442|FBGN0086680|FBGN0264075|FBGN0013765|FBGN0261019|FBGN0261836|FBGN0003459|FBGN0003041|FBGN0261014|FBGN0002431|FBGN0020306|FBG…
71840	1.8324e-52	2.7284e-49	253	2736	513	13749	cellular component organization or biogenesis	FBGN0250876|FBGN0002183|FBGN0033845|FBGN0263594|FBGN0024291|FBGN0261850|FBGN0001075|FBGN0003169|FBGN0027783|FBGN0002413|FBGN0023509|FBGN0015625|FBGN0263599|FBGN0260934|FBGN0263667|FBGN0037540|FBGN0001168|FBGN0044324|FBGN0013756|FBGN0023216|FBGN0037555|FBGN0004179|FBGN0264442|FBGN0086680|FBGN0264075|FBGN0013765|FBGN0261019|FBGN0261836|FBGN0003459|FBGN0003041|FBGN0261014|FBGN0002431|FBGN0020306|FBG…
65007	8.8264e-51	8.7616e-48	309	3989	513	13749	biological regulation	FBGN0031696|FBGN0002183|FBGN0033845|FBGN0028523|FBGN0024291|FBGN0261850|FBGN0001075|FBGN0003169|FBGN0029912|FBGN0263198|FBGN0002413|FBGN0023509|FBGN0015625|FBGN0263599|FBGN0260934|FBGN0263667|FBGN0001168|FBGN0044324|FBGN0003567|FBGN0022355|FBGN0019686|FBGN0013756|FBGN0029095|FBGN0023216|FBGN0022942|FBGN0029791|FBGN0037555|FBGN0004179|FBGN0264442|FBGN0023511|FBGN0023177|FBGN0086680|FBGN0250850|FBG…
50789	1.6708e-48	1.2439e-45	293	3714	513	13749	regulation of biological process	FBGN0031696|FBGN0002183|FBGN0033845|FBGN0028523|FBGN0024291|FBGN0261850|FBGN0001075|FBGN0003169|FBGN0029912|FBGN0263198|FBGN0002413|FBGN0023509|FBGN0015625|FBGN0263599|FBGN0260934|FBGN0263667|FBGN0001168|FBGN0044324|FBGN0003567|FBGN0019686|FBGN0013756|FBGN0029095|FBGN0023216|FBGN0022942|FBGN0029791|FBGN0037555|FBGN0264442|FBGN0023511|FBGN0023177|FBGN0086680|FBGN0250850|FBGN0264075|FBGN0013765|FBG…
50794	1.6845e-47	1.0033e-44	279	3444	513	13749	regulation of cellular process	FBGN0031696|FBGN0002183|FBGN0033845|FBGN0028523|FBGN0024291|FBGN0261850|FBGN0001075|FBGN0003169|FBGN0029912|FBGN0263198|FBGN0002413|FBGN0023509|FBGN0015625|FBGN0263599|FBGN0260934|FBGN0263667|FBGN0001168|FBGN0044324|FBGN0003567|FBGN0019686|FBGN0013756|FBGN0029095|FBGN0023216|FBGN0022942|FBGN0029791|FBGN0037555|FBGN0264442|FBGN0023511|FBGN0023177|FBGN0086680|FBGN0250850|FBGN0264075|FBGN0013765|FBG…
1902589	6.6159e-47	3.2837e-44	148	1089	513	13749	single-organism organelle organization	FBGN0033845|FBGN0040232|FBGN0024291|FBGN0011225|FBGN0001075|FBGN0027783|FBGN0002525|FBGN0023509|FBGN0015625|FBGN0263599|FBGN0039638|FBGN0260934|FBGN0263667|FBGN0011737|FBGN0044324|FBGN0020497|FBGN0265297|FBGN0015546|FBGN0013756|FBGN0000562|FBGN0265574|FBGN0003654|FBGN0000140|FBGN0039213|FBGN0002899|FBGN0037555|FBGN0039559|FBGN0000257|FBGN0013765|FBGN0261019|FBGN0262516|FBGN0261836|FBGN0001250|FBG…
6996	7.1492e-45	3.0415e-42	187	1748	513	13749	organelle organization	FBGN0002183|FBGN0033845|FBGN0040232|FBGN0024291|FBGN0011225|FBGN0261850|FBGN0001075|FBGN0025355|FBGN0027783|FBGN0002525|FBGN0023509|FBGN0015625|FBGN0263599|FBGN0039638|FBGN0260934|FBGN0263667|FBGN0011737|FBGN0044324|FBGN0020497|FBGN0259785|FBGN0000247|FBGN0025743|FBGN0265297|FBGN0015546|FBGN0013756|FBGN0000562|FBGN0011826|FBGN0023216|FBGN0265574|FBGN0003654|FBGN0000140|FBGN0039213|FBGN0002899|FBG…
44763	9.6366e-44	3.5872e-41	378	6057	513	13749	single-organism cellular process	FBGN0031696|FBGN0036191|FBGN0250876|FBGN0002183|FBGN0033845|FBGN0263594|FBGN0028523|FBGN0024291|FBGN0261850|FBGN0001075|FBGN0035696|FBGN0003169|FBGN0027783|FBGN0263198|FBGN0002413|FBGN0023509|FBGN0015625|FBGN0263599|FBGN0260934|FBGN0263667|FBGN0037540|FBGN0044324|FBGN0001168|FBGN0022355|FBGN0019686|FBGN0031011|FBGN0013756|FBGN0029095|FBGN0023216|FBGN0022942|FBGN0021895|FBGN0003423|FBGN0037555|FBG…
22402	1.0935e-39	3.6182e-37	111	719	513	13749	cell cycle process	FBGN0031696|FBGN0033845|FBGN0040232|FBGN0011225|FBGN0025355|FBGN0027783|FBGN0002525|FBGN0023509|FBGN0015625|FBGN0263599|FBGN0039638|FBGN0011737|FBGN0044324|FBGN0020497|FBGN0019686|FBGN0265297|FBGN0015546|FBGN0013756|FBGN0265574|FBGN0003654|FBGN0000140|FBGN0002899|FBGN0013765|FBGN0261019|FBGN0038827|FBGN0027492|FBGN0011818|FBGN0003041|FBGN0002431|FBGN0011202|FBGN0011692|FBGN0051989|FBGN0260959|FBG…
7049	5.4948e-38	1.6364e-35	121	884	513	13749	cell cycle	FBGN0031696|FBGN0033845|FBGN0040232|FBGN0011225|FBGN0025355|FBGN0027783|FBGN0002525|FBGN0023509|FBGN0015625|FBGN0263599|FBGN0039638|FBGN0011737|FBGN0044324|FBGN0020497|FBGN0019686|FBGN0265297|FBGN0259789|FBGN0015546|FBGN0013756|FBGN0011826|FBGN0265574|FBGN0003654|FBGN0000140|FBGN0002899|FBGN0023177|FBGN0013765|FBGN0261019|FBGN0027492|FBGN0038827|FBGN0011818|FBGN0003041|FBGN0011202|FBGN0002431|FBG…
30154	3.1499e-37	8.5277e-35	215	2503	513	13749	cell differentiation	FBGN0250876|FBGN0002183|FBGN0263594|FBGN0001075|FBGN0003169|FBGN0027783|FBGN0002413|FBGN0023509|FBGN0260934|FBGN0037540|FBGN0001168|FBGN0019686|FBGN0023216|FBGN0022942|FBGN0021895|FBGN0037555|FBGN0264442|FBGN0023177|FBGN0086680|FBGN0250850|FBGN0264075|FBGN0013765|FBGN0261836|FBGN0003459|FBGN0003041|FBGN0026679|FBGN0261014|FBGN0002431|FBGN0020306|FBGN0011692|FBGN0259938|FBGN0016756|FBGN0003977|FBG…
19222	2.1054e-36	5.225e-34	187	1999	513	13749	regulation of metabolic process	FBGN0031696|FBGN0004623|FBGN0002183|FBGN0034366|FBGN0024291|FBGN0027339|FBGN0003169|FBGN0025355|FBGN0029912|FBGN0263198|FBGN0028474|FBGN0002525|FBGN0002413|FBGN0029706|FBGN0015625|FBGN0023509|FBGN0263599|FBGN0263667|FBGN0011737|FBGN0044324|FBGN0020496|FBGN0001168|FBGN0002791|FBGN0003567|FBGN0019686|FBGN0261268|FBGN0000247|FBGN0025743|FBGN0265297|FBGN0259789|FBGN0013756|FBGN0015546|FBGN0023216|FBG…
48869	4.3485e-36	9.9615e-34	216	2565	513	13749	cellular developmental process	FBGN0250876|FBGN0002183|FBGN0263594|FBGN0001075|FBGN0003169|FBGN0027783|FBGN0002413|FBGN0023509|FBGN0260934|FBGN0037540|FBGN0001168|FBGN0019686|FBGN0023216|FBGN0022942|FBGN0021895|FBGN0037555|FBGN0264442|FBGN0023177|FBGN0086680|FBGN0250850|FBGN0264075|FBGN0013765|FBGN0261836|FBGN0003459|FBGN0003041|FBGN0026679|FBGN0261014|FBGN0002431|FBGN0020306|FBGN0011692|FBGN0259938|FBGN0016756|FBGN0003977|FBG…
278	3.2798e-34	6.9766e-32	91	558	513	13749	mitotic cell cycle	FBGN0015664|FBGN0031696|FBGN0025781|FBGN0030268|FBGN0033845|FBGN0040232|FBGN0000405|FBGN0003124|FBGN0011225|FBGN0003612|FBGN0032705|FBGN0027783|FBGN0015391|FBGN0002525|FBGN0023509|FBGN0015625|FBGN0263599|FBGN0039638|FBGN0014127|FBGN0040080|FBGN0011737|FBGN0044324|FBGN0002466|FBGN0003701|FBGN0019686|FBGN0259789|FBGN0013756|FBGN0015546|FBGN0000140|FBGN0003268|FBGN0040283|FBGN0045035|FBGN0033890|FBG…
9987	7.4762e-34	1.4843e-31	422	7920	513	13749	cellular process	FBGN0002183|FBGN0250876|FBGN0033845|FBGN0028523|FBGN0261850|FBGN0001075|FBGN0003169|FBGN0027783|FBGN0263198|FBGN0023509|FBGN0263667|FBGN0001168|FBGN0022355|FBGN0019686|FBGN0023216|FBGN0029095|FBGN0021895|FBGN0003423|FBGN0004179|FBGN0264442|FBGN0023511|FBGN0023177|FBGN0264075|FBGN0250850|FBGN0261836|FBGN0264078|FBGN0003459|FBGN0003041|FBGN0026679|FBGN0020306|FBGN0035111|FBGN0003977|FBGN0023143|FBG…
60255	3.1922e-32	5.9415e-30	159	1631	513	13749	regulation of macromolecule metabolic process	FBGN0031696|FBGN0002183|FBGN0024291|FBGN0027339|FBGN0003169|FBGN0025355|FBGN0029912|FBGN0028474|FBGN0002525|FBGN0002413|FBGN0023509|FBGN0015625|FBGN0263599|FBGN0263667|FBGN0011737|FBGN0020496|FBGN0001168|FBGN0044324|FBGN0002791|FBGN0003567|FBGN0019686|FBGN0261268|FBGN0000247|FBGN0025743|FBGN0265297|FBGN0259789|FBGN0015546|FBGN0013756|FBGN0023216|FBGN0022942|FBGN0011725|FBGN0082831|FBGN0002899|FBG…
44767	3.4637e-32	6.0676e-30	279	4104	513	13749	single-organism developmental process	FBGN0036191|FBGN0250876|FBGN0002183|FBGN0263594|FBGN0024291|FBGN0001075|FBGN0003169|FBGN0027783|FBGN0002413|FBGN0023509|FBGN0015625|FBGN0260934|FBGN0263667|FBGN0037540|FBGN0001168|FBGN0044324|FBGN0019686|FBGN0023216|FBGN0022942|FBGN0021895|FBGN0037555|FBGN0004179|FBGN0264442|FBGN0023511|FBGN0023177|FBGN0086680|FBGN0250850|FBGN0264075|FBGN0013765|FBGN0261836|FBGN0003459|FBGN0003041|FBGN0026679|FBG…
32502	3.8866e-32	6.4301e-30	280	4130	513	13749	developmental process	FBGN0036191|FBGN0250876|FBGN0002183|FBGN0263594|FBGN0024291|FBGN0001075|FBGN0003169|FBGN0027783|FBGN0002413|FBGN0023509|FBGN0015625|FBGN0260934|FBGN0263667|FBGN0037540|FBGN0001168|FBGN0044324|FBGN0019686|FBGN0023216|FBGN0022942|FBGN0021895|FBGN0037555|FBGN0004179|FBGN0264442|FBGN0023511|FBGN0023177|FBGN0086680|FBGN0250850|FBGN0264075|FBGN0013765|FBGN0261836|FBGN0003459|FBGN0003041|FBGN0026679|FBG…
7010	4.1035e-32	6.4316e-30	94	631	513	13749	cytoskeleton organization	FBGN0015664|FBGN0030268|FBGN0033845|FBGN0001139|FBGN0040232|FBGN0000405|FBGN0003124|FBGN0011225|FBGN0001075|FBGN0032705|FBGN0027783|FBGN0015391|FBGN0002525|FBGN0015625|FBGN0023509|FBGN0039638|FBGN0014127|FBGN0260934|FBGN0040080|FBGN0011737|FBGN0044324|FBGN0020497|FBGN0002466|FBGN0003701|FBGN0010434|FBGN0031191|FBGN0025743|FBGN0013756|FBGN0000562|FBGN0265574|FBGN0003654|FBGN0000723|FBGN0000140|FBG…
1903047	5.1705e-31	7.6988e-29	82	499	513	13749	mitotic cell cycle process	FBGN0015664|FBGN0031696|FBGN0025781|FBGN0030268|FBGN0033845|FBGN0040232|FBGN0000405|FBGN0003124|FBGN0011225|FBGN0003612|FBGN0032705|FBGN0027783|FBGN0015391|FBGN0002525|FBGN0023509|FBGN0015625|FBGN0263599|FBGN0039638|FBGN0014127|FBGN0040080|FBGN0011737|FBGN0044324|FBGN0002466|FBGN0003701|FBGN0019686|FBGN0015546|FBGN0013756|FBGN0000140|FBGN0003268|FBGN0040283|FBGN0045035|FBGN0053094|FBGN0052251|FBG…
48856	5.7064e-31	7.8056e-29	262	3771	513	13749	anatomical structure development	FBGN0250876|FBGN0002183|FBGN0263594|FBGN0001075|FBGN0003169|FBGN0027783|FBGN0002413|FBGN0023509|FBGN0015625|FBGN0260934|FBGN0263667|FBGN0001168|FBGN0044324|FBGN0019686|FBGN0023216|FBGN0022942|FBGN0021895|FBGN0037555|FBGN0004179|FBGN0264442|FBGN0023177|FBGN0086680|FBGN0250850|FBGN0264075|FBGN0013765|FBGN0261836|FBGN0003459|FBGN0003041|FBGN0026679|FBGN0261014|FBGN0002431|FBGN0020306|FBGN0011692|FBG…
7275	5.7664e-31	7.8056e-29	247	3434	513	13749	multicellular organismal development	FBGN0036191|FBGN0250876|FBGN0002183|FBGN0263594|FBGN0024291|FBGN0001075|FBGN0003169|FBGN0027783|FBGN0002413|FBGN0015625|FBGN0260934|FBGN0263667|FBGN0001168|FBGN0022942|FBGN0021895|FBGN0037555|FBGN0004179|FBGN0264442|FBGN0023511|FBGN0023177|FBGN0086680|FBGN0264075|FBGN0013765|FBGN0261836|FBGN0003041|FBGN0026679|FBGN0261014|FBGN0002431|FBGN0020306|FBGN0011692|FBGN0259938|FBGN0016756|FBGN0003977|FBG…
48731	2.9299e-30	3.7936e-28	211	2697	513	13749	system development	FBGN0250876|FBGN0002183|FBGN0001075|FBGN0003169|FBGN0027783|FBGN0002413|FBGN0260934|FBGN0263667|FBGN0001168|FBGN0022942|FBGN0021895|FBGN0037555|FBGN0004179|FBGN0264442|FBGN0023177|FBGN0086680|FBGN0264075|FBGN0013765|FBGN0261836|FBGN0003041|FBGN0026679|FBGN0261014|FBGN0002431|FBGN0020306|FBGN0011692|FBGN0259938|FBGN0016756|FBGN0041184|FBGN0023143|FBGN0040068|FBGN0260959|FBGN0263855|FBGN0037025|FBG…
43933	5.4888e-30	6.8107e-28	110	897	513	13749	macromolecular complex subunit organization	FBGN0033845|FBGN0040232|FBGN0036734|FBGN0024291|FBGN0011225|FBGN0261850|FBGN0025355|FBGN0027783|FBGN0023509|FBGN0015625|FBGN0039638|FBGN0260934|FBGN0263667|FBGN0037540|FBGN0011737|FBGN0044324|FBGN0259785|FBGN0013756|FBGN0003654|FBGN0000140|FBGN0037555|FBGN0004179|FBGN0039559|FBGN0004362|FBGN0262519|FBGN0002783|FBGN0013765|FBGN0261836|FBGN0003459|FBGN0027492|FBGN0003041|FBGN0011202|FBGN0020306|FBG…
44707	5.8016e-30	6.9109e-28	274	4100	513	13749	single-multicellular organism process	FBGN0036191|FBGN0250876|FBGN0002183|FBGN0263594|FBGN0024291|FBGN0001075|FBGN0003169|FBGN0027783|FBGN0002413|FBGN0015625|FBGN0260934|FBGN0263667|FBGN0001168|FBGN0023216|FBGN0029095|FBGN0022942|FBGN0021895|FBGN0037555|FBGN0004179|FBGN0264442|FBGN0023511|FBGN0023177|FBGN0086680|FBGN0022349|FBGN0250850|FBGN0264075|FBGN0013765|FBGN0261836|FBGN0003459|FBGN0003041|FBGN0026679|FBGN0261014|FBGN0002431|FBG…
7399	1.0177e-29	1.1657e-27	156	1659	513	13749	nervous system development	FBGN0002183|FBGN0250876|FBGN0040232|FBGN0011225|FBGN0001075|FBGN0027339|FBGN0003169|FBGN0027885|FBGN0027783|FBGN0002525|FBGN0027603|FBGN0002413|FBGN0262127|FBGN0030330|FBGN0260934|FBGN0003744|FBGN0001168|FBGN0259785|FBGN0020294|FBGN0261268|FBGN0025743|FBGN0265297|FBGN0022942|FBGN0003654|FBGN0000140|FBGN0037555|FBGN0004179|FBGN0004362|FBGN0020493|FBGN0264442|FBGN0259986|FBGN0023177|FBGN0002783|FBG…
51276	1.9193e-29	2.1169e-27	83	537	513	13749	chromosome organization	FBGN0030268|FBGN0002183|FBGN0033845|FBGN0030891|FBGN0040232|FBGN0000405|FBGN0024291|FBGN0261850|FBGN0025355|FBGN0003612|FBGN0027783|FBGN0015391|FBGN0014127|FBGN0263667|FBGN0044324|FBGN0002466|FBGN0003701|FBGN0259785|FBGN0015546|FBGN0013756|FBGN0005596|FBGN0011764|FBGN0030054|FBGN0000140|FBGN0003268|FBGN0032157|FBGN0040283|FBGN0045035|FBGN0002899|FBGN0086613|FBGN0037555|FBGN0039559|FBGN0004362|FBG…
226	5.0871e-29	5.4105e-27	72	411	513	13749	microtubule cytoskeleton organization	FBGN0015664|FBGN0030268|FBGN0033845|FBGN0040232|FBGN0000405|FBGN0003124|FBGN0011225|FBGN0001075|FBGN0032705|FBGN0027783|FBGN0015391|FBGN0002525|FBGN0023509|FBGN0015625|FBGN0039638|FBGN0014127|FBGN0260934|FBGN0040080|FBGN0011737|FBGN0044324|FBGN0020497|FBGN0003701|FBGN0031191|FBGN0013756|FBGN0000562|FBGN0265574|FBGN0003654|FBGN0000140|FBGN0053094|FBGN0000183|FBGN0011661|FBGN0026620|FBGN0001612|FBG…
80090	2.9733e-28	3.0532e-26	147	1548	513	13749	regulation of primary metabolic process	FBGN0031696|FBGN0002183|FBGN0024291|FBGN0027339|FBGN0025355|FBGN0029912|FBGN0028474|FBGN0002525|FBGN0002413|FBGN0023509|FBGN0015625|FBGN0263599|FBGN0263667|FBGN0011737|FBGN0020496|FBGN0001168|FBGN0044324|FBGN0002791|FBGN0003567|FBGN0019686|FBGN0261268|FBGN0025743|FBGN0265297|FBGN0259789|FBGN0015546|FBGN0013756|FBGN0023216|FBGN0011725|FBGN0082831|FBGN0002899|FBGN0037555|FBGN0263112|FBGN0039559|FBG…
31323	4.1996e-28	4.1688e-26	153	1660	513	13749	regulation of cellular metabolic process	FBGN0031696|FBGN0002183|FBGN0034366|FBGN0024291|FBGN0027339|FBGN0025355|FBGN0029912|FBGN0263198|FBGN0028474|FBGN0002525|FBGN0002413|FBGN0023509|FBGN0015625|FBGN0263599|FBGN0263667|FBGN0011737|FBGN0020496|FBGN0001168|FBGN0044324|FBGN0002791|FBGN0003567|FBGN0019686|FBGN0261268|FBGN0000247|FBGN0025743|FBGN0265297|FBGN0259789|FBGN0015546|FBGN0013756|FBGN0023216|FBGN0011725|FBGN0082831|FBGN0002899|FBG…
7017	6.9799e-28	6.7052e-26	80	526	513	13749	microtubule-based process	FBGN0015664|FBGN0030268|FBGN0033845|FBGN0040232|FBGN0000405|FBGN0003124|FBGN0011225|FBGN0001075|FBGN0032705|FBGN0027783|FBGN0015391|FBGN0002525|FBGN0023509|FBGN0015625|FBGN0039638|FBGN0014127|FBGN0260934|FBGN0040080|FBGN0011737|FBGN0044324|FBGN0020497|FBGN0003701|FBGN0031191|FBGN0013756|FBGN0000562|FBGN0265574|FBGN0003654|FBGN0000140|FBGN0053094|FBGN0000183|FBGN0011661|FBGN0026620|FBGN0023177|FBG…
22008	2.7443e-27	2.5539e-25	140	1457	513	13749	neurogenesis	FBGN0002183|FBGN0250876|FBGN0040232|FBGN0011225|FBGN0001075|FBGN0027339|FBGN0003169|FBGN0027885|FBGN0027783|FBGN0027603|FBGN0002413|FBGN0262127|FBGN0030330|FBGN0260934|FBGN0003744|FBGN0001168|FBGN0259785|FBGN0020294|FBGN0261268|FBGN0025743|FBGN0265297|FBGN0022942|FBGN0003654|FBGN0037555|FBGN0004362|FBGN0020493|FBGN0264442|FBGN0259986|FBGN0023177|FBGN0002783|FBGN0264975|FBGN0262519|FBGN0004885|FBG…
44699	8.6023e-27	7.7629e-25	411	8008	513	13749	single-organism process	FBGN0002183|FBGN0250876|FBGN0033845|FBGN0028523|FBGN0261850|FBGN0001075|FBGN0003169|FBGN0027783|FBGN0263198|FBGN0023509|FBGN0263667|FBGN0001168|FBGN0022355|FBGN0019686|FBGN0023216|FBGN0029095|FBGN0021895|FBGN0003423|FBGN0004179|FBGN0264442|FBGN0023511|FBGN0023177|FBGN0022349|FBGN0250850|FBGN0264075|FBGN0261836|FBGN0264078|FBGN0003459|FBGN0003041|FBGN0026679|FBGN0020306|FBGN0003977|FBGN0023143|FBG…
51726	2.4427e-26	2.1396e-24	64	358	513	13749	regulation of cell cycle	FBGN0031696|FBGN0015664|FBGN0025781|FBGN0033845|FBGN0039632|FBGN0000405|FBGN0261850|FBGN0003612|FBGN0025355|FBGN0032705|FBGN0000711|FBGN0015625|FBGN0039638|FBGN0011737|FBGN0044324|FBGN0002791|FBGN0002466|FBGN0259785|FBGN0019686|FBGN0015546|FBGN0013756|FBGN0029881|FBGN0003268|FBGN0042134|FBGN0045035|FBGN0052251|FBGN0262719|FBGN0011661|FBGN0250732|FBGN0023177|FBGN0002783|FBGN0262519|FBGN0052707|FBG…
48519	3.0098e-26	2.5609e-24	130	1318	513	13749	negative regulation of biological process	FBGN0031696|FBGN0033845|FBGN0039632|FBGN0024291|FBGN0261850|FBGN0001075|FBGN0003169|FBGN0025355|FBGN0027885|FBGN0002525|FBGN0027603|FBGN0002413|FBGN0023509|FBGN0262127|FBGN0260934|FBGN0011737|FBGN0020496|FBGN0001168|FBGN0044324|FBGN0002791|FBGN0003567|FBGN0259785|FBGN0019686|FBGN0000247|FBGN0265297|FBGN0015546|FBGN0013756|FBGN0023216|FBGN0022942|FBGN0042134|FBGN0029791|FBGN0011725|FBGN0039559|FBG…
32501	8.9506e-26	7.4041e-24	291	4744	513	13749	multicellular organismal process	FBGN0036191|FBGN0250876|FBGN0002183|FBGN0263594|FBGN0024291|FBGN0001075|FBGN0003169|FBGN0027783|FBGN0002413|FBGN0023509|FBGN0015625|FBGN0260934|FBGN0263667|FBGN0001168|FBGN0019686|FBGN0023216|FBGN0029095|FBGN0022942|FBGN0021895|FBGN0037555|FBGN0004179|FBGN0264442|FBGN0023511|FBGN0023177|FBGN0086680|FBGN0022349|FBGN0250850|FBGN0264075|FBGN0013765|FBGN0261836|FBGN0003459|FBGN0003041|FBGN0026679|FBG…
48523	9.9367e-25	7.9977e-23	118	1163	513	13749	negative regulation of cellular process	FBGN0031696|FBGN0033845|FBGN0039632|FBGN0024291|FBGN0261850|FBGN0001075|FBGN0003169|FBGN0025355|FBGN0027885|FBGN0002525|FBGN0027603|FBGN0002413|FBGN0023509|FBGN0262127|FBGN0260934|FBGN0011737|FBGN0020496|FBGN0001168|FBGN0044324|FBGN0003567|FBGN0002791|FBGN0019686|FBGN0259785|FBGN0000247|FBGN0265297|FBGN0015546|FBGN0013756|FBGN0023216|FBGN0022942|FBGN0029791|FBGN0011725|FBGN0020493|FBGN0264442|FBG…
48513	7.7696e-24	6.0889e-22	140	1577	513	13749	organ development	FBGN0250876|FBGN0039632|FBGN0011225|FBGN0001075|FBGN0003169|FBGN0002525|FBGN0002413|FBGN0262127|FBGN0030330|FBGN0260934|FBGN0263667|FBGN0003744|FBGN0020496|FBGN0001168|FBGN0261268|FBGN0025743|FBGN0259789|FBGN0000562|FBGN0011826|FBGN0021895|FBGN0003654|FBGN0000140|FBGN0037555|FBGN0004179|FBGN0263112|FBGN0004362|FBGN0020493|FBGN0264442|FBGN0259986|FBGN0002783|FBGN0264975|FBGN0262519|FBGN0004885|FBG…
9653	1.1075e-23	8.4568e-22	167	2095	513	13749	anatomical structure morphogenesis	FBGN0250876|FBGN0034366|FBGN0039632|FBGN0011225|FBGN0001075|FBGN0027339|FBGN0003169|FBGN0002525|FBGN0027603|FBGN0002413|FBGN0023509|FBGN0262127|FBGN0030330|FBGN0260934|FBGN0263667|FBGN0003744|FBGN0020496|FBGN0001168|FBGN0044324|FBGN0020294|FBGN0261268|FBGN0263705|FBGN0025743|FBGN0259789|FBGN0000562|FBGN0003654|FBGN0000140|FBGN0042134|FBGN0002899|FBGN0038476|FBGN0037555|FBGN0004179|FBGN0263112|FBG…
48468	1.7741e-23	1.3208e-21	144	1664	513	13749	cell development	FBGN0250876|FBGN0263594|FBGN0034366|FBGN0039632|FBGN0011225|FBGN0001075|FBGN0027339|FBGN0003169|FBGN0027603|FBGN0023509|FBGN0262127|FBGN0030330|FBGN0260934|FBGN0003744|FBGN0019686|FBGN0020294|FBGN0261268|FBGN0265297|FBGN0000562|FBGN0023216|FBGN0003654|FBGN0000140|FBGN0011725|FBGN0002899|FBGN0037555|FBGN0004362|FBGN0020493|FBGN0264442|FBGN0259986|FBGN0002783|FBGN0264975|FBGN0262519|FBGN0004885|FBG…
10468	1.9903e-23	1.4457e-21	121	1255	513	13749	regulation of gene expression	FBGN0002183|FBGN0024291|FBGN0003169|FBGN0027339|FBGN0029912|FBGN0028474|FBGN0002525|FBGN0023509|FBGN0263599|FBGN0263667|FBGN0020496|FBGN0001168|FBGN0003567|FBGN0000247|FBGN0265297|FBGN0013756|FBGN0259789|FBGN0023216|FBGN0022942|FBGN0011725|FBGN0082831|FBGN0002899|FBGN0037555|FBGN0263112|FBGN0039559|FBGN0020493|FBGN0264442|FBGN0259986|FBGN0002783|FBGN0262519|FBGN0004885|FBGN0086680|FBGN0264075|FBG…
33043	3.1408e-23	2.227e-21	50	247	513	13749	regulation of organelle organization	FBGN0262519|FBGN0000257|FBGN0031696|FBGN0052707|FBGN0001612|FBGN0025781|FBGN0013765|FBGN0002183|FBGN0003598|FBGN0033845|FBGN0030891|FBGN0024291|FBGN0001250|FBGN0027620|FBGN0011225|FBGN0261850|FBGN0011202|FBGN0011692|FBGN0000499|FBGN0004643|FBGN0003392|FBGN0260399|FBGN0250789|FBGN0034722|FBGN0026371|FBGN0039638|FBGN0061476|FBGN0004889|FBGN0263667|FBGN0263933|FBGN0004378|FBGN0044324|FBGN0263855|FBG…
280	8.8345e-23	6.1184e-21	70	490	513	13749	nuclear division	FBGN0025781|FBGN0030268|FBGN0040232|FBGN0003124|FBGN0000405|FBGN0032705|FBGN0027783|FBGN0015391|FBGN0023509|FBGN0015625|FBGN0263599|FBGN0014127|FBGN0011737|FBGN0003701|FBGN0265297|FBGN0015546|FBGN0011826|FBGN0005596|FBGN0003268|FBGN0040283|FBGN0053094|FBGN0002899|FBGN0026620|FBGN0011661|FBGN0011660|FBGN0004237|FBGN0001612|FBGN0011659|FBGN0013765|FBGN0035766|FBGN0261019|FBGN0026430|FBGN0003732|FBG…
48285	1.8107e-22	1.2255e-20	70	496	513	13749	organelle fission	FBGN0025781|FBGN0030268|FBGN0040232|FBGN0003124|FBGN0000405|FBGN0032705|FBGN0027783|FBGN0015391|FBGN0023509|FBGN0015625|FBGN0263599|FBGN0014127|FBGN0011737|FBGN0003701|FBGN0265297|FBGN0015546|FBGN0011826|FBGN0005596|FBGN0003268|FBGN0040283|FBGN0053094|FBGN0002899|FBGN0026620|FBGN0011661|FBGN0011660|FBGN0004237|FBGN0001612|FBGN0011659|FBGN0013765|FBGN0035766|FBGN0261019|FBGN0026430|FBGN0003732|FBG…
7067	2.0638e-22	1.3657e-20	47	226	513	13749	mitotic nuclear division	FBGN0004237|FBGN0025781|FBGN0030268|FBGN0261019|FBGN0035766|FBGN0026430|FBGN0040232|FBGN0003732|FBGN0000405|FBGN0003124|FBGN0002878|FBGN0011692|FBGN0004643|FBGN0032705|FBGN0015391|FBGN0027783|FBGN0260399|FBGN0051989|FBGN0016792|FBGN0023509|FBGN0015625|FBGN0262743|FBGN0263599|FBGN0061476|FBGN0260959|FBGN0014127|FBGN0004374|FBGN0263231|FBGN0000253|FBGN0004378|FBGN0011737|FBGN0263855|FBGN0003701|FBG…
51128	3.7173e-22	2.4004e-20	77	598	513	13749	regulation of cellular component organization	FBGN0031696|FBGN0025781|FBGN0002183|FBGN0033845|FBGN0030891|FBGN0039632|FBGN0024291|FBGN0011225|FBGN0261850|FBGN0002413|FBGN0039638|FBGN0260934|FBGN0263667|FBGN0003744|FBGN0044324|FBGN0002791|FBGN0002466|FBGN0015546|FBGN0013756|FBGN0023216|FBGN0011764|FBGN0261573|FBGN0000723|FBGN0003268|FBGN0063485|FBGN0039213|FBGN0053094|FBGN0037555|FBGN0000183|FBGN0020493|FBGN0011661|FBGN0026620|FBGN0000257|FBG…
19219	3.7884e-22	2.4004e-20	109	1093	513	13749	regulation of nucleobase-containing compound metabolic process	FBGN0002183|FBGN0024291|FBGN0027339|FBGN0029912|FBGN0025355|FBGN0028474|FBGN0002525|FBGN0023509|FBGN0263599|FBGN0263667|FBGN0020496|FBGN0001168|FBGN0003567|FBGN0019686|FBGN0015546|FBGN0013756|FBGN0259789|FBGN0023216|FBGN0011725|FBGN0082831|FBGN0037555|FBGN0263112|FBGN0039559|FBGN0020493|FBGN0264442|FBGN0259986|FBGN0262519|FBGN0002783|FBGN0086680|FBGN0250850|FBGN0264075|FBGN0003459|FBGN0019940|FBG…
9888	1.426e-21	8.8469e-20	123	1354	513	13749	tissue development	FBGN0034366|FBGN0011225|FBGN0001075|FBGN0003169|FBGN0002525|FBGN0002413|FBGN0023509|FBGN0262127|FBGN0260934|FBGN0263667|FBGN0003744|FBGN0020496|FBGN0263705|FBGN0261268|FBGN0259789|FBGN0011826|FBGN0038476|FBGN0037555|FBGN0020493|FBGN0264442|FBGN0259986|FBGN0002783|FBGN0264975|FBGN0004885|FBGN0250850|FBGN0261836|FBGN0001250|FBGN0038755|FBGN0003041|FBGN0011202|FBGN0002431|FBGN0020306|FBGN0003977|FBG…
90304	5.9591e-21	3.6217e-19	111	1166	513	13749	nucleic acid metabolic process	FBGN0002183|FBGN0029992|FBGN0263594|FBGN0036734|FBGN0261850|FBGN0025355|FBGN0027783|FBGN0263198|FBGN0028474|FBGN0023509|FBGN0263599|FBGN0037540|FBGN0001168|FBGN0265297|FBGN0015546|FBGN0000562|FBGN0022942|FBGN0265574|FBGN0021895|FBGN0011725|FBGN0083976|FBGN0027616|FBGN0033376|FBGN0086680|FBGN0263831|FBGN0004584|FBGN0264075|FBGN0261019|FBGN0003459|FBGN0038827|FBGN0051368|FBGN0026679|FBGN0033806|FBG…
51252	6.6732e-21	3.9745e-19	104	1049	513	13749	regulation of RNA metabolic process	FBGN0002183|FBGN0024291|FBGN0027339|FBGN0029912|FBGN0028474|FBGN0002525|FBGN0023509|FBGN0263599|FBGN0263667|FBGN0020496|FBGN0001168|FBGN0003567|FBGN0013756|FBGN0259789|FBGN0023216|FBGN0011725|FBGN0082831|FBGN0037555|FBGN0263112|FBGN0039559|FBGN0020493|FBGN0264442|FBGN0259986|FBGN0262519|FBGN0002783|FBGN0086680|FBGN0250850|FBGN0264075|FBGN0003459|FBGN0019940|FBGN0020306|FBGN0259938|FBGN0016756|FBG…
60429	8.3619e-21	4.8827e-19	111	1171	513	13749	epithelium development	FBGN0011225|FBGN0001075|FBGN0003169|FBGN0002525|FBGN0002413|FBGN0023509|FBGN0262127|FBGN0260934|FBGN0263667|FBGN0003744|FBGN0020496|FBGN0263705|FBGN0261268|FBGN0259789|FBGN0011826|FBGN0038476|FBGN0037555|FBGN0020493|FBGN0264442|FBGN0259986|FBGN0264975|FBGN0002783|FBGN0004885|FBGN0250850|FBGN0001250|FBGN0038755|FBGN0003041|FBGN0002431|FBGN0011202|FBGN0020306|FBGN0003977|FBGN0041184|FBGN0002121|FBG…
7346	1.078e-20	6.1735e-19	45	226	513	13749	regulation of mitotic cell cycle	FBGN0002783|FBGN0031696|FBGN0052707|FBGN0025781|FBGN0033845|FBGN0003732|FBGN0038827|FBGN0002878|FBGN0261850|FBGN0039858|FBGN0003612|FBGN0004643|FBGN0260399|FBGN0015625|FBGN0039638|FBGN0061476|FBGN0004889|FBGN0020407|FBGN0004378|FBGN0261786|FBGN0011737|FBGN0002673|FBGN0263855|FBGN0044324|FBGN0002791|FBGN0051687|FBGN0259785|FBGN0019686|FBGN0004391|FBGN0013756|FBGN0015546|FBGN0260962|FBGN0003268|FBG…
51171	1.9325e-20	1.0858e-18	109	1149	513	13749	regulation of nitrogen compound metabolic process	FBGN0002183|FBGN0024291|FBGN0027339|FBGN0029912|FBGN0025355|FBGN0028474|FBGN0002525|FBGN0023509|FBGN0263599|FBGN0263667|FBGN0020496|FBGN0001168|FBGN0003567|FBGN0019686|FBGN0015546|FBGN0013756|FBGN0259789|FBGN0023216|FBGN0011725|FBGN0082831|FBGN0037555|FBGN0263112|FBGN0039559|FBGN0020493|FBGN0264442|FBGN0259986|FBGN0262519|FBGN0002783|FBGN0086680|FBGN0250850|FBGN0264075|FBGN0003459|FBGN0019940|FBG…
48518	2.0244e-20	1.1164e-18	113	1219	513	13749	positive regulation of biological process	FBGN0002183|FBGN0004623|FBGN0034366|FBGN0024291|FBGN0011225|FBGN0025355|FBGN0002413|FBGN0263667|FBGN0020496|FBGN0003567|FBGN0002791|FBGN0019686|FBGN0259785|FBGN0000247|FBGN0261268|FBGN0265297|FBGN0025743|FBGN0013756|FBGN0259789|FBGN0028717|FBGN0037555|FBGN0002783|FBGN0086680|FBGN0014006|FBGN0264075|FBGN0262516|FBGN0003041|FBGN0261014|FBGN0011202|FBGN0020306|FBGN0011692|FBGN0002121|FBGN0040068|FBG…
71822	2.3252e-20	1.259e-18	74	596	513	13749	protein complex subunit organization	FBGN0015664|FBGN0030268|FBGN0033845|FBGN0001139|FBGN0040232|FBGN0003124|FBGN0011225|FBGN0025394|FBGN0032705|FBGN0027783|FBGN0015391|FBGN0023509|FBGN0015625|FBGN0039638|FBGN0014127|FBGN0260934|FBGN0011737|FBGN0044324|FBGN0003701|FBGN0013756|FBGN0005596|FBGN0003654|FBGN0030054|FBGN0000140|FBGN0000723|FBGN0063485|FBGN0053094|FBGN0004179|FBGN0011661|FBGN0026620|FBGN0261549|FBGN0262519|FBGN0001612|FBG…
7051	5.834e-20	3.1024e-18	47	257	513	13749	spindle organization	FBGN0015664|FBGN0001612|FBGN0030268|FBGN0013765|FBGN0033845|FBGN0035766|FBGN0026430|FBGN0040232|FBGN0003732|FBGN0003124|FBGN0011225|FBGN0027492|FBGN0003041|FBGN0011202|FBGN0011692|FBGN0032705|FBGN0015391|FBGN0027783|FBGN0002873|FBGN0026370|FBGN0016792|FBGN0023509|FBGN0026371|FBGN0015625|FBGN0039638|FBGN0266111|FBGN0014127|FBGN0000253|FBGN0004378|FBGN0011737|FBGN0002673|FBGN0044324|FBGN0263855|FBG…
6259	8.8205e-20	4.6083e-18	52	317	513	13749	DNA metabolic process	FBGN0015664|FBGN0002183|FBGN0033273|FBGN0261850|FBGN0003612|FBGN0025355|FBGN0022772|FBGN0027783|FBGN0015391|FBGN0023509|FBGN0014127|FBGN0266282|FBGN0036843|FBGN0015546|FBGN0030054|FBGN0045035|FBGN0033890|FBGN0011660|FBGN0263831|FBGN0004584|FBGN0035769|FBGN0011659|FBGN0261019|FBGN0003732|FBGN0003459|FBGN0038827|FBGN0010328|FBGN0039858|FBGN0030049|FBGN0002872|FBGN0037338|FBGN0051989|FBGN0260399|FBG…
3006	1.0161e-19	5.2173e-18	101	1037	513	13749	developmental process involved in reproduction	FBGN0263594|FBGN0034366|FBGN0039632|FBGN0011225|FBGN0003169|FBGN0002525|FBGN0023509|FBGN0262127|FBGN0260934|FBGN0019686|FBGN0261268|FBGN0265297|FBGN0000562|FBGN0003654|FBGN0000140|FBGN0011725|FBGN0002899|FBGN0039559|FBGN0264442|FBGN0002783|FBGN0250850|FBGN0264075|FBGN0013765|FBGN0261836|FBGN0001250|FBGN0003459|FBGN0003041|FBGN0261014|FBGN0002431|FBGN0011202|FBGN0020306|FBGN0003977|FBGN0041184|FBG…
10564	9.5979e-19	4.8445e-17	34	140	513	13749	regulation of cell cycle process	FBGN0002783|FBGN0262519|FBGN0031696|FBGN0052707|FBGN0001612|FBGN0025781|FBGN0033845|FBGN0002878|FBGN0261850|FBGN0039858|FBGN0025355|FBGN0004643|FBGN0000711|FBGN0260399|FBGN0026371|FBGN0015625|FBGN0039638|FBGN0061476|FBGN0004889|FBGN0004378|FBGN0263855|FBGN0044324|FBGN0002791|FBGN0051687|FBGN0002466|FBGN0004391|FBGN0015546|FBGN0013756|FBGN0003268|FBGN0011606|FBGN0052251|FBGN0261797|FBGN0011661|FBG…
22412	1.2641e-18	6.2743e-17	96	989	513	13749	cellular process involved in reproduction in multicellular organism	FBGN0263594|FBGN0034366|FBGN0039632|FBGN0003124|FBGN0011225|FBGN0003169|FBGN0003984|FBGN0038341|FBGN0000711|FBGN0016917|FBGN0023509|FBGN0262127|FBGN0260934|FBGN0031390|FBGN0019686|FBGN0261268|FBGN0005659|FBGN0265297|FBGN0000562|FBGN0005596|FBGN0014343|FBGN0029881|FBGN0003654|FBGN0000140|FBGN0063485|FBGN0011725|FBGN0015778|FBGN0045035|FBGN0002899|FBGN0000183|FBGN0011661|FBGN0026620|FBGN0264442|FBG…
48699	1.3718e-18	6.697e-17	93	940	513	13749	generation of neurons	FBGN0015664|FBGN0250876|FBGN0001139|FBGN0003124|FBGN0011225|FBGN0001075|FBGN0027339|FBGN0033889|FBGN0003169|FBGN0027603|FBGN0000658|FBGN0002413|FBGN0262127|FBGN0030330|FBGN0260934|FBGN0003744|FBGN0040080|FBGN0001168|FBGN0261985|FBGN0020294|FBGN0010434|FBGN0261268|FBGN0265297|FBGN0025743|FBGN0014343|FBGN0003654|FBGN0000723|FBGN0015778|FBGN0040283|FBGN0004652|FBGN0086758|FBGN0037555|FBGN0004362|FBG…
44260	3.6713e-18	1.7634e-16	196	2984	513	13749	cellular macromolecule metabolic process	FBGN0031696|FBGN0002183|FBGN0263594|FBGN0024291|FBGN0261850|FBGN0001075|FBGN0003169|FBGN0027783|FBGN0263198|FBGN0002413|FBGN0023509|FBGN0263599|FBGN0260934|FBGN0263667|FBGN0037540|FBGN0001168|FBGN0019686|FBGN0029095|FBGN0022942|FBGN0021895|FBGN0037555|FBGN0004179|FBGN0023511|FBGN0023177|FBGN0086680|FBGN0004584|FBGN0264075|FBGN0261019|FBGN0003459|FBGN0038827|FBGN0051368|FBGN0026679|FBGN0261014|FBG…
7276	3.9054e-18	1.8461e-16	100	1074	513	13749	gamete generation	FBGN0263594|FBGN0034366|FBGN0039632|FBGN0011225|FBGN0003169|FBGN0002525|FBGN0023509|FBGN0262127|FBGN0260934|FBGN0019686|FBGN0261268|FBGN0265297|FBGN0000562|FBGN0003654|FBGN0000140|FBGN0011725|FBGN0002899|FBGN0264442|FBGN0262519|FBGN0002783|FBGN0250850|FBGN0264075|FBGN0013765|FBGN0261836|FBGN0001250|FBGN0003459|FBGN0003041|FBGN0261014|FBGN0002431|FBGN0011202|FBGN0020306|FBGN0003977|FBGN0041184|FBG…
44702	4.0983e-18	1.907e-16	105	1162	513	13749	single organism reproductive process	FBGN0263594|FBGN0034366|FBGN0039632|FBGN0011225|FBGN0003169|FBGN0002525|FBGN0023509|FBGN0262127|FBGN0260934|FBGN0019686|FBGN0261268|FBGN0265297|FBGN0000562|FBGN0003654|FBGN0000140|FBGN0011725|FBGN0002899|FBGN0264442|FBGN0262519|FBGN0002783|FBGN0250850|FBGN0264075|FBGN0013765|FBGN0261836|FBGN0001250|FBGN0003459|FBGN0003041|FBGN0261014|FBGN0002431|FBGN0011202|FBGN0020306|FBGN0003977|FBGN0041184|FBG…
22607	5.8507e-18	2.6805e-16	79	733	513	13749	cellular component assembly	FBGN0030268|FBGN0033845|FBGN0263594|FBGN0040232|FBGN0036734|FBGN0003124|FBGN0025355|FBGN0003984|FBGN0025394|FBGN0032705|FBGN0023509|FBGN0039638|FBGN0260934|FBGN0037540|FBGN0011737|FBGN0020497|FBGN0002466|FBGN0010434|FBGN0263705|FBGN0031191|FBGN0029887|FBGN0013756|FBGN0005596|FBGN0030054|FBGN0000140|FBGN0000723|FBGN0063485|FBGN0015777|FBGN0053094|FBGN0011661|FBGN0264975|FBGN0001612|FBGN0013765|FBG…
48583	1.3085e-17	5.9043e-16	90	922	513	13749	regulation of response to stimulus	FBGN0004623|FBGN0001139|FBGN0034366|FBGN0024291|FBGN0001075|FBGN0003612|FBGN0003984|FBGN0025394|FBGN0000711|FBGN0016917|FBGN0027603|FBGN0026056|FBGN0262127|FBGN0260934|FBGN0085437|FBGN0040080|FBGN0020496|FBGN0020497|FBGN0259785|FBGN0019686|FBGN0261268|FBGN0000247|FBGN0025743|FBGN0029887|FBGN0030685|FBGN0011764|FBGN0029881|FBGN0261573|FBGN0029791|FBGN0032157|FBGN0045035|FBGN0028717|FBGN0020493|FBG…
50896	1.4253e-17	6.3352e-16	179	2648	513	13749	response to stimulus	FBGN0004623|FBGN0250876|FBGN0034366|FBGN0028523|FBGN0024291|FBGN0261850|FBGN0001075|FBGN0039207|FBGN0003169|FBGN0027603|FBGN0002413|FBGN0037252|FBGN0260934|FBGN0031294|FBGN0263667|FBGN0003744|FBGN0020496|FBGN0001168|FBGN0022355|FBGN0259785|FBGN0019686|FBGN0020294|FBGN0052447|FBGN0025743|FBGN0014019|FBGN0015546|FBGN0013756|FBGN0029095|FBGN0023216|FBGN0022942|FBGN0262647|FBGN0003423|FBGN0028717|FBG…
6725	2.4001e-17	1.0511e-15	128	1618	513	13749	cellular aromatic compound metabolic process	FBGN0002183|FBGN0029992|FBGN0263594|FBGN0036734|FBGN0261850|FBGN0025355|FBGN0027783|FBGN0263198|FBGN0028474|FBGN0023509|FBGN0263599|FBGN0036111|FBGN0037540|FBGN0001168|FBGN0000247|FBGN0265297|FBGN0015546|FBGN0000562|FBGN0022942|FBGN0265574|FBGN0021895|FBGN0011725|FBGN0083976|FBGN0027616|FBGN0033376|FBGN0264975|FBGN0000257|FBGN0263831|FBGN0086680|FBGN0004584|FBGN0264075|FBGN0261019|FBGN0264078|FBG…
22414	3.4392e-17	1.4844e-15	112	1324	513	13749	reproductive process	FBGN0263594|FBGN0034366|FBGN0039632|FBGN0011225|FBGN0003169|FBGN0002525|FBGN0023509|FBGN0262127|FBGN0260934|FBGN0019686|FBGN0261268|FBGN0265297|FBGN0000562|FBGN0003654|FBGN0000140|FBGN0011725|FBGN0028717|FBGN0002899|FBGN0039559|FBGN0264442|FBGN0262519|FBGN0264975|FBGN0002783|FBGN0250850|FBGN0264075|FBGN0013765|FBGN0261836|FBGN0001250|FBGN0003459|FBGN0003041|FBGN0261014|FBGN0002431|FBGN0011202|FBG…
1901360	4.3588e-17	1.8544e-15	131	1688	513	13749	organic cyclic compound metabolic process	FBGN0002183|FBGN0029992|FBGN0263594|FBGN0036734|FBGN0261850|FBGN0025355|FBGN0027783|FBGN0263198|FBGN0028474|FBGN0023509|FBGN0263599|FBGN0036111|FBGN0037540|FBGN0001168|FBGN0000247|FBGN0265297|FBGN0015546|FBGN0000562|FBGN0022942|FBGN0265574|FBGN0021895|FBGN0011725|FBGN0083976|FBGN0003423|FBGN0027616|FBGN0262112|FBGN0033376|FBGN0264975|FBGN0000257|FBGN0263831|FBGN0086680|FBGN0004584|FBGN0264075|FBG…
35295	4.4579e-17	1.8698e-15	89	923	513	13749	tube development	FBGN0000179|FBGN0026713|FBGN0003124|FBGN0261403|FBGN0011225|FBGN0001075|FBGN0261563|FBGN0262160|FBGN0003169|FBGN0003612|FBGN0003984|FBGN0000711|FBGN0002525|FBGN0016917|FBGN0000658|FBGN0002413|FBGN0002552|FBGN0014127|FBGN0260934|FBGN0031294|FBGN0263667|FBGN0003744|FBGN0020496|FBGN0001168|FBGN0003701|FBGN0010434|FBGN0261268|FBGN0259789|FBGN0011826|FBGN0014343|FBGN0011764|FBGN0000289|FBGN0030054|FBG…
48609	5.1849e-17	2.1445e-15	105	1204	513	13749	multicellular organismal reproductive process	FBGN0263594|FBGN0034366|FBGN0039632|FBGN0011225|FBGN0003169|FBGN0002525|FBGN0023509|FBGN0262127|FBGN0260934|FBGN0019686|FBGN0261268|FBGN0265297|FBGN0000562|FBGN0003654|FBGN0000140|FBGN0011725|FBGN0028717|FBGN0002899|FBGN0264442|FBGN0262519|FBGN0264975|FBGN0002783|FBGN0250850|FBGN0264075|FBGN0013765|FBGN0261836|FBGN0001250|FBGN0003459|FBGN0003041|FBGN0261014|FBGN0002431|FBGN0011202|FBGN0020306|FBG…
10556	5.9389e-17	2.4228e-15	98	1082	513	13749	regulation of macromolecule biosynthetic process	FBGN0002183|FBGN0024291|FBGN0027339|FBGN0029912|FBGN0025355|FBGN0002525|FBGN0023509|FBGN0263667|FBGN0001168|FBGN0020496|FBGN0003567|FBGN0265297|FBGN0013756|FBGN0259789|FBGN0023216|FBGN0011725|FBGN0082831|FBGN0002899|FBGN0037555|FBGN0263112|FBGN0039559|FBGN0020493|FBGN0264442|FBGN0259986|FBGN0262519|FBGN0002783|FBGN0086680|FBGN0250850|FBGN0264075|FBGN0003459|FBGN0019940|FBGN0259938|FBGN0016756|FBG…
7444	6.8709e-17	2.7651e-15	75	701	513	13749	imaginal disc development	FBGN0000179|FBGN0026713|FBGN0261403|FBGN0011225|FBGN0001075|FBGN0261563|FBGN0262160|FBGN0003612|FBGN0003984|FBGN0000711|FBGN0000658|FBGN0002413|FBGN0016917|FBGN0002552|FBGN0260934|FBGN0263667|FBGN0003744|FBGN0020496|FBGN0010434|FBGN0261268|FBGN0259789|FBGN0011826|FBGN0014343|FBGN0011764|FBGN0000289|FBGN0030054|FBGN0004652|FBGN0086758|FBGN0037555|FBGN0020493|FBGN0264442|FBGN0011661|FBGN0053196|FBG…
6139	7.651e-17	3.038e-15	120	1488	513	13749	nucleobase-containing compound metabolic process	FBGN0002183|FBGN0029992|FBGN0263594|FBGN0036734|FBGN0261850|FBGN0025355|FBGN0027783|FBGN0263198|FBGN0028474|FBGN0023509|FBGN0263599|FBGN0036111|FBGN0037540|FBGN0001168|FBGN0265297|FBGN0015546|FBGN0000562|FBGN0022942|FBGN0265574|FBGN0021895|FBGN0011725|FBGN0083976|FBGN0027616|FBGN0033376|FBGN0263831|FBGN0086680|FBGN0004584|FBGN0264075|FBGN0261019|FBGN0003459|FBGN0038827|FBGN0051368|FBGN0026679|FBG…
904	8.514e-17	3.3362e-15	63	522	513	13749	cell morphogenesis involved in differentiation	FBGN0015664|FBGN0250876|FBGN0001139|FBGN0001075|FBGN0003169|FBGN0033889|FBGN0027339|FBGN0027603|FBGN0016917|FBGN0030330|FBGN0003744|FBGN0261985|FBGN0020294|FBGN0261268|FBGN0014343|FBGN0029881|FBGN0000723|FBGN0040283|FBGN0004652|FBGN0086758|FBGN0037555|FBGN0004362|FBGN0020493|FBGN0264442|FBGN0011661|FBGN0264975|FBGN0262519|FBGN0004885|FBGN0086680|FBGN0085369|FBGN0264075|FBGN0013765|FBGN0001250|FBG…
48522	9.2974e-17	3.5958e-15	92	985	513	13749	positive regulation of cellular process	FBGN0015664|FBGN0025781|FBGN0002183|FBGN0030891|FBGN0034366|FBGN0011225|FBGN0025355|FBGN0003984|FBGN0261613|FBGN0016917|FBGN0002413|FBGN0002552|FBGN0263667|FBGN0022213|FBGN0020496|FBGN0002791|FBGN0003567|FBGN0003701|FBGN0259785|FBGN0019686|FBGN0261268|FBGN0025743|FBGN0265297|FBGN0029887|FBGN0259789|FBGN0013756|FBGN0014343|FBGN0261573|FBGN0063485|FBGN0028717|FBGN0053094|FBGN0037555|FBGN0000183|FBG…
1903506	1.1407e-16	4.3e-15	91	971	513	13749	regulation of nucleic acid-templated transcription	FBGN0015664|FBGN0000179|FBGN0002183|FBGN0001139|FBGN0030891|FBGN0024291|FBGN0027339|FBGN0029912|FBGN0024251|FBGN0022772|FBGN0261613|FBGN0002525|FBGN0016917|FBGN0002552|FBGN0023509|FBGN0263667|FBGN0020496|FBGN0033998|FBGN0001168|FBGN0003567|FBGN0005659|FBGN0259789|FBGN0013756|FBGN0023216|FBGN0014343|FBGN0011764|FBGN0261573|FBGN0000289|FBGN0011725|FBGN0082831|FBGN0045035|FBGN0004652|FBGN0086613|FBG…
2001141	1.1407e-16	4.3e-15	91	971	513	13749	regulation of RNA biosynthetic process	FBGN0015664|FBGN0000179|FBGN0002183|FBGN0001139|FBGN0030891|FBGN0024291|FBGN0027339|FBGN0029912|FBGN0024251|FBGN0022772|FBGN0261613|FBGN0002525|FBGN0016917|FBGN0002552|FBGN0023509|FBGN0263667|FBGN0020496|FBGN0033998|FBGN0001168|FBGN0003567|FBGN0005659|FBGN0259789|FBGN0013756|FBGN0023216|FBGN0014343|FBGN0011764|FBGN0261573|FBGN0000289|FBGN0011725|FBGN0082831|FBGN0045035|FBGN0004652|FBGN0086613|FBG…
19953	1.4585e-16	5.4294e-15	106	1240	513	13749	sexual reproduction	FBGN0263594|FBGN0034366|FBGN0039632|FBGN0011225|FBGN0003169|FBGN0002525|FBGN0023509|FBGN0262127|FBGN0260934|FBGN0019686|FBGN0261268|FBGN0265297|FBGN0000562|FBGN0003654|FBGN0000140|FBGN0011725|FBGN0028717|FBGN0002899|FBGN0264442|FBGN0262519|FBGN0264975|FBGN0002783|FBGN0250850|FBGN0264075|FBGN0013765|FBGN0261836|FBGN0001250|FBGN0003459|FBGN0003041|FBGN0261014|FBGN0002431|FBGN0011202|FBGN0020306|FBG…
35220	1.7308e-16	6.3635e-15	62	515	513	13749	wing disc development	FBGN0000179|FBGN0026713|FBGN0261403|FBGN0001075|FBGN0261563|FBGN0262160|FBGN0003984|FBGN0000711|FBGN0000658|FBGN0002413|FBGN0016917|FBGN0002552|FBGN0260934|FBGN0263667|FBGN0003744|FBGN0020496|FBGN0010434|FBGN0261268|FBGN0259789|FBGN0011826|FBGN0014343|FBGN0000289|FBGN0004652|FBGN0086758|FBGN0037555|FBGN0020493|FBGN0264442|FBGN0053196|FBGN0259986|FBGN0030870|FBGN0260442|FBGN0002783|FBGN0000352|FBG…
2000112	1.8156e-16	6.5939e-15	96	1065	513	13749	regulation of cellular macromolecule biosynthetic process	FBGN0015664|FBGN0000179|FBGN0002183|FBGN0001139|FBGN0030891|FBGN0024291|FBGN0027339|FBGN0263144|FBGN0025355|FBGN0029912|FBGN0024251|FBGN0022772|FBGN0261613|FBGN0002525|FBGN0016917|FBGN0002552|FBGN0023509|FBGN0263667|FBGN0020496|FBGN0033998|FBGN0001168|FBGN0003567|FBGN0005659|FBGN0265297|FBGN0259789|FBGN0013756|FBGN0023216|FBGN0014343|FBGN0011764|FBGN0261573|FBGN0000289|FBGN0011725|FBGN0082831|FBG…
33044	2.1272e-16	7.5956e-15	23	69	513	13749	regulation of chromosome organization	FBGN0044324|FBGN0263855|FBGN0262519|FBGN0031696|FBGN0002791|FBGN0025781|FBGN0002183|FBGN0003598|FBGN0030891|FBGN0004391|FBGN0013756|FBGN0027620|FBGN0024291|FBGN0023216|FBGN0261573|FBGN0003268|FBGN0004643|FBGN0034722|FBGN0037555|FBGN0061476|FBGN0263667|FBGN0011661|FBGN0263933
44703	2.1661e-16	7.5956e-15	106	1247	513	13749	multi-organism reproductive process	FBGN0263594|FBGN0034366|FBGN0039632|FBGN0011225|FBGN0003169|FBGN0002525|FBGN0023509|FBGN0262127|FBGN0260934|FBGN0019686|FBGN0261268|FBGN0265297|FBGN0000562|FBGN0003654|FBGN0000140|FBGN0011725|FBGN0028717|FBGN0002899|FBGN0264442|FBGN0262519|FBGN0264975|FBGN0002783|FBGN0250850|FBGN0264075|FBGN0013765|FBGN0261836|FBGN0001250|FBGN0003459|FBGN0003041|FBGN0261014|FBGN0002431|FBGN0011202|FBGN0020306|FBG…
46483	2.168e-16	7.5956e-15	124	1585	513	13749	heterocycle metabolic process	FBGN0002183|FBGN0029992|FBGN0263594|FBGN0036734|FBGN0261850|FBGN0025355|FBGN0027783|FBGN0263198|FBGN0028474|FBGN0023509|FBGN0263599|FBGN0036111|FBGN0037540|FBGN0001168|FBGN0000247|FBGN0265297|FBGN0015546|FBGN0000562|FBGN0022942|FBGN0265574|FBGN0021895|FBGN0011725|FBGN0083976|FBGN0003423|FBGN0027616|FBGN0033376|FBGN0000257|FBGN0263831|FBGN0086680|FBGN0004584|FBGN0264075|FBGN0261019|FBGN0003459|FBG…
[truncated: 485 more rows]

## Sheet: Cluster 10
GO-ID	p-value	corr p-value	x	n	X	N	Description	Genes in test set
[truncated: 786 more rows]

[truncated: 3 more sheets: Cluster 11, Cluster 12, Cluster 13]
