# Supplementary material for: Dynamic genome wide expression profiling of Drosophila head development reveals a novel role of Hunchback in retinal glia cell development and blood-brain barrier integrity
Source: PLoS Genet. 2018 Jan 23;14(1):e1007180. doi: 10.1371/journal.pgen.1007180 (PMC5796731; doi:10.1371/journal.pgen.1007180)
Supplement: S3 Table — (XLSX) [file pgen.1007180.s009.xlsx]

## Sheet: Cluster_assignment_Name_Abfrage
Cluster_assignment	SO_EYA target
1	CG15615
1	CG4115
1	CG9743
2	AttA
2	CG12519
2	CG13862
2	CG15239
2	CG30283
2	CG3940
2	CG4250
2	CG4288
2	CG5895
2	CG6084
2	CG6753
2	fau
2	Gs2
2	GstE8
2	Hand
2	Pbprp5
2	pst
3	alpha-Est9
3	betaTub97EF
3	CG15279
3	CG15537
3	CG33205
3	CG42708
3	CG6912
3	CG9626
3	Cyp9h1
3	Mlp84B
3	Neurochondrin
3	Tret1-2
3	wtrw
4	CG4476
4	CG8398
4	Prestin
5	CG11353
5	CG12224
5	CG17855
5	MtnA
6	CG32165
6	Elp2
7	CG8908
7	nvd
7	Sdic3
7	so
8	CG10932
8	CG4577
8	jp
9	CG6701
10	CG15822
10	CG34306
10	CG42684
10	dan
10	dos
10	E2f
10	eya
10	Fhos
10	fz2
10	Mmp2
10	Mnt
10	mrt
10	ptc
10	trpm
10	wg
11	CG11261
11	Lsm11
11	rau
12	CG10936
12	disco-r
12	drl
12	hh
12	pnt
12	ro
13	Fs
13	Obp99a
	abba
	AlCR2
	bol
	CG11071
	CG11145
	CG12344
	CG12502
	CG15580
	CG17572
	CG18516
	CG30271
	CG30286
	CG31115
	CG31370
	CG31414
	CG32392
	CG33191
	CG34301
	CG34381
	CG5644
	CG5810
	CG6327
	CG8795
	cln3
	dpr20
	dsx-c73A
	Ets21C
	HLHmdelta
	Ir7f
	Mip
	Or71a
	Or83b
	Sytalpha
	Trh
	vg
	xmas-1
