# Supplementary material for: Dynamic genome wide expression profiling of Drosophila head development reveals a novel role of Hunchback in retinal glia cell development and blood-brain barrier integrity
Source: PLoS Genet. 2018 Jan 23;14(1):e1007180. doi: 10.1371/journal.pgen.1007180 (PMC5796731; doi:10.1371/journal.pgen.1007180)
Supplement: S4 Table — Table contains two sheets: first sheet lists putative Hb targets differentially expressed between 72h AEL and 96h AEL and second sheet lists the differentially expressed genes between 96h AEL and 120h AEL. “Instances”: number of Hb motifs found ±1000 bp from TTS. Right-side table shows how many of these genes belong to each cluster and the percentage over the total number of genes in that cluster. (XLSX) [file pgen.1007180.s010.xlsx]

## Sheet: 72h vs 96h
Symbol	Instances	FBgn	Log2FC	padj	Cluster			Count	Percentage
CG2930	2	FBgn0028491	-5.51878	1.61e-28	1		Cluster1	4	0.0153257
CG17687	1	FBgn0036348	-4.85351	9.51e-09	1		Cluster2	8	0.0306513
CG18577	1	FBgn0037870	-5.74049	6.93e-06	1		Cluster3	9	0.0344828
Cyp6d5	2	FBgn0038194	-6.40701	1.55e-08	1		Cluster4	1	0.00383142
AcCoAS	1	FBgn0012034	-2.808	2.35e-44	2		Cluster5	8	0.0306513
Calx	3	FBgn0013995	-2.67335	0.000147799	2		Cluster6	0	0
aay	1	FBgn0023129	-2.76071	5.9e-16	2		Cluster7	1	0.00383142
CG15485	1	FBgn0032442	-2.92853	0.000477516	2		Cluster8	0	0
veil	2	FBgn0034225	-3.31001	2.68e-10	2		Cluster9	40	0.153257
CG9399	1	FBgn0037715	-1.78176	5.33e-38	2		Cluster10	137	0.524904
CG17119	1	FBgn0039045	-2.4273	4.73e-06	2		Cluster11	0	0
Antp	1	FBgn0260642	-2.8274	0.000147733	2		Cluster12	44	0.168582
Esp	2	FBgn0013953	-1.17476	0.00261384	3		Cluster13	9	0.0344828
CG8680	4	FBgn0031684	-1.29856	3.47e-07	3		TOTAL	261
CG5261	2	FBgn0031912	-1.30888	3.13e-07	3
mRpL51	1	FBgn0032053	-1.09706	2.48e-12	3
CG9485	1	FBgn0034618	-1.46975	1.12e-08	3
CG14655	1	FBgn0037275	-1.61272	0.000156279	3
CG6912	1	FBgn0038290	-1.81698	1.37e-14	3
CG30415	1	FBgn0250838	-1.20535	1.22e-06	3
CG44098	1	FBgn0264907	-1.94289	8.8e-09	3
NHP2	1	FBgn0029148	-1.05328	1.79e-12	4
Sr-CI	1	FBgn0014033	-2.21306	0.0106361	5
CG18508	2	FBgn0028746	-1.36339	1.42e-05	5
CG2201	1	FBgn0032955	-1.02067	0.000374621	5
CG13868	2	FBgn0034501	-2.08095	2.81e-05	5
CG11279	1	FBgn0036342	-1.00526	0.00249776	5
CG4702	3	FBgn0037992	-2.42703	8.19e-12	5
yellow-e2	1	FBgn0038151	-1.58071	0.00511621	5
CG2016	1	FBgn0250839	-1.63372	0.0369755	5
sick	1	FBgn0263873	1.84578	0.00384287	7
bi	2	FBgn0000179	1.88214	6.41e-06	9
fliI	4	FBgn0000709	1.32489	0.000646989	9
FER	2	FBgn0000723	1.27561	4.22e-05	9
ft	1	FBgn0001075	1.82377	2.95e-11	9
gro	2	FBgn0001139	1.25486	2.45e-06	9
h	2	FBgn0001168	1.45202	1.31e-15	9
Hrb98DE	1	FBgn0001215	1.04814	6.49e-05	9
if	1	FBgn0001250	1.34594	0.00707303	9
dco	1	FBgn0002413	1.01038	0.00132363	9
net	1	FBgn0002931	1.251	6.9e-08	9
pbl	2	FBgn0003041	1.58659	1.88e-06	9
Btk29A	3	FBgn0003502	1.63538	0.000195575	9
Csp	1	FBgn0004179	1.08329	0.000163665	9
tok	1	FBgn0004885	2.03091	1.92e-18	9
Ets98B	1	FBgn0005659	1.7449	0.00218257	9
dac	2	FBgn0005677	3.08301	8.97e-35	9
Gp150	1	FBgn0013272	1.31434	9.27e-05	9
Mtor	2	FBgn0013756	1.12298	7.18e-07	9
CycB3	2	FBgn0015625	1.12073	2.26e-08	9
Stat92E	1	FBgn0016917	1.54022	0.0013168	9
Dad	2	FBgn0020493	1.08845	0.000503827	9
CtBP	1	FBgn0020496	1.24615	4.26e-05	9
Vap-33A	2	FBgn0029687	1.02893	0.00242576	9
pigs	1	FBgn0029881	1.9345	0.000499496	9
Trf4-1	2	FBgn0030049	1.21392	5.38e-07	9
Klp10A	2	FBgn0030268	1.84521	7.35e-06	9
CG6398	1	FBgn0030870	1.17718	1.39e-11	9
CG1620	2	FBgn0033183	1.10122	2.39e-16	9
CycG	1	FBgn0039858	1.2554	0.00361267	9
chinmo	7	FBgn0086758	2.3904	2.25e-05	9
AGO2	3	FBgn0087035	2.28991	3.13e-05	9
CG42342	2	FBgn0259244	2.19257	2.4e-29	9
pzg	1	FBgn0259785	1.16627	8.82e-06	9
nab	2	FBgn0259986	1.72873	1e-20	9
CG42488	1	FBgn0259991	1.07399	0.00919443	9
CG42588	3	FBgn0260965	1.83565	0.001486	9
CG42668	1	FBgn0261550	1.05226	0.00175135	9
wb	2	FBgn0261563	1.83393	3.94e-09	9
kibra	1	FBgn0262127	1.04333	0.00131247	9
Rbp2	1	FBgn0262734	1.58178	0.000217839	9
baz	2	FBgn0000163	2.32249	4.34e-10	10
Pka-C1	1	FBgn0000273	1.40907	0.00229537	10
ed	1	FBgn0000547	2.78175	6.68e-10	10
E(Pc)	2	FBgn0000581	1.93819	1.01e-06	10
kel	1	FBgn0001301	1.50805	4.64e-06	10
klar	6	FBgn0001316	2.02474	4.48e-08	10
numb	2	FBgn0002973	1.67608	1.66e-09	10
Rm62	1	FBgn0003261	1.42006	8.57e-07	10
sca	3	FBgn0003326	2.92267	2.11e-38	10
shg	1	FBgn0003391	2.13198	6.76e-09	10
sina	1	FBgn0003410	1.1951	0.000264496	10
sog	2	FBgn0003463	1.2412	0.0349871	10
ptc	1	FBgn0003892	1.58577	6.64e-16	10
yrt	2	FBgn0004049	1.24457	1.06e-06	10
Ser	1	FBgn0004197	1.00752	0.00847956	10
Ptp4E	1	FBgn0004368	1.78075	2.96e-08	10
Ptp99A	1	FBgn0004369	1.3002	2.59e-08	10
RasGAP1	1	FBgn0004390	1.9911	3.79e-07	10
ogre	1	FBgn0004646	1.51301	1.34e-24	10
N	1	FBgn0004647	3.94698	7.35e-16	10
fs(1)h	1	FBgn0004656	2.49229	2.78e-08	10
Su(H)	1	FBgn0004837	1.16157	4.94e-07	10
Hrb27C	1	FBgn0004838	1.97637	5.38e-05	10
ph-p	2	FBgn0004861	2.41988	1.87e-07	10
ewg	1	FBgn0005427	2.00248	1.27e-10	10
hdc	1	FBgn0010113	2.38279	1.77e-08	10
brat	1	FBgn0010300	2.4602	3.02e-07	10
simj	1	FBgn0010762	1.60243	1.39e-07	10
sqz	5	FBgn0010768	1.15648	0.00144944	10
heph	2	FBgn0011224	1.57516	2.73e-08	10
pr-set7	3	FBgn0011474	1.56765	8.99e-05	10
Ssdp	2	FBgn0011481	2.09585	1.5e-09	10
Syx1A	1	FBgn0013343	1.55391	0.0168118	10
Deaf1	1	FBgn0013799	1.17455	2.9e-05	10
Nf1	2	FBgn0015269	1.78469	4.31e-08	10
mbc	1	FBgn0015513	1.62298	3.62e-05	10
toc	1	FBgn0015600	1.49036	6.54e-05	10
Sema-1b	1	FBgn0016059	2.36166	7.05e-09	10
dos	2	FBgn0016794	1.81284	2.96e-07	10
spen	2	FBgn0016977	1.62761	2.92e-07	10
Lk6	2	FBgn0017581	1.20721	6.26e-05	10
Smg5	2	FBgn0019890	1.57416	0.000140254	10
Khc-73	2	FBgn0019968	1.89699	9.85e-09	10
Sp1	1	FBgn0020378	1.30218	3.2e-07	10
Rfx	2	FBgn0020379	1.95717	1.26e-06	10
JIL-1	1	FBgn0020412	2.04304	1.3e-05	10
Spred	2	FBgn0020767	1.38731	2.72e-07	10
Pp2C1	1	FBgn0022768	1.76742	4.33e-09	10
bon	1	FBgn0023097	1.91972	7.96e-06	10
CG2924	2	FBgn0023528	1.68867	4.74e-06	10
dnt	1	FBgn0024245	1.3448	2.94e-17	10
CycT	1	FBgn0025455	1.94608	1.69e-06	10
Pli	1	FBgn0025574	1.7884	1.03e-09	10
mei-P26	2	FBgn0026206	1.78592	0.00899244	10
CG9634	3	FBgn0027528	1.24159	3e-09	10
MTA1-like	1	FBgn0027951	1.8231	1.38e-06	10
Kebab	1	FBgn0028952	1.42829	5.57e-09	10
Dd	3	FBgn0029067	1.31547	0.0010998	10
CG10777	1	FBgn0029979	1.76315	5.05e-05	10
AP-1gamma	3	FBgn0030089	1.60413	0.000100511	10
CG1657	2	FBgn0030286	1.57356	1.26e-06	10
CG11138	2	FBgn0030400	1.75361	2.25e-05	10
RhoGAP15B	1	FBgn0030808	1.37927	1.92e-05	10
CG9086	6	FBgn0030809	2.13097	1.23e-05	10
CG17265	2	FBgn0031488	1.1669	3.19e-07	10
CG9171	2	FBgn0031738	1.5612	0.0126324	10
uif	1	FBgn0031879	1.79556	2.04e-07	10
CG33298	2	FBgn0032120	1.29524	0.00107918	10
CG8671	4	FBgn0032938	1.46224	0.000146593	10
dmpd	1	FBgn0033486	1.59177	6.78e-13	10
tou	1	FBgn0033636	1.32609	3.9e-10	10
Dyb	3	FBgn0033739	1.27728	5.53e-07	10
unc-5	1	FBgn0034013	1.76817	6.6e-07	10
CG5522	2	FBgn0034158	1.39573	0.000184938	10
CG10543	2	FBgn0034570	1.82716	6.92e-06	10
CG10082	1	FBgn0034644	1.19259	5.89e-07	10
CG11505	1	FBgn0035424	2.57994	3.73e-06	10
Cip4	1	FBgn0035533	1.63802	0.000142382	10
DOR	1	FBgn0035542	1.35687	8.81e-07	10
fd68A	2	FBgn0036134	1.26944	1.48e-06	10
upSET	2	FBgn0036398	1.52569	4.39e-07	10
RhoGAP71E	1	FBgn0036518	1.47629	6.27e-09	10
CG5830	2	FBgn0036556	1.37031	4.76e-05	10
CG3764	2	FBgn0036684	1.62175	5.27e-08	10
Atg17	1	FBgn0037363	1.21993	0.000323352	10
Rab23	1	FBgn0037364	1.48152	3.96e-06	10
CG6791	1	FBgn0037918	1.53655	2.93e-10	10
CG4221	2	FBgn0038385	1.30456	2.5e-12	10
EloA	1	FBgn0039066	1.22307	0.000248372	10
dan	1	FBgn0039286	3.81757	8.02e-76	10
CG6051	1	FBgn0039492	1.07174	0.00186676	10
CG11873	1	FBgn0039633	1.94988	2.8e-09	10
CG12054	1	FBgn0039831	1.57398	1.43e-09	10
lilli	1	FBgn0041111	1.69565	7.46e-06	10
LIMK1	3	FBgn0041203	2.03168	6.39e-06	10
pygo	1	FBgn0043900	1.73236	4.83e-08	10
Sec16	3	FBgn0052654	1.30793	0.000201292	10
CG32767	3	FBgn0052767	2.50249	5.64e-06	10
CG32772	2	FBgn0052772	1.37907	7.27e-07	10
Nup153	2	FBgn0061200	1.9745	2.51e-05	10
dbr	1	FBgn0067779	1.25108	2.99e-05	10
CG34383	1	FBgn0085412	2.59205	1.41e-07	10
Invadolysin	1	FBgn0086359	1.2849	0.000122473	10
l(3)L1231	1	FBgn0086686	2.46345	3.31e-06	10
step	1	FBgn0086779	1.41837	0.000152088	10
tlk	3	FBgn0086899	2.79849	5.96e-06	10
bbg	1	FBgn0087007	2.81204	3.5e-07	10
pot	1	FBgn0250871	1.69853	2.97e-05	10
corn	2	FBgn0259173	1.09292	3.11e-11	10
bun	1	FBgn0259176	2.21163	5.94e-05	10
cno	2	FBgn0259212	1.68034	2.14e-05	10
wech	1	FBgn0259745	2.59163	5.7e-05	10
Dys	1	FBgn0260003	2.74544	9.53e-08	10
CG5004	2	FBgn0260748	1.20485	0.00080571	10
mgl	1	FBgn0261260	2.40992	3.94e-07	10
Axud1	1	FBgn0261647	1.57515	3.8e-05	10
CG42748	1	FBgn0261802	1.37635	1.05e-09	10
east	2	FBgn0261954	1.9931	8.02e-06	10
Gprk2	1	FBgn0261988	1.49558	9.45e-06	10
RanBPM	4	FBgn0262114	1.65838	1.07e-08	10
nsl1	1	FBgn0262527	1.38495	5.84e-06	10
S6kII	3	FBgn0262866	1.66925	3.22e-10	10
cnc	2	FBgn0262975	1.43162	0.00156699	10
CG43313	2	FBgn0263005	1.67112	3.71e-09	10
psq	3	FBgn0263102	2.46975	9.7e-08	10
BtbVII	2	FBgn0263108	1.35629	0.000481183	10
scrib	1	FBgn0263289	2.47742	1.44e-09	10
Unr	2	FBgn0263352	1.70143	9.27e-05	10
hts	1	FBgn0263391	1.20283	0.000754219	10
sqd	4	FBgn0263396	1.75921	1.28e-06	10
CG43658	1	FBgn0263706	3.34236	3.97e-18	10
Ack-like	1	FBgn0263998	1.97533	5.61e-05	10
sli	2	FBgn0264089	2.00564	2.74e-06	10
CG43759	1	FBgn0264090	1.93402	7.24e-13	10
PsGEF	3	FBgn0264598	1.88204	1.19e-15	10
RhoGEF3	1	FBgn0264707	1.31167	0.000118954	10
Meltrin	2	FBgn0265140	1.51395	8.83e-10	10
fz	2	FBgn0001085	2.61679	3.9e-07	12
hth	3	FBgn0001235	1.65913	4.58e-05	12
inv	1	FBgn0001269	1.22466	0.000869671	12
E(spl)m4-BFM	3	FBgn0002629	2.16703	7.03e-09	12
E(spl)m7-HLH	2	FBgn0002633	2.26023	6.48e-09	12
mam	1	FBgn0002643	1.76277	5.84e-06	12
neur	1	FBgn0002932	2.39526	6.19e-07	12
nkd	3	FBgn0002945	1.59468	2.49e-06	12
S	1	FBgn0003310	2.37124	4.12e-08	12
tkv	4	FBgn0003716	1.92844	1.78e-05	12
oc	3	FBgn0004102	1.75182	0.00944452	12
noc	1	FBgn0005771	1.67905	2.59e-16	12
Sdc	1	FBgn0010415	1.80278	1.36e-08	12
trn	1	FBgn0010452	1.8789	1.04e-44	12
fra	2	FBgn0011592	2.34572	3.36e-13	12
phyl	1	FBgn0013725	3.08939	7.86e-12	12
sty	5	FBgn0014388	1.87882	1.64e-05	12
ktub	1	FBgn0015721	1.28389	0.00229065	12
Pdk1	2	FBgn0020386	1.14404	0.000795063	12
brk	1	FBgn0024250	1.84448	9.95e-14	12
tna	1	FBgn0026160	2.44319	2.68e-11	12
Lim1	4	FBgn0026411	1.91233	0.00383102	12
CenG1A	1	FBgn0028509	1.44468	7.71e-06	12
CG14478	1	FBgn0028953	1.6087	1.16e-18	12
RhoGAP19D	3	FBgn0031118	2.3797	3.92e-12	12
Oatp30B	2	FBgn0032123	1.45035	7.74e-05	12
CG6785	1	FBgn0032399	1.36236	0.00819713	12
beat-IIIc	1	FBgn0032629	4.13516	1.97e-08	12
HPS4	1	FBgn0034261	1.39911	3.23e-07	12
CG6026	1	FBgn0038676	1.61245	2.01e-08	12
Asator	1	FBgn0039908	1.17283	0.0012506	12
ago	1	FBgn0041171	1.96887	4.02e-06	12
disco-r	5	FBgn0042650	1.36229	0.000310938	12
LRP1	3	FBgn0053087	2.01727	2.91e-18	12
Kdm4B	1	FBgn0053182	2.12219	1.63e-06	12
RhoU	1	FBgn0083940	2.09919	5.72e-24	12
CG34371	1	FBgn0085400	1.75537	1.86e-06	12
CG42238	1	FBgn0250867	3.09221	3.66e-08	12
CG42389	1	FBgn0259735	1.50422	4.61e-06	12
elav	2	FBgn0260400	2.78486	1.46e-06	12
mid	1	FBgn0261963	1.9987	0.00297883	12
Src64B	1	FBgn0262733	2.08214	0.000143868	12
CG43444	1	FBgn0263392	1.76425	1.55e-16	12
pre-lola-G	3	FBgn0264817	1.8033	3.38e-06	12
Hsp27	2	FBgn0001226	1.27138	1.3e-05	13
Wnt2	1	FBgn0004360	1.33453	0.0155249	13
rho	2	FBgn0004635	2.19831	1.08e-06	13
CadN	1	FBgn0015609	2.82354	4.01e-25	13
CG3097	4	FBgn0029804	-1.76202	1.14e-06	13
CG15628	1	FBgn0031632	3.61991	1.85e-17	13
hng3	1	FBgn0035160	2.4874	5.03e-08	13
Dtg	1	FBgn0038071	1.10313	3e-05	13
Glut1	1	FBgn0264574	1.69712	3.07e-07	13
unc-119	5	FBgn0025549	1.19145	8.74012e-12	filtered
mthl1	1	FBgn0030766	2.67202	4.932e-05	filtered
CG10132	1	FBgn0032798	-1.42941	9.91735e-06	filtered
CG16959	2	FBgn0036481	-1.31709	7.41564e-11	filtered
CG42346	1	FBgn0259677	2.18191	0.000363341	filtered
lawc	3	FBgn0262976	1.15527	4.15914e-05	filtered

## Sheet: 96h vs 120h
Symbol	Instances	FBgn	Log2FC	padj	Cluster			Count	Percentage
CG4835	1	FBgn0035607	1.68416	0.000785057	1		Cluster1	1	0.0192308
CG9399	1	FBgn0037715	-1.12725	1.56e-05	2		Cluster2	1	0.0192308
rpr	4	FBgn0011706	-1.17727	3.46e-05	3		Cluster3	3	0.0576923
Esp	2	FBgn0013953	-2.02362	9.15e-05	3		Cluster4	0	0
kdn	3	FBgn0261955	-1.03262	0.000289241	3		Cluster5	6	0.115385
srp	1	FBgn0003507	1.48083	0.0354599	5		Cluster6	0	0
CG13868	2	FBgn0034501	1.33252	0.0110109	5		Cluster7	0	0
yellow-e2	1	FBgn0038151	1.93576	2.25e-10	5		Cluster8	3	0.0576923
CG31710	3	FBgn0051710	1.11775	0.00927564	5		Cluster9	3	0.0576923
Cda4	2	FBgn0052499	1.17502	1.78e-08	5		Cluster10	0	0
CG2016	1	FBgn0250839	2.00613	0.00167708	5		Cluster11	3	0.0576923
dup	1	FBgn0000996	-1.02069	0.0079107	8		Cluster12	12	0.230769
CG42514	2	FBgn0260388	-1.05642	1.79e-20	8		Cluster13	20	0.384615
Imp	3	FBgn0262735	-1.778	2.23e-07	8		TOTAL	52
Ets98B	1	FBgn0005659	-1.04427	0.00993307	9
chinmo	7	FBgn0086758	-2.95765	4.42e-10	9
wb	2	FBgn0261563	-1.37024	4.28e-07	9
Sox14	1	FBgn0005612	1.03992	2.81e-05	11
pyr	1	FBgn0033649	1.01172	0.00691009	11
SP1029	3	FBgn0263236	1.19107	0.0021624	11
Dfd	1	FBgn0000439	1.35194	1.59e-07	12
kni	4	FBgn0001320	1.03194	0.000253521	12
E(spl)m7-HLH	2	FBgn0002633	1.14614	0.00442655	12
CrebA	1	FBgn0004396	1.297	3.57e-09	12
phyl	1	FBgn0013725	1.10809	0.0191381	12
Lim1	4	FBgn0026411	1.05299	4.5e-07	12
Oatp30B	2	FBgn0032123	1.0509	8.79e-05	12
CG6785	1	FBgn0032399	1.11553	0.0204142	12
Sox21b	3	FBgn0042630	1.08408	0.00411625	12
LRP1	3	FBgn0053087	1.01049	1.53e-18	12
mid	1	FBgn0261963	1.03946	8.44e-05	12
CG43901	5	FBgn0264502	1.02658	1.3e-05	12
Hsp27	2	FBgn0001226	1.71367	8.58e-10	13
run	2	FBgn0003300	2.48732	2.58e-06	13
sm	3	FBgn0003435	1.96485	3.27e-08	13
Wnt2	1	FBgn0004360	2.20659	7.44e-07	13
pros	1	FBgn0004595	1.58946	1.13e-06	13
rho	2	FBgn0004635	1.52934	7.81e-07	13
CadN	1	FBgn0015609	1.69186	2.65e-27	13
H15	2	FBgn0016660	1.8084	3.25e-10	13
klg	1	FBgn0017590	2.29767	1.08e-09	13
stet	1	FBgn0020248	2.4237	0.000233126	13
CBP	2	FBgn0026144	1.82506	7.42e-14	13
CG3097	4	FBgn0029804	3.3042	3.06e-28	13
CG5937	1	FBgn0029834	2.64695	1.21e-22	13
CG15628	1	FBgn0031632	1.99918	2.1e-11	13
hng3	1	FBgn0035160	1.48057	0.000131088	13
Dtg	1	FBgn0038071	2.04604	5.64e-25	13
robo3	2	FBgn0041097	3.77285	8.4e-23	13
futsch	1	FBgn0259108	1.1656	0.0455208	13
CG42404	3	FBgn0259823	1.59489	6.6e-08	13
Glut1	1	FBgn0264574	1.98054	1.69e-13	13
