# Supplementary material for: Dynamic genome wide expression profiling of Drosophila head development reveals a novel role of Hunchback in retinal glia cell development and blood-brain barrier integrity
Source: PLoS Genet. 2018 Jan 23;14(1):e1007180. doi: 10.1371/journal.pgen.1007180 (PMC5796731; doi:10.1371/journal.pgen.1007180)
Supplement: S5 Table — Table contains three sheets: first sheet contains the gene ID, name and symbol of the 77 genes, and the cluster they belong to; second sheet lists the GO terms associated to each of the 77 genes; third sheet contains the number of times each GO term appears in the second sheet. (XLSX) [file pgen.1007180.s011.xlsx]

## Sheet: Targets Clusters 12 & 13
	NAME	SYMBOL	Cluster
FBgn0041171	archipelago	ago	12
FBgn0039908	Asator	Asator	12
FBgn0032629	beat-IIIc	beat-IIIc	12
FBgn0024250	brinker	brk	12
FBgn0015609	Cadherin-N	CadN	13
FBgn0026144	sarcoplasmic calcium-binding protein	CBP	13
FBgn0028509	Centaurin gamma 1A	CenG1A	12
FBgn0028953	-	CG14478	12
FBgn0031632	-	CG15628	13
FBgn0029804	-	CG3097	13
FBgn0085400	-	CG34371	12
FBgn0250867	-	CG42238	12
FBgn0259735	-	CG42389	12
FBgn0259823	-	CG42404	13
FBgn0264502	-	CG43901	12
FBgn0029834	-	CG5937	13
FBgn0038676	-	CG6026	12
FBgn0032399	-	CG6785	12
FBgn0004396	Cyclic-AMP response element binding protein A	CrebA	12
FBgn0004198	cut	ct	12
FBgn0000439	Deformed	Dfd	12
FBgn0042650	disco-related	disco-r	12
FBgn0000463	Delta	Dl	12
FBgn0038071	Dpp target gene	Dtg	13
FBgn0002629	Enhancer of split m4. Bearded family member	E(spl)m4-BFM	12
FBgn0002633	Enhancer of split m7. helix-loop-helix	E(spl)m7-HLH	12
FBgn0260400	embryonic lethal abnormal vision	elav	12
FBgn0000635	Fasciclin 2	Fas2	12
FBgn0011592	frazzled	fra	12
FBgn0259108	futsch	futsch	13
FBgn0001085	frizzled	fz	12
FBgn0027343	frizzled 3	fz3	12
FBgn0264574	Glucose transporter 1	Glut1	13
FBgn0016660	H15	H15	13
FBgn0035160	hinge3	hng3	13
FBgn0034261	Hermansky-Pudlak Syndrome 4 ortholog	HPS4	12
FBgn0001226	Heat shock protein 27	Hsp27	13
FBgn0001235	homothorax	hth	12
FBgn0001269	invected	inv	12
FBgn0053182	Histone demethylase 4B	Kdm4B	12
FBgn0017590	klingon	klg	13
FBgn0001320	knirps	kni	12
FBgn0015721	king tubby	ktub	12
FBgn0026411	-	Lim1	12
FBgn0053087	LDL receptor protein 1	LRP1	12
FBgn0040765	luna	luna	12
FBgn0002643	mastermind	mam	12
FBgn0261963	midline	mid	12
FBgn0002932	neuralized	neur	12
FBgn0002945	naked cuticle	nkd	12
FBgn0005771	no ocelli	noc	12
FBgn0032123	Organic anion transporting polypeptide 30B	Oatp30B	12
FBgn0004102	ocelliless	oc	12
FBgn0020386	Phosphoinositide-dependent kinase 1	Pdk1	12
FBgn0013725	phyllopod	phyl	12
FBgn0264817	-	pre-lola-G	12
FBgn0004595	prospero	pros	13
FBgn0004635	rhomboid	rho	13
FBgn0031118	Rho GTPase activating protein at 19D	RhoGAP19D	12
FBgn0083940	RhoU	RhoU	12
FBgn0041097	robo3	robo3	13
FBgn0003300	runt	run	13
FBgn0003310	Star	S	12
FBgn0041094	scylla	scyl	12
FBgn0010415	Syndecan	Sdc	12
FBgn0003435	smooth	sm	13
FBgn0042630	Sox21b	Sox21b	12
FBgn0262733	Src oncogene at 64B	Src64B	12
FBgn0266521	stathmin	stai	12
FBgn0020248	stem cell tumor	stet	13
FBgn0014388	sprouty	sty	12
FBgn0263392	Ten-Eleven Translocation (TET) family protein	Tet	12
FBgn0003716	thickveins	tkv	12
FBgn0026160	tonalli	tna	12
FBgn0010452	tartan	trn	12
FBgn0004360	Wnt oncogene analog 2	Wnt2	13
FBgn0004607	Zn finger homeodomain 2	zfh2	12

## Sheet: GO Terms
Gene ID	Symbol	GO Term
FBgn0041171	ago	axon guidance
FBgn0041171	ago	branch fusion, open tracheal system
FBgn0041171	ago	cellular response to hypoxia
FBgn0041171	ago	cyclin binding
FBgn0041171	ago	DNA endoreduplication
FBgn0041171	ago	negative regulation of cellular response to hypoxia
FBgn0041171	ago	negative regulation of cyclin-dependent protein serine/threonine kinase by cyclin degradation
FBgn0041171	ago	negative regulation of glial cell proliferation
FBgn0041171	ago	negative regulation of growth
FBgn0041171	ago	protein binding
FBgn0041171	ago	regulation of exit from mitosis
FBgn0041171	ago	regulation of mitotic nuclear division
FBgn0041171	ago	regulation of proteolysis
FBgn0041171	ago	SCF ubiquitin ligase complex
FBgn0041171	ago	SCF-dependent proteasomal ubiquitin-dependent protein catabolic process
FBgn0041171	ago	trachea development
FBgn0041171	ago	ubiquitin-protein transferase activity
FBgn0039908	Asator	ATP binding
FBgn0039908	Asator	cytoplasm
FBgn0039908	Asator	protein kinase activity
FBgn0039908	Asator	protein phosphorylation
FBgn0039908	Asator	protein serine/threonine kinase activity
FBgn0039908	Asator	spindle
FBgn0039908	Asator	transferase activity, transferring phosphorus-containing groups
FBgn0032629	beat-IIIc	extracellular region
FBgn0032629	beat-IIIc	heterophilic cell-cell adhesion via plasma membrane cell adhesion molecules
FBgn0032629	beat-IIIc	molecular_function
FBgn0032629	beat-IIIc	motor neuron axon guidance
FBgn0032629	beat-IIIc	protein binding
FBgn0032629	beat-IIIc	synaptic target inhibition
FBgn0024250	brk	cell competition in a multicellular organism
FBgn0024250	brk	enhancer sequence-specific DNA binding
FBgn0024250	brk	imaginal disc-derived wing morphogenesis
FBgn0024250	brk	negative regulation of gene expression
FBgn0024250	brk	negative regulation of transcription from RNA polymerase II promoter
FBgn0024250	brk	negative regulation of transforming growth factor beta receptor signaling pathway
FBgn0024250	brk	nervous system development
FBgn0024250	brk	nucleus
FBgn0024250	brk	posterior Malpighian tubule development
FBgn0024250	brk	regulation of BMP signaling pathway
FBgn0024250	brk	regulation of gene expression
FBgn0024250	brk	RNA polymerase II distal enhancer sequence-specific DNA binding
FBgn0024250	brk	salivary gland boundary specification
FBgn0024250	brk	sequence-specific DNA binding
FBgn0024250	brk	sequence-specific DNA binding transcription factor activity
FBgn0024250	brk	transforming growth factor beta receptor signaling pathway
FBgn0024250	brk	wing disc morphogenesis
FBgn0015609	CadN	axon
FBgn0015609	CadN	axon extension
FBgn0015609	CadN	axon extension involved in axon guidance
FBgn0015609	CadN	axon guidance
FBgn0015609	CadN	axon target recognition
FBgn0015609	CadN	axonal fasciculation
FBgn0015609	CadN	beta-catenin binding
FBgn0015609	CadN	cadherin binding
FBgn0015609	CadN	calcium ion binding
FBgn0015609	CadN	calcium-dependent cell-cell adhesion via plasma membrane cell adhesion molecules
FBgn0015609	CadN	cell adhesion
FBgn0015609	CadN	cell adhesion molecule binding
FBgn0015609	CadN	cell-cell adhesion mediated by cadherin
FBgn0015609	CadN	cell-cell junction
FBgn0015609	CadN	dendrite
FBgn0015609	CadN	homophilic cell adhesion via plasma membrane adhesion molecules
FBgn0015609	CadN	integral component of membrane
FBgn0015609	CadN	integral component of plasma membrane
FBgn0015609	CadN	membrane
FBgn0015609	CadN	negative regulation of dendrite morphogenesis
FBgn0015609	CadN	ommatidial rotation
FBgn0015609	CadN	plasma membrane
FBgn0015609	CadN	protein binding
FBgn0015609	CadN	protein homodimerization activity
FBgn0015609	CadN	R7 cell development
FBgn0015609	CadN	R8 cell development
FBgn0015609	CadN	receptor activity
FBgn0015609	CadN	regulation of axon extension involved in axon guidance
FBgn0015609	CadN	regulation of dendrite morphogenesis
FBgn0015609	CadN	retinal ganglion cell axon guidance
FBgn0026144	CBP	calcium ion binding
FBgn0026144	CBP	defense response to Gram-negative bacterium
FBgn0026144	CBP	sarcoplasmic reticulum
FBgn0028509	CenG1A	GTP binding
FBgn0028509	CenG1A	GTPase activator activity
FBgn0028509	CenG1A	GTPase activity
FBgn0028509	CenG1A	intracellular
FBgn0028509	CenG1A	nucleus
FBgn0028509	CenG1A	positive regulation of GTPase activity
FBgn0028509	CenG1A	protein binding
FBgn0028509	CenG1A	small GTPase mediated signal transduction
FBgn0028509	CenG1A	zinc ion binding
FBgn0028953	CG14478	imaginal disc-derived wing morphogenesis
FBgn0028953	CG14478	inter-male aggressive behavior
FBgn0031632	CG15628	N-acetyltransferase activity
FBgn0031632	CG15628	transferase activity, transferring acyl groups other than amino-acyl groups
FBgn0029804	CG3097	carboxypeptidase activity
FBgn0029804	CG3097	metallocarboxypeptidase activity
FBgn0029804	CG3097	proteolysis
FBgn0029804	CG3097	zinc ion binding
FBgn0085400	CG34371	protein binding
FBgn0259735	CG42389	biological_process
FBgn0259735	CG42389	cellular_component
FBgn0259735	CG42389	molecular_function
FBgn0259735	CG42389	protein binding
FBgn0259823	CG42404	biological_process
FBgn0259823	CG42404	cellular_component
FBgn0259823	CG42404	molecular_function
FBgn0259823	CG42404	protein binding
FBgn0264502	CG43901	biological_process
FBgn0264502	CG43901	cellular_component
FBgn0264502	CG43901	molecular_function
FBgn0029834	CG5937	ARF guanyl-nucleotide exchange factor activity
FBgn0029834	CG5937	binding
FBgn0029834	CG5937	regulation of ARF protein signal transduction
FBgn0029834	CG5937	trans-Golgi network
FBgn0029834	CG5937	vesicle-mediated transport
FBgn0004396	CrebA	chitin-based larval cuticle pattern formation
FBgn0004396	CrebA	DNA binding
FBgn0004396	CrebA	dorsal/ventral pattern formation
FBgn0004396	CrebA	enhancer sequence-specific DNA binding
FBgn0004396	CrebA	larval chitin-based cuticle development
FBgn0004396	CrebA	nucleus
FBgn0004396	CrebA	polytene chromosome
FBgn0004396	CrebA	positive regulation of transcription from RNA polymerase II promoter
FBgn0004396	CrebA	positive regulation of transcription, DNA-templated
FBgn0004396	CrebA	protein homodimerization activity
FBgn0004396	CrebA	regulation of transcription, DNA-templated
FBgn0004396	CrebA	salivary gland development
FBgn0004396	CrebA	salivary gland morphogenesis
FBgn0004396	CrebA	sequence-specific DNA binding
FBgn0004396	CrebA	sequence-specific DNA binding transcription factor activity
FBgn0004396	CrebA	transcription from RNA polymerase II promoter
FBgn0004198	ct	antennal development
FBgn0004198	ct	antennal joint development
FBgn0004198	ct	cell fate commitment
FBgn0004198	ct	central nervous system development
FBgn0004198	ct	dendrite guidance
FBgn0004198	ct	dendrite morphogenesis
FBgn0004198	ct	DNA binding
FBgn0004198	ct	female gonad development
FBgn0004198	ct	formation of a compartment boundary
FBgn0004198	ct	imaginal disc-derived wing margin morphogenesis
FBgn0004198	ct	Malpighian tubule bud morphogenesis
FBgn0004198	ct	Malpighian tubule morphogenesis
FBgn0004198	ct	mitotic cell cycle
FBgn0004198	ct	negative regulation of Notch signaling pathway
FBgn0004198	ct	negative regulation of transcription from RNA polymerase II promoter
FBgn0004198	ct	nucleus
FBgn0004198	ct	oogenesis
FBgn0004198	ct	open tracheal system development
FBgn0004198	ct	ovarian follicle cell development
FBgn0004198	ct	ovarian follicle cell stalk formation
FBgn0004198	ct	peripheral nervous system development
FBgn0004198	ct	regulation of transcription, DNA-templated
FBgn0004198	ct	sensory organ boundary specification
FBgn0004198	ct	sensory organ precursor cell fate determination
FBgn0004198	ct	sensory perception of sound
FBgn0004198	ct	sequence-specific DNA binding
FBgn0004198	ct	sequence-specific DNA binding transcription factor activity
FBgn0004198	ct	spiracle morphogenesis, open tracheal system
FBgn0004198	ct	transcription regulatory region sequence-specific DNA binding
FBgn0000439	Dfd	activating transcription factor binding
FBgn0000439	Dfd	brain development
FBgn0000439	Dfd	DNA binding
FBgn0000439	Dfd	embryo development
FBgn0000439	Dfd	enhancer sequence-specific DNA binding
FBgn0000439	Dfd	head development
FBgn0000439	Dfd	negative regulation of transcription from RNA polymerase II promoter
FBgn0000439	Dfd	nucleus
FBgn0000439	Dfd	positive regulation of apoptotic process involved in morphogenesis
FBgn0000439	Dfd	positive regulation of transcription from RNA polymerase II promoter
FBgn0000439	Dfd	posterior head segmentation
FBgn0000439	Dfd	regulation of gene expression
FBgn0000439	Dfd	regulation of transcription, DNA-templated
FBgn0000439	Dfd	RNA polymerase II distal enhancer sequence-specific DNA binding transcription factor activity
FBgn0000439	Dfd	RNA polymerase II regulatory region sequence-specific DNA binding
FBgn0000439	Dfd	sequence-specific DNA binding
FBgn0000439	Dfd	sequence-specific DNA binding transcription factor activity
FBgn0000439	Dfd	specification of segmental identity, head
FBgn0042650	disco-r	metal ion binding
FBgn0042650	disco-r	nucleus
FBgn0042650	disco-r	regulation of transcription, DNA-templated
FBgn0042650	disco-r	sequence-specific DNA binding transcription factor activity
FBgn0000463	Dl	actin filament organization
FBgn0000463	Dl	adherens junction
FBgn0000463	Dl	antennal morphogenesis
FBgn0000463	Dl	apposition of dorsal and ventral imaginal disc-derived wing surfaces
FBgn0000463	Dl	asymmetric cell division
FBgn0000463	Dl	border follicle cell migration
FBgn0000463	Dl	calcium ion binding
FBgn0000463	Dl	cell adhesion
FBgn0000463	Dl	cell communication
FBgn0000463	Dl	cell fate specification
FBgn0000463	Dl	cell surface
FBgn0000463	Dl	central nervous system development
FBgn0000463	Dl	chaeta morphogenesis
FBgn0000463	Dl	compound eye cone cell fate commitment
FBgn0000463	Dl	compound eye development
FBgn0000463	Dl	compound eye retinal cell programmed cell death
FBgn0000463	Dl	cytoplasmic vesicle
FBgn0000463	Dl	dorsal/ventral lineage restriction, imaginal disc
FBgn0000463	Dl	ectoderm development
FBgn0000463	Dl	endocytic vesicle
FBgn0000463	Dl	endosome
FBgn0000463	Dl	establishment of ommatidial planar polarity
FBgn0000463	Dl	establishment of planar polarity
FBgn0000463	Dl	germ-line stem cell maintenance
FBgn0000463	Dl	glial cell migration
FBgn0000463	Dl	imaginal disc-derived leg morphogenesis
FBgn0000463	Dl	imaginal disc-derived leg segmentation
FBgn0000463	Dl	imaginal disc-derived wing morphogenesis
FBgn0000463	Dl	imaginal disc-derived wing vein morphogenesis
FBgn0000463	Dl	imaginal disc-derived wing vein specification
FBgn0000463	Dl	integral component of membrane
FBgn0000463	Dl	lateral inhibition
FBgn0000463	Dl	membrane
FBgn0000463	Dl	mesoderm development
FBgn0000463	Dl	multicellular organismal development
FBgn0000463	Dl	negative regulation of fusion cell fate specification
FBgn0000463	Dl	negative regulation of neurogenesis
FBgn0000463	Dl	negative regulation of terminal cell fate specification, open tracheal system
FBgn0000463	Dl	nervous system development
FBgn0000463	Dl	Notch binding
FBgn0000463	Dl	Notch signaling pathway
FBgn0000463	Dl	ommatidial rotation
FBgn0000463	Dl	oocyte anterior/posterior axis specification
FBgn0000463	Dl	oocyte localization involved in germarium-derived egg chamber formation
FBgn0000463	Dl	oogenesis
FBgn0000463	Dl	open tracheal system development
FBgn0000463	Dl	ovarian follicle cell development
FBgn0000463	Dl	ovarian follicle cell stalk formation
FBgn0000463	Dl	peripheral nervous system development
FBgn0000463	Dl	plasma membrane
FBgn0000463	Dl	positive regulation of cell proliferation
FBgn0000463	Dl	positive regulation of mitotic cell cycle
FBgn0000463	Dl	protein binding
FBgn0000463	Dl	R3/R4 cell fate commitment
FBgn0000463	Dl	R8 cell differentiation
FBgn0000463	Dl	R8 cell fate commitment
FBgn0000463	Dl	receptor binding
FBgn0000463	Dl	regulation of R8 cell spacing in compound eye
FBgn0000463	Dl	second mitotic wave involved in compound eye morphogenesis
FBgn0000463	Dl	sensory organ development
FBgn0000463	Dl	stem cell differentiation
FBgn0000463	Dl	subapical complex
FBgn0000463	Dl	ventral cord development
FBgn0000463	Dl	wing disc dorsal/ventral pattern formation
FBgn0038071	Dtg	cell surface
FBgn0038071	Dtg	gastrulation
FBgn0038071	Dtg	vesicle
FBgn0002629	E(spl)m4-BFM	cell fate specification
FBgn0002629	E(spl)m4-BFM	Notch signaling pathway
FBgn0002629	E(spl)m4-BFM	nucleus
FBgn0002629	E(spl)m4-BFM	protein binding
FBgn0002629	E(spl)m4-BFM	sensory organ development
FBgn0002629	E(spl)m4-BFM	ubiquitin protein ligase binding
FBgn0002633	E(spl)m7-HLH	brain morphogenesis
FBgn0002633	E(spl)m7-HLH	compound eye development
FBgn0002633	E(spl)m7-HLH	dendrite morphogenesis
FBgn0002633	E(spl)m7-HLH	DNA binding
FBgn0002633	E(spl)m7-HLH	locomotion involved in locomotory behavior
FBgn0002633	E(spl)m7-HLH	negative regulation of transcription from RNA polymerase II promoter
FBgn0002633	E(spl)m7-HLH	neuron development
FBgn0002633	E(spl)m7-HLH	nucleus
FBgn0002633	E(spl)m7-HLH	protein dimerization activity
FBgn0002633	E(spl)m7-HLH	regulation of response to DNA damage stimulus
FBgn0002633	E(spl)m7-HLH	regulation of transcription from RNA polymerase II promoter
FBgn0002633	E(spl)m7-HLH	regulation of transcription, DNA-templated
FBgn0002633	E(spl)m7-HLH	RNA polymerase II core promoter proximal region sequence-specific DNA binding transcription factor activity involved in negative regulation of transcription
FBgn0002633	E(spl)m7-HLH	sequence-specific DNA binding
FBgn0002633	E(spl)m7-HLH	sequence-specific DNA binding transcription factor activity
FBgn0002633	E(spl)m7-HLH	startle response
FBgn0002633	E(spl)m7-HLH	transcription factor binding
FBgn0260400	elav	Cajal body
FBgn0260400	elav	central nervous system development
FBgn0260400	elav	mRNA binding
FBgn0260400	elav	negative regulation of mRNA 3'-end processing
FBgn0260400	elav	nervous system development
FBgn0260400	elav	nucleic acid binding
FBgn0260400	elav	nucleotide binding
FBgn0260400	elav	nucleus
FBgn0260400	elav	poly(U) RNA binding
FBgn0260400	elav	RNA binding
FBgn0260400	elav	RNA metabolic process
FBgn0000635	Fas2	axon
FBgn0000635	Fas2	axonal fasciculation
FBgn0000635	Fas2	behavioral response to ethanol
FBgn0000635	Fas2	Bolwig's organ morphogenesis
FBgn0000635	Fas2	cell adhesion
FBgn0000635	Fas2	cell morphogenesis involved in neuron differentiation
FBgn0000635	Fas2	cell projection
FBgn0000635	Fas2	cytoplasm
FBgn0000635	Fas2	homophilic cell adhesion via plasma membrane adhesion molecules
FBgn0000635	Fas2	imaginal disc-derived male genitalia morphogenesis
FBgn0000635	Fas2	integral component of membrane
FBgn0000635	Fas2	learning
FBgn0000635	Fas2	learning or memory
FBgn0000635	Fas2	membrane
FBgn0000635	Fas2	muscle cell postsynaptic density
FBgn0000635	Fas2	mushroom body development
FBgn0000635	Fas2	negative regulation of epidermal growth factor receptor signaling pathway
FBgn0000635	Fas2	neuromuscular junction
FBgn0000635	Fas2	neuromuscular junction development
FBgn0000635	Fas2	neuron projection
FBgn0000635	Fas2	neuron recognition
FBgn0000635	Fas2	olfactory learning
FBgn0000635	Fas2	photoreceptor cell axon guidance
FBgn0000635	Fas2	plasma membrane
FBgn0000635	Fas2	postsynaptic membrane
FBgn0000635	Fas2	presynaptic active zone
FBgn0000635	Fas2	presynaptic membrane
FBgn0000635	Fas2	presynaptic periactive zone
FBgn0000635	Fas2	protein binding
FBgn0000635	Fas2	regulation of cell shape
FBgn0000635	Fas2	regulation of synapse structure or activity
FBgn0000635	Fas2	regulation of synaptic growth at neuromuscular junction
FBgn0000635	Fas2	regulation of tube architecture, open tracheal system
FBgn0000635	Fas2	regulation of tube diameter, open tracheal system
FBgn0000635	Fas2	regulation of tube length, open tracheal system
FBgn0000635	Fas2	short-term memory
FBgn0000635	Fas2	synapse organization
FBgn0000635	Fas2	terminal button organization
FBgn0011592	fra	axon
FBgn0011592	fra	axon guidance
FBgn0011592	fra	axon midline choice point recognition
FBgn0011592	fra	dendrite
FBgn0011592	fra	dendrite guidance
FBgn0011592	fra	dendrite morphogenesis
FBgn0011592	fra	glial cell migration
FBgn0011592	fra	integral component of membrane
FBgn0011592	fra	motor neuron axon guidance
FBgn0011592	fra	netrin receptor activity
FBgn0011592	fra	neuronal cell body
FBgn0011592	fra	plasma membrane
FBgn0011592	fra	protein binding
FBgn0011592	fra	regulation of dendrite development
FBgn0011592	fra	salivary gland boundary specification
FBgn0259108	futsch	axon
FBgn0259108	futsch	axon cargo transport
FBgn0259108	futsch	axonogenesis
FBgn0259108	futsch	compound eye development
FBgn0259108	futsch	dendrite
FBgn0259108	futsch	dendrite morphogenesis
FBgn0259108	futsch	microtubule
FBgn0259108	futsch	microtubule associated complex
FBgn0259108	futsch	microtubule binding
FBgn0259108	futsch	microtubule cytoskeleton
FBgn0259108	futsch	microtubule cytoskeleton organization
FBgn0259108	futsch	microtubule-based process
FBgn0259108	futsch	negative regulation of neuron apoptotic process
FBgn0259108	futsch	nervous system development
FBgn0259108	futsch	neurofilament cytoskeleton organization
FBgn0259108	futsch	neuromuscular junction development
FBgn0259108	futsch	neuronal cell body
FBgn0259108	futsch	olfactory learning
FBgn0259108	futsch	protein binding
FBgn0259108	futsch	regulation of synaptic growth at neuromuscular junction
FBgn0001085	fz	asymmetric cell division
FBgn0001085	fz	asymmetric protein localization
FBgn0001085	fz	axon extension
FBgn0001085	fz	border follicle cell migration
FBgn0001085	fz	brain development
FBgn0001085	fz	canonical Wnt signaling pathway
FBgn0001085	fz	cell cortex
FBgn0001085	fz	cell surface receptor signaling pathway
FBgn0001085	fz	compound eye morphogenesis
FBgn0001085	fz	endosome
FBgn0001085	fz	establishment of cell polarity
FBgn0001085	fz	establishment of epithelial cell apical/basal polarity
FBgn0001085	fz	establishment of imaginal disc-derived wing hair orientation
FBgn0001085	fz	establishment of ommatidial planar polarity
FBgn0001085	fz	establishment of planar polarity
FBgn0001085	fz	establishment of tissue polarity
FBgn0001085	fz	establishment or maintenance of cell polarity
FBgn0001085	fz	gonad development
FBgn0001085	fz	G-protein coupled receptor signaling pathway
FBgn0001085	fz	heart development
FBgn0001085	fz	homophilic cell adhesion via plasma membrane adhesion molecules
FBgn0001085	fz	imaginal disc-derived wing hair organization
FBgn0001085	fz	imaginal disc-derived wing hair site selection
FBgn0001085	fz	imaginal disc-derived wing morphogenesis
FBgn0001085	fz	integral component of membrane
FBgn0001085	fz	integral component of plasma membrane
FBgn0001085	fz	membrane
FBgn0001085	fz	morphogenesis of a polarized epithelium
FBgn0001085	fz	negative regulation of Notch signaling pathway
FBgn0001085	fz	neuron projection membrane
FBgn0001085	fz	ommatidial rotation
FBgn0001085	fz	PDZ domain binding
FBgn0001085	fz	plasma membrane
FBgn0001085	fz	protein binding
FBgn0001085	fz	protein localization
FBgn0001085	fz	R3/R4 cell fate commitment
FBgn0001085	fz	regulation of actin filament bundle assembly
FBgn0001085	fz	regulation of hemocyte proliferation
FBgn0001085	fz	regulation of transcription from RNA polymerase II promoter
FBgn0001085	fz	regulation of tube length, open tracheal system
FBgn0001085	fz	salivary gland morphogenesis
FBgn0001085	fz	sensory organ precursor cell fate determination
FBgn0001085	fz	signal transduction
FBgn0001085	fz	transmembrane signaling receptor activity
FBgn0001085	fz	vasculature development
FBgn0001085	fz	Wnt signaling pathway
FBgn0001085	fz	Wnt-activated receptor activity
FBgn0001085	fz	Wnt-protein binding
FBgn0027343	fz3	brain development
FBgn0027343	fz3	canonical Wnt signaling pathway
FBgn0027343	fz3	cell projection
FBgn0027343	fz3	cell surface receptor signaling pathway
FBgn0027343	fz3	cytoplasm
FBgn0027343	fz3	establishment or maintenance of cell polarity
FBgn0027343	fz3	gonad development
FBgn0027343	fz3	G-protein coupled receptor signaling pathway
FBgn0027343	fz3	integral component of membrane
FBgn0027343	fz3	membrane
FBgn0027343	fz3	nucleic acid binding
FBgn0027343	fz3	nucleotide binding
FBgn0027343	fz3	PDZ domain binding
FBgn0027343	fz3	plasma membrane
FBgn0027343	fz3	protein binding
FBgn0027343	fz3	regulation of transcription from RNA polymerase II promoter
FBgn0027343	fz3	signal transduction
FBgn0027343	fz3	transmembrane signaling receptor activity
FBgn0027343	fz3	vasculature development
FBgn0027343	fz3	Wnt signaling pathway
FBgn0027343	fz3	Wnt-activated receptor activity
FBgn0027343	fz3	Wnt-protein binding
FBgn0264574	Glut1	glucose transmembrane transporter activity
FBgn0264574	Glut1	integral component of membrane
FBgn0264574	Glut1	membrane
FBgn0264574	Glut1	substrate-specific transmembrane transporter activity
FBgn0264574	Glut1	transmembrane transport
FBgn0264574	Glut1	transmembrane transporter activity
FBgn0264574	Glut1	transport
FBgn0264574	Glut1	transporter activity
FBgn0016660	H15	cardioblast cell fate commitment
FBgn0016660	H15	chorion-containing eggshell pattern formation
FBgn0016660	H15	embryonic heart tube development
FBgn0016660	H15	heart development
FBgn0016660	H15	heart process
FBgn0016660	H15	leg disc pattern formation
FBgn0016660	H15	neurogenesis
FBgn0016660	H15	nucleus
FBgn0016660	H15	positive regulation of transcription from RNA polymerase II promoter
FBgn0016660	H15	regulation of cell fate specification
FBgn0016660	H15	regulation of transcription, DNA-templated
FBgn0016660	H15	sequence-specific DNA binding transcription factor activity
FBgn0035160	hng3	DNA binding
FBgn0034261	HPS4	BLOC-3 complex
FBgn0034261	HPS4	late endosome membrane
FBgn0034261	HPS4	lysosomal membrane
FBgn0034261	HPS4	miRNA loading onto RISC involved in gene silencing by miRNA
FBgn0034261	HPS4	molecular_function
FBgn0034261	HPS4	negative regulation of gene silencing by RNA
FBgn0034261	HPS4	siRNA loading onto RISC involved in chromatin silencing by small RNA
FBgn0001226	Hsp27	behavioral response to starvation
FBgn0001226	Hsp27	cytoplasm
FBgn0001226	Hsp27	defense response to bacterium
FBgn0001226	Hsp27	defense response to fungus
FBgn0001226	Hsp27	determination of adult lifespan
FBgn0001226	Hsp27	imaginal disc-derived wing morphogenesis
FBgn0001226	Hsp27	microtubule associated complex
FBgn0001226	Hsp27	nucleus
FBgn0001226	Hsp27	protein binding
FBgn0001226	Hsp27	protein refolding
FBgn0001226	Hsp27	response to heat
FBgn0001235	hth	brain development
FBgn0001235	hth	compound eye development
FBgn0001235	hth	compound eye photoreceptor fate commitment
FBgn0001235	hth	cytoplasm
FBgn0001235	hth	DNA binding
FBgn0001235	hth	eye development
FBgn0001235	hth	haltere morphogenesis
FBgn0001235	hth	imaginal disc-derived leg morphogenesis
FBgn0001235	hth	imaginal disc-derived wing morphogenesis
FBgn0001235	hth	leg disc proximal/distal pattern formation
FBgn0001235	hth	nucleus
FBgn0001235	hth	peripheral nervous system development
FBgn0001235	hth	positive regulation of transcription from RNA polymerase II promoter
FBgn0001235	hth	protein binding
FBgn0001235	hth	protein localization to nucleus
FBgn0001235	hth	proximal/distal pattern formation
FBgn0001235	hth	regulation of cell fate specification
FBgn0001235	hth	regulation of neuron differentiation
FBgn0001235	hth	regulation of transcription from RNA polymerase II promoter
FBgn0001235	hth	regulation of transcription, DNA-templated
FBgn0001235	hth	RNA polymerase II distal enhancer sequence-specific DNA binding transcription factor activity
FBgn0001235	hth	salivary gland boundary specification
FBgn0001235	hth	segmentation
FBgn0001235	hth	sequence-specific DNA binding transcription factor activity
FBgn0001235	hth	somatic muscle development
FBgn0001235	hth	specification of organ identity
FBgn0001235	hth	specification of segmental identity, antennal segment
FBgn0001235	hth	specification of segmental identity, head
FBgn0001235	hth	transcription factor binding
FBgn0001235	hth	transcription factor complex
FBgn0001269	inv	compartment pattern specification
FBgn0001269	inv	defense response to fungus
FBgn0001269	inv	DNA binding
FBgn0001269	inv	imaginal disc-derived wing morphogenesis
FBgn0001269	inv	imaginal disc-derived wing vein specification
FBgn0001269	inv	multicellular organismal development
FBgn0001269	inv	neuroblast fate determination
FBgn0001269	inv	nucleus
FBgn0001269	inv	regulation of transcription from RNA polymerase II promoter
FBgn0001269	inv	regulation of transcription, DNA-templated
FBgn0001269	inv	sequence-specific DNA binding
FBgn0001269	inv	wing disc anterior/posterior pattern formation
FBgn0053182	Kdm4B	histone demethylase activity (H3-K36 specific)
FBgn0053182	Kdm4B	histone demethylase activity (H3-K9 specific)
FBgn0053182	Kdm4B	histone demethylation
FBgn0053182	Kdm4B	histone H3-K36 demethylation
FBgn0053182	Kdm4B	histone H3-K9 demethylation
FBgn0053182	Kdm4B	nucleus
FBgn0017590	klg	behavioral response to ethanol
FBgn0017590	klg	extrinsic component of plasma membrane
FBgn0017590	klg	homophilic cell adhesion via plasma membrane adhesion molecules
FBgn0017590	klg	learning or memory
FBgn0017590	klg	long-term memory
FBgn0017590	klg	olfactory learning
FBgn0017590	klg	protein binding
FBgn0017590	klg	R7 cell differentiation
FBgn0017590	klg	R7 cell fate commitment
FBgn0001320	kni	branched duct epithelial cell fate determination, open tracheal system
FBgn0001320	kni	dendrite morphogenesis
FBgn0001320	kni	epidermis development
FBgn0001320	kni	epithelial cell migration, open tracheal system
FBgn0001320	kni	ligand-activated sequence-specific DNA binding RNA polymerase II transcription factor activity
FBgn0001320	kni	muscle organ development
FBgn0001320	kni	negative regulation of transcription from RNA polymerase II promoter
FBgn0001320	kni	negative regulation of transcription, DNA-templated
FBgn0001320	kni	nucleus
FBgn0001320	kni	open tracheal system development
FBgn0001320	kni	protein binding
FBgn0001320	kni	regulation of mitotic nuclear division
FBgn0001320	kni	regulation of transcription, DNA-templated
FBgn0001320	kni	regulation of tube size, open tracheal system
FBgn0001320	kni	repressing transcription factor binding
FBgn0001320	kni	RNA polymerase II core promoter proximal region sequence-specific DNA binding transcription factor activity involved in negative regulation of transcription
FBgn0001320	kni	sequence-specific DNA binding
FBgn0001320	kni	sequence-specific DNA binding transcription factor activity
FBgn0001320	kni	trunk segmentation
FBgn0001320	kni	zinc ion binding
FBgn0001320	kni	zygotic determination of anterior/posterior axis, embryo
FBgn0015721	ktub	cytoplasm
FBgn0015721	ktub	deactivation of rhodopsin mediated signaling
FBgn0015721	ktub	endocytosis
FBgn0015721	ktub	glucose homeostasis
FBgn0015721	ktub	molecular_function
FBgn0015721	ktub	nucleus
FBgn0015721	ktub	response to sucrose
FBgn0015721	ktub	rhabdomere
FBgn0015721	ktub	sensory perception of smell
FBgn0015721	ktub	triglyceride homeostasis
FBgn0026411	Lim1	compound eye development
FBgn0026411	Lim1	DNA binding
FBgn0026411	Lim1	imaginal disc-derived leg morphogenesis
FBgn0026411	Lim1	leg disc proximal/distal pattern formation
FBgn0026411	Lim1	negative regulation of transcription, DNA-templated
FBgn0026411	Lim1	nucleus
FBgn0026411	Lim1	positive regulation of transcription, DNA-templated
FBgn0026411	Lim1	regulation of gene expression
FBgn0026411	Lim1	regulation of transcription, DNA-templated
FBgn0026411	Lim1	sequence-specific DNA binding
FBgn0026411	Lim1	sequence-specific DNA binding transcription factor activity
FBgn0026411	Lim1	zinc ion binding
FBgn0053087	LRP1	calcium ion binding
FBgn0053087	LRP1	low-density lipoprotein receptor activity
FBgn0053087	LRP1	protein binding
FBgn0040765	luna	DNA binding
FBgn0040765	luna	metal ion binding
FBgn0040765	luna	mitotic sister chromatid segregation
FBgn0040765	luna	nucleic acid binding
FBgn0040765	luna	nucleus
FBgn0040765	luna	preblastoderm mitotic cell cycle
FBgn0040765	luna	regulation of transcription, DNA-templated
FBgn0040765	luna	sequence-specific DNA binding
FBgn0040765	luna	sequence-specific DNA binding transcription factor activity
FBgn0002643	mam	apposition of dorsal and ventral imaginal disc-derived wing surfaces
FBgn0002643	mam	asymmetric cell division
FBgn0002643	mam	chaeta morphogenesis
FBgn0002643	mam	compound eye development
FBgn0002643	mam	ectoderm development
FBgn0002643	mam	germ-line stem cell maintenance
FBgn0002643	mam	heart morphogenesis
FBgn0002643	mam	imaginal disc-derived wing margin morphogenesis
FBgn0002643	mam	imaginal disc-derived wing morphogenesis
FBgn0002643	mam	mesodermal cell fate determination
FBgn0002643	mam	nervous system development
FBgn0002643	mam	Notch signaling pathway
FBgn0002643	mam	nuclear speck
FBgn0002643	mam	nucleus
FBgn0002643	mam	polytene chromosome
FBgn0002643	mam	polytene chromosome puff
FBgn0002643	mam	positive regulation of transcription from RNA polymerase II promoter
FBgn0002643	mam	somatic stem cell maintenance
FBgn0002643	mam	transcription coactivator activity
FBgn0002643	mam	ventral midline development
FBgn0261963	mid	axon guidance
FBgn0261963	mid	axonogenesis
FBgn0261963	mid	cardioblast cell fate commitment
FBgn0261963	mid	central nervous system development
FBgn0261963	mid	chorion-containing eggshell pattern formation
FBgn0261963	mid	embryonic heart tube development
FBgn0261963	mid	ganglion mother cell fate determination
FBgn0261963	mid	heart development
FBgn0261963	mid	heart process
FBgn0261963	mid	leg disc pattern formation
FBgn0261963	mid	negative regulation of gene expression
FBgn0261963	mid	negative regulation of transcription from RNA polymerase II promoter
FBgn0261963	mid	nervous system development
FBgn0261963	mid	neuroblast development
FBgn0261963	mid	neuroblast fate specification
FBgn0261963	mid	neuron fate specification
FBgn0261963	mid	nucleus
FBgn0261963	mid	positive regulation of transcription from RNA polymerase II promoter
FBgn0261963	mid	regulation of cardioblast differentiation
FBgn0261963	mid	regulation of cell fate specification
FBgn0261963	mid	regulation of nervous system development
FBgn0261963	mid	regulation of transcription, DNA-templated
FBgn0261963	mid	RNA polymerase II regulatory region sequence-specific DNA binding
FBgn0261963	mid	RNA polymerase II transcription corepressor binding
FBgn0261963	mid	RNA polymerase II transcription regulatory region sequence-specific DNA binding transcription factor activity involved in negative regulation of transcription
FBgn0261963	mid	segment polarity determination
FBgn0261963	mid	sequence-specific DNA binding transcription factor activity
FBgn0002932	neur	asymmetric cell division
FBgn0002932	neur	brain morphogenesis
FBgn0002932	neur	compound eye development
FBgn0002932	neur	cytoplasm
FBgn0002932	neur	DNA binding
FBgn0002932	neur	ectoderm development
FBgn0002932	neur	endosome
FBgn0002932	neur	germ-line stem cell maintenance
FBgn0002932	neur	imaginal disc-derived wing morphogenesis
FBgn0002932	neur	inter-male aggressive behavior
FBgn0002932	neur	lateral inhibition
FBgn0002932	neur	locomotion involved in locomotory behavior
FBgn0002932	neur	long-term memory
FBgn0002932	neur	mesoderm development
FBgn0002932	neur	nervous system development
FBgn0002932	neur	nucleus
FBgn0002932	neur	olfactory behavior
FBgn0002932	neur	ovarian follicle cell development
FBgn0002932	neur	perinuclear region of cytoplasm
FBgn0002932	neur	peripheral nervous system development
FBgn0002932	neur	phosphatidylinositol phosphate binding
FBgn0002932	neur	plasma membrane
FBgn0002932	neur	positive regulation of Notch signaling pathway
FBgn0002932	neur	protein binding
FBgn0002932	neur	protein homooligomerization
FBgn0002932	neur	protein localization
FBgn0002932	neur	protein polyubiquitination
FBgn0002932	neur	regulation of compound eye photoreceptor development
FBgn0002932	neur	regulation of Notch signaling pathway
FBgn0002932	neur	regulation of photoreceptor cell differentiation
FBgn0002932	neur	sensory organ development
FBgn0002932	neur	sensory organ precursor cell fate determination
FBgn0002932	neur	startle response
FBgn0002932	neur	ubiquitin-protein transferase activity
FBgn0002932	neur	zinc ion binding
FBgn0002945	nkd	calcium ion binding
FBgn0002945	nkd	cytoplasm
FBgn0002945	nkd	negative regulation of Wnt signaling pathway
FBgn0002945	nkd	neuroblast fate specification
FBgn0002945	nkd	nucleus
FBgn0002945	nkd	PDZ domain binding
FBgn0002945	nkd	segment polarity determination
FBgn0002945	nkd	zinc ion binding
FBgn0005771	noc	brain development
FBgn0005771	noc	cell proliferation
FBgn0005771	noc	compound eye photoreceptor fate commitment
FBgn0005771	noc	eye-antennal disc development
FBgn0005771	noc	inter-male aggressive behavior
FBgn0005771	noc	leg disc development
FBgn0005771	noc	metal ion binding
FBgn0005771	noc	negative regulation of gene expression
FBgn0005771	noc	nucleic acid binding
FBgn0005771	noc	nucleus
FBgn0005771	noc	ocellus development
FBgn0005771	noc	open tracheal system development
FBgn0005771	noc	protein binding
FBgn0005771	noc	regulation of transcription from RNA polymerase II promoter
FBgn0005771	noc	wing disc development
FBgn0032123	Oatp30B	integral component of membrane
FBgn0032123	Oatp30B	membrane
FBgn0032123	Oatp30B	organic anion transmembrane transporter activity
FBgn0032123	Oatp30B	organic anion transport
FBgn0032123	Oatp30B	protein binding
FBgn0032123	Oatp30B	transport
FBgn0032123	Oatp30B	transporter activity
FBgn0004102	oc	adult walking behavior
FBgn0004102	oc	anterior head segmentation
FBgn0004102	oc	anterior region determination
FBgn0004102	oc	brain development
FBgn0004102	oc	brain segmentation
FBgn0004102	oc	central nervous system development
FBgn0004102	oc	compound eye photoreceptor development
FBgn0004102	oc	DNA binding
FBgn0004102	oc	embryonic development via the syncytial blastoderm
FBgn0004102	oc	negative regulation of rhodopsin gene expression
FBgn0004102	oc	negative regulation of transcription from RNA polymerase II promoter
FBgn0004102	oc	nervous system development
FBgn0004102	oc	nucleus
FBgn0004102	oc	ocellus development
FBgn0004102	oc	ocellus morphogenesis
FBgn0004102	oc	ocellus photoreceptor cell development
FBgn0004102	oc	pattern specification process
FBgn0004102	oc	photoreceptor cell fate commitment
FBgn0004102	oc	positive regulation of compound eye photoreceptor development
FBgn0004102	oc	positive regulation of gene expression
FBgn0004102	oc	positive regulation of rhodopsin gene expression
FBgn0004102	oc	positive regulation of transcription from RNA polymerase II promoter
FBgn0004102	oc	positive regulation of transcription, DNA-templated
FBgn0004102	oc	protein heterodimerization activity
FBgn0004102	oc	protein homodimerization activity
FBgn0004102	oc	regulation of transcription, DNA-templated
FBgn0004102	oc	rhabdomere development
FBgn0004102	oc	rhabdomere morphogenesis
FBgn0004102	oc	RNA polymerase II core promoter proximal region sequence-specific DNA binding transcription factor activity involved in positive regulation of transcription
FBgn0004102	oc	sequence-specific DNA binding
FBgn0004102	oc	sequence-specific DNA binding transcription factor activity
FBgn0004102	oc	ventral cord development
FBgn0020386	Pdk1	actin cytoskeleton organization
FBgn0020386	Pdk1	ATP binding
FBgn0020386	Pdk1	cell surface receptor signaling pathway
FBgn0020386	Pdk1	cellular response to DNA damage stimulus
FBgn0020386	Pdk1	cytoplasm
FBgn0020386	Pdk1	imaginal disc-derived wing morphogenesis
FBgn0020386	Pdk1	insulin receptor signaling pathway
FBgn0020386	Pdk1	negative regulation of apoptotic process
FBgn0020386	Pdk1	neuromuscular junction
FBgn0020386	Pdk1	oogenesis
FBgn0020386	Pdk1	plasma membrane
FBgn0020386	Pdk1	positive regulation of cell growth
FBgn0020386	Pdk1	positive regulation of cell size
FBgn0020386	Pdk1	protein kinase activity
FBgn0020386	Pdk1	protein phosphorylation
FBgn0020386	Pdk1	protein serine/threonine kinase activity
FBgn0020386	Pdk1	regulation of cell growth
FBgn0020386	Pdk1	regulation of organ growth
FBgn0020386	Pdk1	sex differentiation
FBgn0020386	Pdk1	spermatogenesis
FBgn0020386	Pdk1	synaptic growth at neuromuscular junction
FBgn0020386	Pdk1	transferase activity, transferring phosphorus-containing groups
FBgn0013725	phyl	binding, bridging
FBgn0013725	phyl	compound eye photoreceptor cell differentiation
FBgn0013725	phyl	lateral inhibition
FBgn0013725	phyl	nucleus
FBgn0013725	phyl	peripheral nervous system development
FBgn0013725	phyl	proteasomal protein catabolic process
FBgn0013725	phyl	protein binding
FBgn0013725	phyl	protein binding, bridging
FBgn0013725	phyl	protein self-association
FBgn0013725	phyl	R1/R6 cell fate commitment
FBgn0013725	phyl	R7 cell development
FBgn0013725	phyl	R7 cell fate commitment
FBgn0013725	phyl	Ras protein signal transduction
FBgn0013725	phyl	regulation of Notch signaling pathway
FBgn0013725	phyl	regulation of Wnt signaling pathway
FBgn0013725	phyl	sensory organ boundary specification
FBgn0013725	phyl	sensory organ precursor cell fate determination
FBgn0013725	phyl	ubiquitin ligase complex
FBgn0013725	phyl	zinc ion binding
FBgn0264817	pre-lola-G	metal ion binding
FBgn0264817	pre-lola-G	nucleic acid binding
FBgn0004595	pros	apical cortex
FBgn0004595	pros	asymmetric cell division
FBgn0004595	pros	asymmetric neuroblast division
FBgn0004595	pros	asymmetric neuroblast division resulting in ganglion mother cell formation
FBgn0004595	pros	axon guidance
FBgn0004595	pros	axonogenesis
FBgn0004595	pros	axonogenesis involved in innervation
FBgn0004595	pros	basal cortex
FBgn0004595	pros	basal part of cell
FBgn0004595	pros	brain development
FBgn0004595	pros	cell cortex
FBgn0004595	pros	cell fate commitment
FBgn0004595	pros	cell fate specification
FBgn0004595	pros	central nervous system development
FBgn0004595	pros	compound eye cone cell fate commitment
FBgn0004595	pros	courtship behavior
FBgn0004595	pros	dendrite guidance
FBgn0004595	pros	dendrite morphogenesis
FBgn0004595	pros	DNA binding
FBgn0004595	pros	eye photoreceptor cell differentiation
FBgn0004595	pros	ganglion mother cell fate determination
FBgn0004595	pros	glial cell differentiation
FBgn0004595	pros	male courtship behavior
FBgn0004595	pros	microtubule associated complex
FBgn0004595	pros	multicellular organismal development
FBgn0004595	pros	negative regulation of axonogenesis
FBgn0004595	pros	negative regulation of cell proliferation
FBgn0004595	pros	negative regulation of gene expression
FBgn0004595	pros	negative regulation of neuroblast proliferation
FBgn0004595	pros	negative regulation of transcription from RNA polymerase II promoter
FBgn0004595	pros	nervous system development
FBgn0004595	pros	neuroblast fate determination
FBgn0004595	pros	neuroblast proliferation
FBgn0004595	pros	nucleus
FBgn0004595	pros	peripheral nervous system development
FBgn0004595	pros	phagocytosis
FBgn0004595	pros	plasma membrane
FBgn0004595	pros	positive regulation of gene expression
FBgn0004595	pros	protein localization
FBgn0004595	pros	R7 cell fate commitment
FBgn0004595	pros	regulation of neuron differentiation
FBgn0004595	pros	regulation of protein localization to nucleus
FBgn0004595	pros	regulation of R7 cell differentiation
FBgn0004595	pros	regulation of retinal cone cell fate specification
FBgn0004595	pros	regulation of transcription, DNA-templated
FBgn0004595	pros	RNA polymerase II core promoter proximal region sequence-specific DNA binding transcription factor activity involved in negative regulation of transcription
FBgn0004595	pros	sensory organ development
FBgn0004595	pros	sensory perception of taste
FBgn0004595	pros	sequence-specific DNA binding transcription factor activity
FBgn0004595	pros	synapse assembly
FBgn0004595	pros	ventral cord development
FBgn0004635	rho	apical part of cell
FBgn0004635	rho	axonogenesis
FBgn0004635	rho	behavioral response to ethanol
FBgn0004635	rho	brain development
FBgn0004635	rho	branched duct epithelial cell fate determination, open tracheal system
FBgn0004635	rho	determination of genital disc primordium
FBgn0004635	rho	epidermal growth factor receptor signaling pathway
FBgn0004635	rho	epithelial cell proliferation involved in Malpighian tubule morphogenesis
FBgn0004635	rho	Golgi apparatus
FBgn0004635	rho	imaginal disc-derived wing morphogenesis
FBgn0004635	rho	imaginal disc-derived wing vein morphogenesis
FBgn0004635	rho	imaginal disc-derived wing vein specification
FBgn0004635	rho	integral component of membrane
FBgn0004635	rho	integral component of plasma membrane
FBgn0004635	rho	larval salivary gland morphogenesis
FBgn0004635	rho	learning or memory
FBgn0004635	rho	leg disc proximal/distal pattern formation
FBgn0004635	rho	maintenance of epithelial integrity, open tracheal system
FBgn0004635	rho	mitotic cytokinesis
FBgn0004635	rho	morphogenesis of a branching structure
FBgn0004635	rho	negative regulation of gene expression
FBgn0004635	rho	oenocyte development
FBgn0004635	rho	olfactory learning
FBgn0004635	rho	open tracheal system development
FBgn0004635	rho	ovarian follicle cell development
FBgn0004635	rho	peptide bond cleavage involved in epidermal growth factor receptor ligand maturation
FBgn0004635	rho	peripheral nervous system development
FBgn0004635	rho	plasma membrane
FBgn0004635	rho	positive regulation of epidermal growth factor receptor signaling pathway
FBgn0004635	rho	proteolysis
FBgn0004635	rho	salivary gland boundary specification
FBgn0004635	rho	salivary gland development
FBgn0004635	rho	serine-type endopeptidase activity
FBgn0004635	rho	single organismal cell-cell adhesion
FBgn0004635	rho	stem cell fate commitment
FBgn0004635	rho	tracheal pit formation in open tracheal system
FBgn0004635	rho	wing cell fate specification
FBgn0031118	RhoGAP19D	cellular_component
FBgn0031118	RhoGAP19D	imaginal disc-derived leg morphogenesis
FBgn0031118	RhoGAP19D	intracellular
FBgn0031118	RhoGAP19D	protein binding
FBgn0031118	RhoGAP19D	Rho protein signal transduction
FBgn0031118	RhoGAP19D	signal transduction
FBgn0083940	RhoU	cellular_component
FBgn0083940	RhoU	GTP binding
FBgn0083940	RhoU	GTPase activity
FBgn0083940	RhoU	intracellular
FBgn0083940	RhoU	small GTPase mediated signal transduction
FBgn0041097	robo3	axon
FBgn0041097	robo3	axon guidance
FBgn0041097	robo3	axon guidance receptor activity
FBgn0041097	robo3	central complex development
FBgn0041097	robo3	gonad development
FBgn0041097	robo3	mushroom body development
FBgn0041097	robo3	neuron recognition
FBgn0041097	robo3	plasma membrane
FBgn0041097	robo3	protein binding
FBgn0041097	robo3	ventral cord development
FBgn0003300	run	ATP binding
FBgn0003300	run	axon guidance
FBgn0003300	run	dendrite morphogenesis
FBgn0003300	run	DNA binding
FBgn0003300	run	eye morphogenesis
FBgn0003300	run	germ-band extension
FBgn0003300	run	negative regulation of transcription, DNA-templated
FBgn0003300	run	neuroblast fate determination
FBgn0003300	run	nucleus
FBgn0003300	run	periodic partitioning by pair rule gene
FBgn0003300	run	positive regulation of transcription from RNA polymerase II promoter
FBgn0003300	run	positive regulation of transcription, DNA-templated
FBgn0003300	run	regulation of transcription from RNA polymerase II promoter
FBgn0003300	run	regulation of transcription, DNA-templated
FBgn0003300	run	sequence-specific DNA binding
FBgn0003300	run	sequence-specific DNA binding transcription factor activity
FBgn0003300	run	sex determination, establishment of X:A ratio
FBgn0003300	run	ventral cord development
FBgn0003310	S	behavioral response to ethanol
FBgn0003310	S	branched duct epithelial cell fate determination, open tracheal system
FBgn0003310	S	compound eye photoreceptor cell differentiation
FBgn0003310	S	compound eye photoreceptor development
FBgn0003310	S	compound eye retinal cell programmed cell death
FBgn0003310	S	determination of genital disc primordium
FBgn0003310	S	endoplasmic reticulum
FBgn0003310	S	epidermal growth factor receptor ligand maturation
FBgn0003310	S	epidermal growth factor receptor signaling pathway
FBgn0003310	S	epithelial cell proliferation involved in Malpighian tubule morphogenesis
FBgn0003310	S	Golgi apparatus
FBgn0003310	S	imaginal disc-derived wing morphogenesis
FBgn0003310	S	membrane
FBgn0003310	S	ommatidial rotation
FBgn0003310	S	oogenesis
FBgn0003310	S	perinuclear endoplasmic reticulum
FBgn0003310	S	plasma membrane
FBgn0003310	S	protein targeting to Golgi
FBgn0003310	S	R7 cell development
FBgn0003310	S	regulation of epidermal growth factor receptor signaling pathway
FBgn0003310	S	stem cell fate commitment
FBgn0003310	S	stomatogastric nervous system development
FBgn0041094	scyl	cell death
FBgn0041094	scyl	cellular response to DNA damage stimulus
FBgn0041094	scyl	cytoplasm
FBgn0041094	scyl	head involution
FBgn0041094	scyl	molecular_function
FBgn0041094	scyl	multicellular organism reproduction
FBgn0041094	scyl	negative regulation of growth
FBgn0041094	scyl	negative regulation of signal transduction
FBgn0010415	Sdc	axon guidance
FBgn0010415	Sdc	cytoskeletal protein binding
FBgn0010415	Sdc	detection of light stimulus involved in visual perception
FBgn0010415	Sdc	energy homeostasis
FBgn0010415	Sdc	epithelial cell migration, open tracheal system
FBgn0010415	Sdc	extracellular region
FBgn0010415	Sdc	focal adhesion
FBgn0010415	Sdc	membrane
FBgn0010415	Sdc	motor neuron axon guidance
FBgn0010415	Sdc	neuromuscular junction
FBgn0010415	Sdc	plasma membrane
FBgn0010415	Sdc	positive regulation of gene silencing by miRNA
FBgn0010415	Sdc	positive regulation of synaptic growth at neuromuscular junction
FBgn0010415	Sdc	regulation of multicellular organismal metabolic process
FBgn0010415	Sdc	synapse
FBgn0010415	Sdc	transmembrane signaling receptor activity
FBgn0003435	sm	adult feeding behavior
FBgn0003435	sm	axon guidance
FBgn0003435	sm	determination of adult lifespan
FBgn0003435	sm	mRNA binding
FBgn0003435	sm	mRNA processing
FBgn0003435	sm	nucleic acid binding
FBgn0003435	sm	nucleotide binding
FBgn0003435	sm	nucleus
FBgn0003435	sm	ribonucleoprotein complex
FBgn0003435	sm	RNA binding
FBgn0042630	Sox21b	DNA binding, bending
FBgn0042630	Sox21b	nucleus
FBgn0042630	Sox21b	regulation of transcription, DNA-templated
FBgn0042630	Sox21b	sequence-specific DNA binding transcription factor activity
FBgn0262733	Src64B	actin cytoskeleton organization
FBgn0262733	Src64B	adherens junction organization
FBgn0262733	Src64B	ATP binding
FBgn0262733	Src64B	cellularization
FBgn0262733	Src64B	dorsal closure
FBgn0262733	Src64B	epithelial cell-cell adhesion
FBgn0262733	Src64B	female germline ring canal formation
FBgn0262733	Src64B	female germline ring canal formation, actin assembly
FBgn0262733	Src64B	female germline ring canal stabilization
FBgn0262733	Src64B	filtration diaphragm assembly
FBgn0262733	Src64B	germarium-derived egg chamber formation
FBgn0262733	Src64B	germarium-derived female germ-line cyst encapsulation
FBgn0262733	Src64B	germline ring canal
FBgn0262733	Src64B	JNK cascade
FBgn0262733	Src64B	karyosome formation
FBgn0262733	Src64B	learning or memory
FBgn0262733	Src64B	long-term memory
FBgn0262733	Src64B	mushroom body development
FBgn0262733	Src64B	negative regulation of synaptic growth at neuromuscular junction
FBgn0262733	Src64B	olfactory learning
FBgn0262733	Src64B	oogenesis
FBgn0262733	Src64B	open tracheal system development
FBgn0262733	Src64B	ovarian fusome organization
FBgn0262733	Src64B	ovarian nurse cell to oocyte transport
FBgn0262733	Src64B	parallel actin filament bundle assembly
FBgn0262733	Src64B	peptidyl-tyrosine phosphorylation
FBgn0262733	Src64B	plasma membrane
FBgn0262733	Src64B	positive regulation of protein kinase activity
FBgn0262733	Src64B	protein binding
FBgn0262733	Src64B	protein kinase activity
FBgn0262733	Src64B	protein phosphorylation
FBgn0262733	Src64B	protein tyrosine kinase activity
FBgn0262733	Src64B	regulation of actin polymerization or depolymerization
FBgn0262733	Src64B	salivary gland morphogenesis
FBgn0262733	Src64B	transferase activity, transferring phosphorus-containing groups
FBgn0266521	stai	axon cargo transport
FBgn0266521	stai	border follicle cell migration
FBgn0266521	stai	germ cell migration
FBgn0266521	stai	microtubule associated complex
FBgn0266521	stai	microtubule binding
FBgn0266521	stai	microtubule-based process
FBgn0266521	stai	nervous system development
FBgn0266521	stai	regulation of microtubule polymerization or depolymerization
FBgn0266521	stai	tubulin binding
FBgn0020248	stet	calcium ion binding
FBgn0020248	stet	epidermal growth factor receptor signaling pathway
FBgn0020248	stet	integral component of membrane
FBgn0020248	stet	plasma membrane
FBgn0020248	stet	proteolysis
FBgn0020248	stet	serine-type endopeptidase activity
FBgn0020248	stet	serine-type peptidase activity
FBgn0014388	sty	anterior/posterior axis specification, embryo
FBgn0014388	sty	branching involved in open tracheal system development
FBgn0014388	sty	compound eye morphogenesis
FBgn0014388	sty	epidermal growth factor receptor signaling pathway
FBgn0014388	sty	glial cell development
FBgn0014388	sty	intracellular
FBgn0014388	sty	membrane
FBgn0014388	sty	morphogenesis of a branching structure
FBgn0014388	sty	multicellular organismal development
FBgn0014388	sty	muscle fiber development
FBgn0014388	sty	negative regulation of epidermal growth factor receptor signaling pathway
FBgn0014388	sty	negative regulation of fibroblast growth factor receptor signaling pathway
FBgn0014388	sty	negative regulation of Ras protein signal transduction
FBgn0014388	sty	negative regulation of signal transduction
FBgn0014388	sty	negative regulation of terminal cell fate specification, open tracheal system
FBgn0014388	sty	ommatidial rotation
FBgn0014388	sty	open tracheal system development
FBgn0014388	sty	ovarian follicle cell development
FBgn0014388	sty	plasma membrane
FBgn0014388	sty	regulation of compound eye photoreceptor development
FBgn0014388	sty	regulation of signal transduction
FBgn0014388	sty	secondary branching, open tracheal system
FBgn0014388	sty	terminal branching, open tracheal system
FBgn0014388	sty	torso signaling pathway
FBgn0014388	sty	tracheal outgrowth, open tracheal system
FBgn0014388	sty	transmembrane receptor protein tyrosine kinase signaling pathway
FBgn0263392	Tet	DNA binding
FBgn0263392	Tet	zinc ion binding
FBgn0003716	tkv	anterior Malpighian tubule development
FBgn0003716	tkv	anterior/posterior pattern specification, imaginal disc
FBgn0003716	tkv	ATP binding
FBgn0003716	tkv	BMP signaling pathway
FBgn0003716	tkv	branched duct epithelial cell fate determination, open tracheal system
FBgn0003716	tkv	cell elongation involved in imaginal disc-derived wing morphogenesis
FBgn0003716	tkv	cell migration
FBgn0003716	tkv	chorion-containing eggshell formation
FBgn0003716	tkv	compound eye morphogenesis
FBgn0003716	tkv	cytoneme
FBgn0003716	tkv	decapentaplegic signaling pathway
FBgn0003716	tkv	dorsal closure
FBgn0003716	tkv	dorsal/ventral pattern formation
FBgn0003716	tkv	early endosome
FBgn0003716	tkv	genital disc development
FBgn0003716	tkv	germ-line stem cell division
FBgn0003716	tkv	germ-line stem cell maintenance
FBgn0003716	tkv	heart development
FBgn0003716	tkv	histoblast morphogenesis
FBgn0003716	tkv	imaginal disc-derived wing morphogenesis
FBgn0003716	tkv	membrane
FBgn0003716	tkv	morphogenesis of a branching structure
FBgn0003716	tkv	multivesicular body
FBgn0003716	tkv	negative regulation of gene expression
FBgn0003716	tkv	negative regulation of salivary gland boundary specification
FBgn0003716	tkv	neuromuscular synaptic transmission
FBgn0003716	tkv	open tracheal system development
FBgn0003716	tkv	ovarian follicle cell development
FBgn0003716	tkv	plasma membrane
FBgn0003716	tkv	positive regulation of growth
FBgn0003716	tkv	positive regulation of muscle organ development
FBgn0003716	tkv	positive regulation of synaptic growth at neuromuscular junction
FBgn0003716	tkv	protein binding
FBgn0003716	tkv	protein kinase activity
FBgn0003716	tkv	protein phosphorylation
FBgn0003716	tkv	protein serine/threonine kinase activity
FBgn0003716	tkv	receptor signaling protein serine/threonine kinase activity
FBgn0003716	tkv	regulation of cell differentiation
FBgn0003716	tkv	regulation of cell-cell adhesion
FBgn0003716	tkv	regulation of imaginal disc growth
FBgn0003716	tkv	regulation of synaptic growth at neuromuscular junction
FBgn0003716	tkv	regulation of transcription from RNA polymerase II promoter
FBgn0003716	tkv	transferase activity, transferring phosphorus-containing groups
FBgn0003716	tkv	transforming growth factor beta binding
FBgn0003716	tkv	transforming growth factor beta receptor activity, type I
FBgn0003716	tkv	transforming growth factor beta receptor complex assembly
FBgn0003716	tkv	transforming growth factor beta receptor signaling pathway
FBgn0003716	tkv	transforming growth factor beta-activated receptor activity
FBgn0003716	tkv	transmembrane receptor protein serine/threonine kinase activity
FBgn0003716	tkv	transmembrane receptor protein serine/threonine kinase signaling pathway
FBgn0003716	tkv	wing disc anterior/posterior pattern formation
FBgn0026160	tna	chromatin-mediated maintenance of transcription
FBgn0026160	tna	zinc ion binding
FBgn0010452	trn	branch fusion, open tracheal system
FBgn0010452	trn	cell adhesion
FBgn0010452	trn	cell migration
FBgn0010452	trn	imaginal disc-derived wing morphogenesis
FBgn0010452	trn	larval salivary gland morphogenesis
FBgn0010452	trn	motor neuron axon guidance
FBgn0010452	trn	open tracheal system development
FBgn0010452	trn	plasma membrane
FBgn0010452	trn	protein binding
FBgn0004360	Wnt2	anterior/posterior pattern specification
FBgn0004360	Wnt2	axis specification
FBgn0004360	Wnt2	axon extension
FBgn0004360	Wnt2	canonical Wnt signaling pathway
FBgn0004360	Wnt2	extracellular region
FBgn0004360	Wnt2	extracellular space
FBgn0004360	Wnt2	frizzled binding
FBgn0004360	Wnt2	multicellular organismal development
FBgn0004360	Wnt2	muscle organ development
FBgn0004360	Wnt2	negative regulation of transcription from RNA polymerase II promoter
FBgn0004360	Wnt2	open tracheal system development
FBgn0004360	Wnt2	plasma membrane
FBgn0004360	Wnt2	receptor binding
FBgn0004360	Wnt2	Wnt signaling pathway
FBgn0004607	zfh2	central nervous system development
FBgn0004607	zfh2	DNA binding
FBgn0004607	zfh2	imaginal disc-derived wing morphogenesis
FBgn0004607	zfh2	metal ion binding
FBgn0004607	zfh2	nervous system development
FBgn0004607	zfh2	nucleic acid binding
FBgn0004607	zfh2	nucleus
FBgn0004607	zfh2	regulation of transcription, DNA-templated
FBgn0004607	zfh2	RNA polymerase II regulatory region sequence-specific DNA binding
FBgn0004607	zfh2	sequence-specific DNA binding
FBgn0004607	zfh2	wing disc development

## Sheet: Frequency
GO Term	Freq
nucleus	30
protein binding	28
plasma membrane	19
regulation of transcription, DNA-templated	17
sequence-specific DNA binding transcription factor activity	16
DNA binding	15
imaginal disc-derived wing morphogenesis	15
sequence-specific DNA binding	12
membrane	11
nervous system development	11
cytoplasm	10
integral component of membrane	10
open tracheal system development	10
axon guidance	9
negative regulation of transcription from RNA polymerase II promoter	9
zinc ion binding	9
brain development	8
positive regulation of transcription from RNA polymerase II promoter	8
regulation of transcription from RNA polymerase II promoter	8
central nervous system development	7
compound eye development	7
dendrite morphogenesis	7
molecular_function	7
nucleic acid binding	7
peripheral nervous system development	7
calcium ion binding	6
negative regulation of gene expression	6
ovarian follicle cell development	6
asymmetric cell division	5
ATP binding	5
axon	5
cellular_component	5
metal ion binding	5
multicellular organismal development	5
olfactory learning	5
ommatidial rotation	5
oogenesis	5
ventral cord development	5
axonogenesis	4
behavioral response to ethanol	4
branched duct epithelial cell fate determination, open tracheal system	4
cell adhesion	4
epidermal growth factor receptor signaling pathway	4
germ-line stem cell maintenance	4
heart development	4
homophilic cell adhesion via plasma membrane adhesion molecules	4
imaginal disc-derived leg morphogenesis	4
intracellular	4
learning or memory	4
microtubule associated complex	4
motor neuron axon guidance	4
positive regulation of transcription, DNA-templated	4
protein kinase activity	4
protein phosphorylation	4
salivary gland boundary specification	4
sensory organ development	4
sensory organ precursor cell fate determination	4
transferase activity, transferring phosphorus-containing groups	4
axon extension	3
biological_process	3
border follicle cell migration	3
canonical Wnt signaling pathway	3
cell fate specification	3
cell surface receptor signaling pathway	3
compound eye morphogenesis	3
dendrite	3
dendrite guidance	3
ectoderm development	3
endosome	3
enhancer sequence-specific DNA binding	3
extracellular region	3
gonad development	3
imaginal disc-derived wing vein specification	3
integral component of plasma membrane	3
inter-male aggressive behavior	3
lateral inhibition	3
leg disc proximal/distal pattern formation	3
long-term memory	3
morphogenesis of a branching structure	3
mushroom body development	3
negative regulation of transcription, DNA-templated	3
neuroblast fate determination	3
neuromuscular junction	3
Notch signaling pathway	3
nucleotide binding	3
PDZ domain binding	3
protein homodimerization activity	3
protein localization	3
protein serine/threonine kinase activity	3
proteolysis	3
R7 cell development	3
R7 cell fate commitment	3
regulation of cell fate specification	3
regulation of gene expression	3
regulation of synaptic growth at neuromuscular junction	3
RNA polymerase II core promoter proximal region sequence-specific DNA binding transcription factor activity involved in negative regulation of transcription	3
RNA polymerase II regulatory region sequence-specific DNA binding	3
salivary gland morphogenesis	3
signal transduction	3
transmembrane signaling receptor activity	3
Wnt signaling pathway	3
actin cytoskeleton organization	2
apposition of dorsal and ventral imaginal disc-derived wing surfaces	2
axon cargo transport	2
axonal fasciculation	2
brain morphogenesis	2
branch fusion, open tracheal system	2
cardioblast cell fate commitment	2
cell cortex	2
cell fate commitment	2
cell migration	2
cell projection	2
cell surface	2
cellular response to DNA damage stimulus	2
chaeta morphogenesis	2
chorion-containing eggshell pattern formation	2
compound eye cone cell fate commitment	2
compound eye photoreceptor cell differentiation	2
compound eye photoreceptor development	2
compound eye photoreceptor fate commitment	2
compound eye retinal cell programmed cell death	2
defense response to fungus	2
determination of adult lifespan	2
determination of genital disc primordium	2
dorsal closure	2
dorsal/ventral pattern formation	2
embryonic heart tube development	2
epithelial cell migration, open tracheal system	2
epithelial cell proliferation involved in Malpighian tubule morphogenesis	2
establishment of ommatidial planar polarity	2
establishment of planar polarity	2
establishment or maintenance of cell polarity	2
G-protein coupled receptor signaling pathway	2
ganglion mother cell fate determination	2
glial cell migration	2
Golgi apparatus	2
GTP binding	2
GTPase activity	2
heart process	2
imaginal disc-derived wing margin morphogenesis	2
imaginal disc-derived wing vein morphogenesis	2
larval salivary gland morphogenesis	2
leg disc pattern formation	2
locomotion involved in locomotory behavior	2
mesoderm development	2
microtubule-based process	2
microtubule binding	2
mRNA binding	2
muscle organ development	2
negative regulation of epidermal growth factor receptor signaling pathway	2
negative regulation of growth	2
negative regulation of Notch signaling pathway	2
negative regulation of signal transduction	2
negative regulation of terminal cell fate specification, open tracheal system	2
neuroblast fate specification	2
neuromuscular junction development	2
neuron recognition	2
neuronal cell body	2
ocellus development	2
ovarian follicle cell stalk formation	2
polytene chromosome	2
positive regulation of gene expression	2
positive regulation of synaptic growth at neuromuscular junction	2
R3/R4 cell fate commitment	2
receptor binding	2
regulation of compound eye photoreceptor development	2
regulation of mitotic nuclear division	2
regulation of neuron differentiation	2
regulation of Notch signaling pathway	2
regulation of tube length, open tracheal system	2
RNA binding	2
RNA polymerase II distal enhancer sequence-specific DNA binding transcription factor activity	2
salivary gland development	2
segment polarity determination	2
sensory organ boundary specification	2
serine-type endopeptidase activity	2
small GTPase mediated signal transduction	2
specification of segmental identity, head	2
startle response	2
stem cell fate commitment	2
transcription factor binding	2
transforming growth factor beta receptor signaling pathway	2
transport	2
transporter activity	2
ubiquitin-protein transferase activity	2
vasculature development	2
wing disc anterior/posterior pattern formation	2
wing disc development	2
Wnt-activated receptor activity	2
Wnt-protein binding	2
actin filament organization	1
activating transcription factor binding	1
adherens junction	1
adherens junction organization	1
adult feeding behavior	1
adult walking behavior	1
antennal development	1
antennal joint development	1
antennal morphogenesis	1
anterior head segmentation	1
anterior Malpighian tubule development	1
anterior region determination	1
anterior/posterior axis specification, embryo	1
anterior/posterior pattern specification	1
anterior/posterior pattern specification, imaginal disc	1
apical cortex	1
apical part of cell	1
ARF guanyl-nucleotide exchange factor activity	1
asymmetric neuroblast division	1
asymmetric neuroblast division resulting in ganglion mother cell formation	1
asymmetric protein localization	1
axis specification	1
axon extension involved in axon guidance	1
axon guidance receptor activity	1
axon midline choice point recognition	1
axon target recognition	1
axonogenesis involved in innervation	1
basal cortex	1
basal part of cell	1
behavioral response to starvation	1
beta-catenin binding	1
binding	1
binding, bridging	1
BLOC-3 complex	1
BMP signaling pathway	1
Bolwig's organ morphogenesis	1
brain segmentation	1
branching involved in open tracheal system development	1
cadherin binding	1
Cajal body	1
calcium-dependent cell-cell adhesion via plasma membrane cell adhesion molecules	1
carboxypeptidase activity	1
cell-cell adhesion mediated by cadherin	1
cell-cell junction	1
cell adhesion molecule binding	1
cell communication	1
cell competition in a multicellular organism	1
cell death	1
cell elongation involved in imaginal disc-derived wing morphogenesis	1
cell morphogenesis involved in neuron differentiation	1
cell proliferation	1
cellular response to hypoxia	1
cellularization	1
central complex development	1
chitin-based larval cuticle pattern formation	1
chorion-containing eggshell formation	1
chromatin-mediated maintenance of transcription	1
compartment pattern specification	1
courtship behavior	1
cyclin binding	1
cytoneme	1
cytoplasmic vesicle	1
cytoskeletal protein binding	1
deactivation of rhodopsin mediated signaling	1
decapentaplegic signaling pathway	1
defense response to bacterium	1
defense response to Gram-negative bacterium	1
detection of light stimulus involved in visual perception	1
DNA binding, bending	1
DNA endoreduplication	1
dorsal/ventral lineage restriction, imaginal disc	1
early endosome	1
embryo development	1
embryonic development via the syncytial blastoderm	1
endocytic vesicle	1
endocytosis	1
endoplasmic reticulum	1
energy homeostasis	1
epidermal growth factor receptor ligand maturation	1
epidermis development	1
epithelial cell-cell adhesion	1
establishment of cell polarity	1
establishment of epithelial cell apical/basal polarity	1
establishment of imaginal disc-derived wing hair orientation	1
establishment of tissue polarity	1
extracellular space	1
extrinsic component of plasma membrane	1
eye-antennal disc development	1
eye development	1
eye morphogenesis	1
eye photoreceptor cell differentiation	1
female germline ring canal formation	1
female germline ring canal formation, actin assembly	1
female germline ring canal stabilization	1
female gonad development	1
filtration diaphragm assembly	1
focal adhesion	1
formation of a compartment boundary	1
frizzled binding	1
gastrulation	1
genital disc development	1
germ-band extension	1
germ-line stem cell division	1
germ cell migration	1
germarium-derived egg chamber formation	1
germarium-derived female germ-line cyst encapsulation	1
germline ring canal	1
glial cell development	1
glial cell differentiation	1
glucose homeostasis	1
glucose transmembrane transporter activity	1
GTPase activator activity	1
haltere morphogenesis	1
head development	1
head involution	1
heart morphogenesis	1
heterophilic cell-cell adhesion via plasma membrane cell adhesion molecules	1
histoblast morphogenesis	1
histone demethylase activity (H3-K36 specific)	1
histone demethylase activity (H3-K9 specific)	1
histone demethylation	1
histone H3-K36 demethylation	1
histone H3-K9 demethylation	1
imaginal disc-derived leg segmentation	1
imaginal disc-derived male genitalia morphogenesis	1
imaginal disc-derived wing hair organization	1
imaginal disc-derived wing hair site selection	1
insulin receptor signaling pathway	1
JNK cascade	1
karyosome formation	1
larval chitin-based cuticle development	1
late endosome membrane	1
learning	1
leg disc development	1
ligand-activated sequence-specific DNA binding RNA polymerase II transcription factor activity	1
low-density lipoprotein receptor activity	1
lysosomal membrane	1
maintenance of epithelial integrity, open tracheal system	1
male courtship behavior	1
Malpighian tubule bud morphogenesis	1
Malpighian tubule morphogenesis	1
mesodermal cell fate determination	1
metallocarboxypeptidase activity	1
microtubule	1
microtubule cytoskeleton	1
microtubule cytoskeleton organization	1
miRNA loading onto RISC involved in gene silencing by miRNA	1
mitotic cell cycle	1
mitotic cytokinesis	1
mitotic sister chromatid segregation	1
morphogenesis of a polarized epithelium	1
mRNA processing	1
multicellular organism reproduction	1
multivesicular body	1
muscle cell postsynaptic density	1
muscle fiber development	1
N-acetyltransferase activity	1
negative regulation of apoptotic process	1
negative regulation of axonogenesis	1
negative regulation of cell proliferation	1
negative regulation of cellular response to hypoxia	1
negative regulation of cyclin-dependent protein serine/threonine kinase by cyclin degradation	1
negative regulation of dendrite morphogenesis	1
negative regulation of fibroblast growth factor receptor signaling pathway	1
negative regulation of fusion cell fate specification	1
negative regulation of gene silencing by RNA	1
negative regulation of glial cell proliferation	1
negative regulation of mRNA 3'-end processing	1
negative regulation of neuroblast proliferation	1
negative regulation of neurogenesis	1
negative regulation of neuron apoptotic process	1
negative regulation of Ras protein signal transduction	1
negative regulation of rhodopsin gene expression	1
negative regulation of salivary gland boundary specification	1
negative regulation of synaptic growth at neuromuscular junction	1
negative regulation of transforming growth factor beta receptor signaling pathway	1
negative regulation of Wnt signaling pathway	1
netrin receptor activity	1
neuroblast development	1
neuroblast proliferation	1
neurofilament cytoskeleton organization	1
neurogenesis	1
neuromuscular synaptic transmission	1
neuron development	1
neuron fate specification	1
neuron projection	1
neuron projection membrane	1
Notch binding	1
nuclear speck	1
ocellus morphogenesis	1
ocellus photoreceptor cell development	1
oenocyte development	1
olfactory behavior	1
oocyte anterior/posterior axis specification	1
oocyte localization involved in germarium-derived egg chamber formation	1
organic anion transmembrane transporter activity	1
organic anion transport	1
ovarian fusome organization	1
ovarian nurse cell to oocyte transport	1
parallel actin filament bundle assembly	1
pattern specification process	1
peptide bond cleavage involved in epidermal growth factor receptor ligand maturation	1
peptidyl-tyrosine phosphorylation	1
perinuclear endoplasmic reticulum	1
perinuclear region of cytoplasm	1
periodic partitioning by pair rule gene	1
phagocytosis	1
phosphatidylinositol phosphate binding	1
photoreceptor cell axon guidance	1
photoreceptor cell fate commitment	1
poly(U) RNA binding	1
polytene chromosome puff	1
positive regulation of apoptotic process involved in morphogenesis	1
positive regulation of cell growth	1
positive regulation of cell proliferation	1
positive regulation of cell size	1
positive regulation of compound eye photoreceptor development	1
positive regulation of epidermal growth factor receptor signaling pathway	1
positive regulation of gene silencing by miRNA	1
positive regulation of growth	1
positive regulation of GTPase activity	1
positive regulation of mitotic cell cycle	1
positive regulation of muscle organ development	1
positive regulation of Notch signaling pathway	1
positive regulation of protein kinase activity	1
positive regulation of rhodopsin gene expression	1
posterior head segmentation	1
posterior Malpighian tubule development	1
postsynaptic membrane	1
preblastoderm mitotic cell cycle	1
presynaptic active zone	1
presynaptic membrane	1
presynaptic periactive zone	1
proteasomal protein catabolic process	1
protein binding, bridging	1
protein dimerization activity	1
protein heterodimerization activity	1
protein homooligomerization	1
protein localization to nucleus	1
protein polyubiquitination	1
protein refolding	1
protein self-association	1
protein targeting to Golgi	1
protein tyrosine kinase activity	1
proximal/distal pattern formation	1
R1/R6 cell fate commitment	1
R7 cell differentiation	1
R8 cell development	1
R8 cell differentiation	1
R8 cell fate commitment	1
Ras protein signal transduction	1
receptor activity	1
receptor signaling protein serine/threonine kinase activity	1
regulation of actin filament bundle assembly	1
regulation of actin polymerization or depolymerization	1
regulation of ARF protein signal transduction	1
regulation of axon extension involved in axon guidance	1
regulation of BMP signaling pathway	1
regulation of cardioblast differentiation	1
regulation of cell-cell adhesion	1
regulation of cell differentiation	1
regulation of cell growth	1
regulation of cell shape	1
regulation of dendrite development	1
regulation of dendrite morphogenesis	1
regulation of epidermal growth factor receptor signaling pathway	1
regulation of exit from mitosis	1
regulation of hemocyte proliferation	1
regulation of imaginal disc growth	1
regulation of microtubule polymerization or depolymerization	1
regulation of multicellular organismal metabolic process	1
regulation of nervous system development	1
regulation of organ growth	1
regulation of photoreceptor cell differentiation	1
regulation of protein localization to nucleus	1
regulation of proteolysis	1
regulation of R7 cell differentiation	1
regulation of R8 cell spacing in compound eye	1
regulation of response to DNA damage stimulus	1
regulation of retinal cone cell fate specification	1
regulation of signal transduction	1
regulation of synapse structure or activity	1
regulation of tube architecture, open tracheal system	1
regulation of tube diameter, open tracheal system	1
regulation of tube size, open tracheal system	1
regulation of Wnt signaling pathway	1
repressing transcription factor binding	1
response to heat	1
response to sucrose	1
retinal ganglion cell axon guidance	1
rhabdomere	1
rhabdomere development	1
rhabdomere morphogenesis	1
Rho protein signal transduction	1
ribonucleoprotein complex	1
RNA metabolic process	1
RNA polymerase II core promoter proximal region sequence-specific DNA binding transcription factor activity involved in positive regulation of transcription	1
RNA polymerase II distal enhancer sequence-specific DNA binding	1
RNA polymerase II transcription corepressor binding	1
RNA polymerase II transcription regulatory region sequence-specific DNA binding transcription factor activity involved in negative regulation of transcription	1
sarcoplasmic reticulum	1
SCF-dependent proteasomal ubiquitin-dependent protein catabolic process	1
SCF ubiquitin ligase complex	1
second mitotic wave involved in compound eye morphogenesis	1
secondary branching, open tracheal system	1
segmentation	1
sensory perception of smell	1
sensory perception of sound	1
sensory perception of taste	1
serine-type peptidase activity	1
sex determination, establishment of X:A ratio	1
sex differentiation	1
short-term memory	1
single organismal cell-cell adhesion	1
siRNA loading onto RISC involved in chromatin silencing by small RNA	1
somatic muscle development	1
somatic stem cell maintenance	1
specification of organ identity	1
specification of segmental identity, antennal segment	1
spermatogenesis	1
spindle	1
spiracle morphogenesis, open tracheal system	1
stem cell differentiation	1
stomatogastric nervous system development	1
subapical complex	1
substrate-specific transmembrane transporter activity	1
synapse	1
synapse assembly	1
synapse organization	1
synaptic growth at neuromuscular junction	1
synaptic target inhibition	1
terminal branching, open tracheal system	1
terminal button organization	1
torso signaling pathway	1
trachea development	1
tracheal outgrowth, open tracheal system	1
tracheal pit formation in open tracheal system	1
trans-Golgi network	1
transcription coactivator activity	1
transcription factor complex	1
transcription from RNA polymerase II promoter	1
transcription regulatory region sequence-specific DNA binding	1
transferase activity, transferring acyl groups other than amino-acyl groups	1
transforming growth factor beta-activated receptor activity	1
transforming growth factor beta binding	1
transforming growth factor beta receptor activity, type I	1
transforming growth factor beta receptor complex assembly	1
transmembrane receptor protein serine/threonine kinase activity	1
transmembrane receptor protein serine/threonine kinase signaling pathway	1
transmembrane receptor protein tyrosine kinase signaling pathway	1
transmembrane transport	1
transmembrane transporter activity	1
triglyceride homeostasis	1
trunk segmentation	1
tubulin binding	1
ubiquitin ligase complex	1
ubiquitin protein ligase binding	1
ventral midline development	1
vesicle	1
vesicle-mediated transport	1
wing cell fate specification	1
wing disc dorsal/ventral pattern formation	1
wing disc morphogenesis	1
zygotic determination of anterior/posterior axis, embryo	1
